# Supplementary material for: Systematic proteomics analysis of lysine acetylation reveals critical features of renal proteins in kidney calculi formation
Source: PLoS One. 2026 Jan 28;21(1):e0338641. doi: 10.1371/journal.pone.0338641 (PMC12851463; doi:10.1371/journal.pone.0338641)
Supplement: S1 Data — S1 Fig. Interaction of differentially expressed proteins in the Top 5 pathway. A, biological process. B, cellular component. C, KEGG. D, molecular function. S2 Fig. The relationship of the differentially expressed proteins with the pathway. A, biological process. B, cellular component. C, KEGG. D, molecular function. S3 Fig. Interaction of differentially modified proteins in the Top 5 pathway. A, biological process. B, KEGG. C, cellular component. D, molecular function. S4 Fig. The relationship of the differentially modified proteins with the pathway. A, biological process. B, KEGG. C, cellular component. D, molecular function. S1 File. The detailed information of bands of interest using red boxes in Fig 1C. S2 File.The differential expressed proteins and acetylated sites. S3 File. The detailed information refers to the proteins and sites in Figs 4 and 5. (ZIP) [file pone.0338641.s001.zip › S1file.xlsx]

## Sheet: Sheet1
Protein accession	Position	Amino acid	stone/control Ratio	stone/control P value	Regulated Type	Protein description	Amio Acids	Molecular Weight
ENSRNOP00000011434.1	96	K	0.664	0.0230974	Down	PDZK1 interacting protein 1 GN=ENSRNOG00000008161.3(Pdzk1ip1)	114	12.54
ENSRNOP00000061442.1	77	K	0.533	0.0336535	Down	ribosomal protein S19-like GN=ENSRNOG00000018471.6(LOC100362339)	145	15.95
ENSRNOP00000003611.3	26	K	0.54	0.0156306	Down	NME/NM23 nucleoside diphosphate kinase 2 GN=ENSRNOG00000002671.3(Nme2)	152	16.72
ENSRNOP00000016076.3	119	K	0.531	0.014698	Down	NPC intracellular cholesterol transporter 2 GN=ENSRNOG00000012062.5(Npc2)	152	16.72
ENSRNOP00000017794.5	124	K	0.319	0.0498405	Down	prefoldin subunit 5 GN=ENSRNOG00000012985.5(Pfdn5)	154	16.94
ENSRNOP00000050968.3	173	K	0.56	0.0326434	Down	apolipoprotein E GN=ENSRNOG00000018454.7(Apoe)	312	34.32
ENSRNOP00000012879.2	243	K	0.49	0.0266205	Down	aldo-keto reductase family 1 member B GN=ENSRNOG00000009513.3(Akr1b1)	316	34.76
ENSRNOP00000012879.2	263	K	0.592	0.0479246	Down	aldo-keto reductase family 1 member B GN=ENSRNOG00000009513.3(Akr1b1)	316	34.76
ENSRNOP00000071101.1	212	K	0.539	0.0422184	Down	phosphoribosyl pyrophosphate synthetase 1 GN=ENSRNOG00000060262.1(Prps1)	318	34.98
ENSRNOP00000073016.1	213	K	0.639	0.0182049	Down	annexin A4 GN=ENSRNOG00000018159.7(Anxa4)	319	35.09
ENSRNOP00000025756.5	127	K	0.516	0.0129202	Down	purine rich element binding protein A GN=ENSRNOG00000019062.6(Pura)	321	35.31
ENSRNOP00000020015.4	344	K	1.667	0.0280809	Up	aldehyde dehydrogenase 8 family, member A1 GN=ENSRNOG00000014907.5(Aldh8a1)	487	53.57
ENSRNOP00000019923.3	145	K	3.193	0.00630255	Up	malonyl-CoA decarboxylase GN=ENSRNOG00000014522.5(Mlycd)	492	54.12
ENSRNOP00000024000.4	56	K	0.652	0.0391168	Down	aldehyde dehydrogenase 1 family, member A1 GN=ENSRNOG00000017619.7(Aldh1a1)	494	54.34
ENSRNOP00000005611.5	306	K	1.95	0.0387856	Up	aldehyde dehydrogenase 9 family, member A1 GN=ENSRNOG00000004027.5(Aldh9a1)	494	54.34
ENSRNOP00000005611.5	270	K	3.571	0.0288802	Up	aldehyde dehydrogenase 9 family, member A1 GN=ENSRNOG00000004027.5(Aldh9a1)	494	54.34
ENSRNOP00000005611.5	368	K	3.659	0.0220313	Up	aldehyde dehydrogenase 9 family, member A1 GN=ENSRNOG00000004027.5(Aldh9a1)	494	54.34
ENSRNOP00000003691.2	100	K	1.671	0.0325058	Up	UDP-glucose 6-dehydrogenase GN=ENSRNOG00000002643.3(Ugdh)	494	54.34
ENSRNOP00000074484.1	454	K	2.052	0.0371051	Up	cytochrome P450, family 4, subfamily a, polypeptide 2 GN=ENSRNOG00000030154.5(Cyp4a2)	494	54.34
ENSRNOP00000074484.1	150	K	3.595	0.0298335	Up	cytochrome P450, family 4, subfamily a, polypeptide 2 GN=ENSRNOG00000030154.5(Cyp4a2)	494	54.34
ENSRNOP00000071052.1	119	K	1.919	0.0070842	Up	pyruvate dehydrogenase complex, component X GN=ENSRNOG00000006947.7(Pdhx)	501	55.11
ENSRNOP00000071052.1	315	K	4.741	0.0316917	Up	pyruvate dehydrogenase complex, component X GN=ENSRNOG00000006947.7(Pdhx)	501	55.11
ENSRNOP00000014940.4	428	K	0.568	0.0173814	Down	annexin A11 GN=ENSRNOG00000010984.6(Anxa11)	503	55.33
ENSRNOP00000014940.4	477	K	3.602	0.0140779	Up	annexin A11 GN=ENSRNOG00000010984.6(Anxa11)	503	55.33
ENSRNOP00000011082.3	280	K	0.611	0.0117844	Down	serine hydroxymethyltransferase 2 GN=ENSRNOG00000008106.4(Shmt2)	504	55.44
ENSRNOP00000011082.3	103	K	2.782	0.00367124	Up	serine hydroxymethyltransferase 2 GN=ENSRNOG00000008106.4(Shmt2)	504	55.44
ENSRNOP00000011082.3	469	K	3.514	0.000808332	Up	serine hydroxymethyltransferase 2 GN=ENSRNOG00000008106.4(Shmt2)	504	55.44
ENSRNOP00000011082.3	302	K	4.317	0.00314881	Up	serine hydroxymethyltransferase 2 GN=ENSRNOG00000008106.4(Shmt2)	504	55.44
ENSRNOP00000011082.3	409	K	4.375	0.00369062	Up	serine hydroxymethyltransferase 2 GN=ENSRNOG00000008106.4(Shmt2)	504	55.44
ENSRNOP00000011082.3	181	K	5.531	0.00346776	Up	serine hydroxymethyltransferase 2 GN=ENSRNOG00000008106.4(Shmt2)	504	55.44
ENSRNOP00000011082.3	367	K	5.63	0.00231601	Up	serine hydroxymethyltransferase 2 GN=ENSRNOG00000008106.4(Shmt2)	504	55.44
ENSRNOP00000020478.5	371	K	0.557	0.0164037	Down	protein disulfide isomerase family A, member 3 GN=ENSRNOG00000015018.7(Pdia3)	505	55.55
ENSRNOP00000004917.3	220	K	1.716	0.0109988	Up	fumarate hydratase GN=ENSRNOG00000003653.5(Fh)	507	55.77
ENSRNOP00000004917.3	169	K	2.046	0.00174407	Up	fumarate hydratase GN=ENSRNOG00000003653.5(Fh)	507	55.77
ENSRNOP00000004917.3	63	K	2.391	0.0130742	Up	fumarate hydratase GN=ENSRNOG00000003653.5(Fh)	507	55.77
ENSRNOP00000004917.3	77	K	3.149	0.0296288	Up	fumarate hydratase GN=ENSRNOG00000003653.5(Fh)	507	55.77
ENSRNOP00000004917.3	112	K	8.183	0.00586022	Up	fumarate hydratase GN=ENSRNOG00000003653.5(Fh)	507	55.77
ENSRNOP00000004917.3	58	K	8.512	0.00411668	Up	fumarate hydratase GN=ENSRNOG00000003653.5(Fh)	507	55.77
ENSRNOP00000021797.3	445	K	2.34	0.0411593	Up	histidyl-tRNA synthetase 2, mitochondrial GN=ENSRNOG00000016087.5(Hars2)	507	55.77
ENSRNOP00000008980.4	66	K	1.523	0.0137442	Up	dihydrolipoamide dehydrogenase GN=ENSRNOG00000006364.7(Dld)	509	55.99
ENSRNOP00000008980.4	277	K	1.67	0.0355205	Up	dihydrolipoamide dehydrogenase GN=ENSRNOG00000006364.7(Dld)	509	55.99
ENSRNOP00000008980.4	159	K	1.842	0.00634772	Up	dihydrolipoamide dehydrogenase GN=ENSRNOG00000006364.7(Dld)	509	55.99
ENSRNOP00000008980.4	430	K	1.882	0.0095345	Up	dihydrolipoamide dehydrogenase GN=ENSRNOG00000006364.7(Dld)	509	55.99
ENSRNOP00000008980.4	104	K	1.915	0.00386224	Up	dihydrolipoamide dehydrogenase GN=ENSRNOG00000006364.7(Dld)	509	55.99
ENSRNOP00000008980.4	410	K	1.987	0.0123382	Up	dihydrolipoamide dehydrogenase GN=ENSRNOG00000006364.7(Dld)	509	55.99
ENSRNOP00000008980.4	143	K	2.549	0.0168104	Up	dihydrolipoamide dehydrogenase GN=ENSRNOG00000006364.7(Dld)	509	55.99
ENSRNOP00000024035.5	249	K	3.711	0.0400092	Up	alanine-glyoxylate aminotransferase 2 GN=ENSRNOG00000017821.7(Agxt2)	512	56.32
ENSRNOP00000024035.5	260	K	3.711	0.0400092	Up	alanine-glyoxylate aminotransferase 2 GN=ENSRNOG00000017821.7(Agxt2)	512	56.32
ENSRNOP00000024035.5	69	K	4.689	0.00709363	Up	alanine-glyoxylate aminotransferase 2 GN=ENSRNOG00000017821.7(Agxt2)	512	56.32
ENSRNOP00000024035.5	214	K	9.449	0.00483545	Up	alanine-glyoxylate aminotransferase 2 GN=ENSRNOG00000017821.7(Agxt2)	512	56.32
ENSRNOP00000001816.5	430	K	2.06	0.000411599	Up	aldehyde dehydrogenase 2 family member GN=ENSRNOG00000001344.7(Aldh2)	519	57.09
ENSRNOP00000001816.5	161	K	18.664	0.0496784	Up	aldehyde dehydrogenase 2 family member GN=ENSRNOG00000001344.7(Aldh2)	519	57.09
ENSRNOP00000051352.3	181	K	0.543	0.00471144	Down	sorting nexin 2 GN=ENSRNOG00000017832.6(Snx2)	519	57.09
ENSRNOP00000063646.2	480	K	1.92	0.00804502	Up	3-oxoacid CoA transferase 1 GN=ENSRNOG00000043094.3(Oxct1)	520	57.2
ENSRNOP00000063646.2	176	K	2.236	0.00132085	Up	3-oxoacid CoA transferase 1 GN=ENSRNOG00000043094.3(Oxct1)	520	57.2
ENSRNOP00000063646.2	296	K	2.715	0.0129623	Up	3-oxoacid CoA transferase 1 GN=ENSRNOG00000043094.3(Oxct1)	520	57.2
ENSRNOP00000063646.2	421	K	5.579	0.0026016	Up	3-oxoacid CoA transferase 1 GN=ENSRNOG00000043094.3(Oxct1)	520	57.2
