# Supplementary material for: Systematic proteomics analysis of lysine acetylation reveals critical features of renal proteins in kidney calculi formation
Source: PLoS One. 2026 Jan 28;21(1):e0338641. doi: 10.1371/journal.pone.0338641 (PMC12851463; doi:10.1371/journal.pone.0338641)
Supplement: S1 Data — S1 Fig. Interaction of differentially expressed proteins in the Top 5 pathway. A, biological process. B, cellular component. C, KEGG. D, molecular function. S2 Fig. The relationship of the differentially expressed proteins with the pathway. A, biological process. B, cellular component. C, KEGG. D, molecular function. S3 Fig. Interaction of differentially modified proteins in the Top 5 pathway. A, biological process. B, KEGG. C, cellular component. D, molecular function. S4 Fig. The relationship of the differentially modified proteins with the pathway. A, biological process. B, KEGG. C, cellular component. D, molecular function. S1 File. The detailed information of bands of interest using red boxes in Fig 1C. S2 File.The differential expressed proteins and acetylated sites. S3 File. The detailed information refers to the proteins and sites in Figs 4 and 5. (ZIP) [file pone.0338641.s001.zip › S3 file.xlsx]

## Sheet: Figure 4A list
Category	Protein accession	Protein description	Gene name	stone/control Ratio	stone/control P value	Regulated Type	MW [kDa]	Coverage [%]	Peptides	Unique peptides	control1	control2	control3	stone1	stone2	stone3
binding	Q8C6E0	Cilia- and flagella-associated protein 36 OS=Mus musculus OX=10090 GN=Cfap36 PE=1 SV=1	Cfap36	1.516	0.00100524	Up	39.599	18.7	4	4	0.804708	0.747359	0.83265	1.13311	1.28474	1.19743
binding	Q8R2Z5	von Willebrand factor A domain-containing protein 1 OS=Mus musculus OX=10090 GN=Vwa1 PE=1 SV=1	Vwa1	1.6022	0.000258141	Up	44.708	7.5	2	2	0.753806	0.794035	0.757882	1.30643	1.22982	1.15803
binding	Q9QXG4	Acetyl-coenzyme A synthetase, cytoplasmic OS=Mus musculus OX=10090 GN=Acss2 PE=1 SV=2	Acss2	0.6513	0.0337625	Down	78.861	45.2	27	27	1.0689	1.2547	1.30984	0.969185	0.76688	0.630493
binding	P19253	60S ribosomal protein L13a OS=Mus musculus OX=10090 GN=Rpl13a PE=1 SV=4	Rpl13a	0.55	0.0199666	Down	23.464	20.7	4	4	1.48537	1.13458	1.2509	0.669814	0.905427	0.553907
binding	Q6ZWV3	60S ribosomal protein L10 OS=Mus musculus OX=10090 GN=Rpl10 PE=1 SV=3	Rpl10	0.5891	0.0362661	Down	24.604	41.1	7	7	1.56858	1.05426	1.15294	0.812154	0.837446	0.574622
binding	Q9QXN5	Inositol oxygenase OS=Mus musculus OX=10090 GN=Miox PE=1 SV=2	Miox	0.4657	0.0329358	Down	33.163	29.8	6	6	1.34746	1.40414	1.3421	0.638641	0.89782	0.369844
binding	Q61646	Haptoglobin OS=Mus musculus OX=10090 GN=Hp PE=1 SV=1	Hp	2.1679	0.0326198	Up	38.752	17.3	7	7	0.377005	0.709885	0.807108	1.15532	1.34062	1.61006
binding	P25976	Nucleolar transcription factor 1 OS=Mus musculus OX=10090 GN=Ubtf PE=1 SV=1	Ubtf	0.6107	0.0161884	Down	89.508	15	9	9	1.05958	1.12165	1.54387	0.725979	0.794822	0.754105
binding	P14106	Complement C1q subcomponent subunit B OS=Mus musculus OX=10090 GN=C1qb PE=1 SV=2	C1qb	2.9159	0.00360126	Up	26.717	11.1	2	2	0.596163	0.417518	0.518527	1.49351	1.13693	1.83735
binding	Q71FD7	Filamin-binding LIM protein 1 OS=Mus musculus OX=10090 GN=Fblim1 PE=1 SV=2	Fblim1	2.3607	0.011289	Up	41.026	23.2	7	7	0.624166	0.585351	0.575802	1.30718	1.00764	1.89985
binding	P27659	60S ribosomal protein L3 OS=Mus musculus OX=10090 GN=Rpl3 PE=1 SV=3	Rpl3	0.569	0.0128363	Down	46.109	32.8	14	14	1.44009	1.15725	1.2268	0.768689	0.83739	0.569782
binding	Q02013	Aquaporin-1 OS=Mus musculus OX=10090 GN=Aqp1 PE=1 SV=3	Aqp1	0.5111	0.0152737	Down	28.793	17.1	4	4	1.07888	1.43828	1.45353	0.833802	0.674328	0.521176
binding	Q6P8J2	Thialysine N-epsilon-acetyltransferase OS=Mus musculus OX=10090 GN=Sat2 PE=1 SV=1	Sat2	0.4965	0.0203788	Down	19.305	19.4	3	3	1.0679	1.65317	1.2882	0.725173	0.771958	0.493593
binding	Q64374	Regucalcin OS=Mus musculus OX=10090 GN=Rgn PE=1 SV=1	Rgn	0.4781	0.0180806	Down	33.406	32.8	10	10	1.38445	1.66041	1.01441	0.672685	0.76444	0.503608
binding	Q6VN19	Ran-binding protein 10 OS=Mus musculus OX=10090 GN=Ranbp10 PE=1 SV=2	Ranbp10	1.7776	0.0402096	Up	67.188	7.7	3	2	0.538105		0.825631	1.14528	1.33218	1.1588
binding	P25206	DNA replication licensing factor MCM3 OS=Mus musculus OX=10090 GN=Mcm3 PE=1 SV=2	Mcm3	3.0836	0.00518187	Up	91.545	12.4	7	7	0.472717	0.652232	0.34436	1.23749	1.62285	1.67036
binding	B9EJ86	Oxysterol-binding protein-related protein 8 OS=Mus musculus OX=10090 GN=Osbpl8 PE=1 SV=1	Osbpl8	0.5867	0.0167416	Down	101.27	31.7	19	19	1.18911	1.22701	1.36523	0.784254	0.872039	0.562361
binding	P11835	Integrin beta-2 OS=Mus musculus OX=10090 GN=Itgb2 PE=1 SV=2	Itgb2	1.9835	0.0121337	Up	85.025	17.9	10	10	0.779585	0.747919	0.48355	1.25912	1.25517	1.47466
binding	Q6P549	Phosphatidylinositol 3,4,5-trisphosphate 5-phosphatase 2 OS=Mus musculus OX=10090 GN=Inppl1 PE=1 SV=1	Inppl1	1.5178	0.0165784	Up	138.97	11.1	9	9	0.882869	0.641498	0.858686	1.2458	1.12672	1.24443
binding	Q6P5H2	Nestin OS=Mus musculus OX=10090 GN=Nes PE=1 SV=1	Nes	1.9273	0.00515399	Up	207.12	5.2	7	7	0.728136	0.752452	0.569094	1.13774	1.31638	1.49619
binding	Q05421	Cytochrome P450 2E1 OS=Mus musculus OX=10090 GN=Cyp2e1 PE=1 SV=1	Cyp2e1	3.0922	0.0225167	Up	56.804	9.5	5	5	0.430959	0.475853	0.559392	2.07613	1.64898	0.808681
binding	Q9WU20	Methylenetetrahydrofolate reductase OS=Mus musculus OX=10090 GN=Mthfr PE=1 SV=2	Mthfr	0.2165	0.00139196	Down	74.579	19.3	9	9	1.50031	1.61849	1.81333	0.388012	0.442683	0.237185
binding	Q9WVG6	Histone-arginine methyltransferase CARM1 OS=Mus musculus OX=10090 GN=Carm1 PE=1 SV=2	Carm1	1.556	0.0312291	Up	65.853	12.8	5	5	0.643275	0.710728	0.993402	1.09996	1.26528	1.28736
binding	P97501	Dimethylaniline monooxygenase [N-oxide-forming] 3 OS=Mus musculus OX=10090 GN=Fmo3 PE=1 SV=1	Fmo3	0.6316	0.0278291	Down	60.515	14.2	7	6	1.21145	1.27444	1.19158	0.90727	0.83887	0.576382
binding	Q5YD48	APOBEC1 complementation factor OS=Mus musculus OX=10090 GN=A1cf PE=1 SV=2	A1cf	0.5525	0.0167561	Down	65.681	16	7	6	1.28799	1.39234	1.18439	0.760723	0.851776	0.522786
binding	P35980	60S ribosomal protein L18 OS=Mus musculus OX=10090 GN=Rpl18 PE=1 SV=3	Rpl18	0.5103	0.0162853	Down	21.644	29.3	7	7	1.47541	1.13825	1.35913	0.719473	0.819085	0.488652
binding	P63158	High mobility group protein B1 OS=Mus musculus OX=10090 GN=Hmgb1 PE=1 SV=2	Hmgb1	0.409	0.000452822	Down	24.893	49.8	16	13	1.23915	1.46644	1.55261	0.537341	0.56715	0.637317
binding	Q9ERL9	Guanylate cyclase soluble subunit alpha-1 OS=Mus musculus OX=10090 GN=Gucy1a1 PE=1 SV=2	Gucy1a1	1.5711	0.0091252	Up	77.587	26.9	15	15	0.838096	0.832944	0.662548	1.15768	1.14367	1.36506
binding	Q8VI75	Importin-4 OS=Mus musculus OX=10090 GN=Ipo4 PE=1 SV=1	Ipo4	1.7971	0.00841468	Up	119.27	7.6	7	7	0.729617	0.745816	0.669623	1.07038	1.20941	1.57515
binding	P97333	Neuropilin-1 OS=Mus musculus OX=10090 GN=Nrp1 PE=1 SV=2	Nrp1	1.5744	0.00849857	Up	103	20.9	12	12	0.851134	0.70253	0.776975	1.15291	1.10543	1.41102
binding	O88643	Serine/threonine-protein kinase PAK 1 OS=Mus musculus OX=10090 GN=Pak1 PE=1 SV=1	Pak1	1.5364	0.0105281	Up	60.736	21.1	8	6	0.816388	0.898662	0.650465	1.24011	1.18939	1.20498
binding	Q8VC69	Solute carrier family 22 member 6 OS=Mus musculus OX=10090 GN=Slc22a6 PE=1 SV=1	Slc22a6	0.4242	0.029383	Down	60.013	7.5	4	4	1.19963	1.57852	1.43479	0.649713	0.802771	0.334577
binding	P35831	Tyrosine-protein phosphatase non-receptor type 12 OS=Mus musculus OX=10090 GN=Ptpn12 PE=1 SV=3	Ptpn12	1.7501	0.0418838	Up	86.525	16.5	9	9	0.789526	0.494402	0.89779	1.17741	1.15903	1.48185
binding	Q9ERS2	NADH dehydrogenase [ubiquinone] 1 alpha subcomplex subunit 13 OS=Mus musculus OX=10090 GN=Ndufa13 PE=1 SV=3	Ndufa13	0.5914	0.0451995	Down	16.859	25.7	4	4	1.28984	1.16662	1.31381	0.876281	0.862275	0.491171
binding	Q8BMC1	V-type proton ATPase subunit G 3 OS=Mus musculus OX=10090 GN=Atp6v1g3 PE=1 SV=1	Atp6v1g3	0.6511	0.00394104	Down	13.749	38.1	3	3	1.15625	1.24336	1.23436	0.694173	0.880412	0.79145
binding	Q8R0W0	Epiplakin OS=Mus musculus OX=10090 GN=Eppk1 PE=1 SV=2	Eppk1	2.7166	0.0281814	Up	723.3	12	9	7	0.402934	0.809753	0.401697	1.08521	1.24977	2.05063
binding	P62849	40S ribosomal protein S24 OS=Mus musculus OX=10090 GN=Rps24 PE=1 SV=1	Rps24	0.6179	0.00383345	Down	15.423	29.3	4	4	1.40358	1.15007	1.15486	0.713364	0.830293	0.747839
binding	Q8K4Q0	Regulatory-associated protein of mTOR OS=Mus musculus OX=10090 GN=Rptor PE=1 SV=1	Rptor	1.5054	0.0141521	Up	149.47	7.6	6	6	0.908365	0.733478	0.752975	1.04849	1.34108	1.21561
binding	Q9QXS6	Drebrin OS=Mus musculus OX=10090 GN=Dbn1 PE=1 SV=4	Dbn1	1.7529	0.028086	Up	77.286	19.5	10	10	0.816191	0.768021	0.595318	1.07666	1.11548	1.62833
binding	Q7TNV0	Protein DEK OS=Mus musculus OX=10090 GN=Dek PE=1 SV=1	Dek	0.4952	0.000490231	Down	43.158	19.7	7	7	1.26562	1.41411	1.33306	0.640891	0.605451	0.740855
binding	P97494	Glutamate--cysteine ligase catalytic subunit OS=Mus musculus OX=10090 GN=Gclc PE=1 SV=4	Gclc	0.544	0.0281026	Down	72.571	51.6	30	30	1.09444	1.41439	1.37716	0.884063	0.731156	0.498793
binding	P28656	Nucleosome assembly protein 1-like 1 OS=Mus musculus OX=10090 GN=Nap1l1 PE=1 SV=2	Nap1l1	1.5241	0.0283454	Up	45.345	29.9	8	7	0.785062	0.969566	0.622467	1.17224	1.18582	1.26485
binding	P70227	Inositol 1,4,5-trisphosphate receptor type 3 OS=Mus musculus OX=10090 GN=Itpr3 PE=1 SV=3	Itpr3	1.5951	0.00608158	Up	304.27	17.6	35	30	0.846657	0.758794	0.706588	1.30239	1.0635	1.32206
binding	P48025	Tyrosine-protein kinase SYK OS=Mus musculus OX=10090 GN=Syk PE=1 SV=2	Syk	1.9354	0.028979	Up	71.376	13.5	5	5	0.603268	0.885496	0.555274	1.07261	1.19407	1.68928
binding	Q6ZWV7	60S ribosomal protein L35 OS=Mus musculus OX=10090 GN=Rpl35 PE=1 SV=1	Rpl35	0.5093	0.0121694	Down	14.552	13.8	2	2	1.44238	1.31611	1.21678	0.785047	0.751783	0.487902
binding	Q8BGA9	Mitochondrial inner membrane protein OXA1L OS=Mus musculus OX=10090 GN=Oxa1l PE=1 SV=1	Oxa1l	0.6461	0.0358435	Down	48.219	3.9	2	2	1.20574		1.22423	0.85186		0.718166
binding	Q8BMF3	NADP-dependent malic enzyme, mitochondrial OS=Mus musculus OX=10090 GN=Me3 PE=1 SV=2	Me3	1.5935	0.0275782	Up	67.098	16.7	7	6	0.897087	0.746154	0.670256	1.0361	1.48669	1.16371
binding	P23927	Alpha-crystallin B chain OS=Mus musculus OX=10090 GN=Cryab PE=1 SV=2	Cryab	0.6246	0.0416344	Down	20.069	40.6	7	7	1.22713	1.21634	1.24985	0.927761	0.537661	0.841251
binding	Q9Z2V4	Phosphoenolpyruvate carboxykinase, cytosolic [GTP] OS=Mus musculus OX=10090 GN=Pck1 PE=1 SV=1	Pck1	4.1515	0.000183385	Up	69.354	44.4	27	26	0.393786	0.426448	0.34447	1.70152	1.78483	1.34894
binding	Q3V3R1	Monofunctional C1-tetrahydrofolate synthase, mitochondrial OS=Mus musculus OX=10090 GN=Mthfd1l PE=1 SV=2	Mthfd1l	1.736	0.0182346	Up	105.73	8.7	6	6	0.923986	0.672732	0.596249	1.14249	1.23273	1.43181
binding	Q3UMF0	Cordon-bleu protein-like 1 OS=Mus musculus OX=10090 GN=Cobll1 PE=1 SV=2	Cobll1	0.5921	0.00438563	Down	137.38	13.5	15	15	1.18397	1.19345	1.39117	0.744301	0.83833	0.648786
binding	P16406	Glutamyl aminopeptidase OS=Mus musculus OX=10090 GN=Enpep PE=1 SV=1	Enpep	0.6178	0.0305172	Down	107.96	19	17	17	1.02801	1.43379	1.24688	0.820009	0.866598	0.604719
binding	P07742	Ribonucleoside-diphosphate reductase large subunit OS=Mus musculus OX=10090 GN=Rrm1 PE=1 SV=2	Rrm1	1.5265	0.00272062	Up	90.209	12.6	8	8	0.832669	0.836857	0.705306	1.1758	1.1644	1.28497
binding	P10922	Histone H1.0 OS=Mus musculus OX=10090 GN=H1-0 PE=2 SV=4	H1-0	0.3498	0.00899242	Down	20.861	20.6	4	4	1.77485	1.26786	1.40254	0.71966	0.480738	0.354356
binding	O88413	Tubby-related protein 3 OS=Mus musculus OX=10090 GN=Tulp3 PE=1 SV=1	Tulp3	1.5236	0.00443102	Up	51.23	8.9	3	3	0.772278		0.812732	1.22179	1.1932
binding	Q99MK8	Beta-adrenergic receptor kinase 1 OS=Mus musculus OX=10090 GN=Grk2 PE=1 SV=2	Grk2	1.8025	0.000240286	Up	79.638	11.5	5	5	0.730632	0.693219	0.717097	1.21621	1.24017	1.40267
binding	O35639	Annexin A3 OS=Mus musculus OX=10090 GN=Anxa3 PE=1 SV=4	Anxa3	1.6691	0.000740826	Up	36.384	20.7	6	6	0.714501	0.796021	0.737442	1.15999	1.23904	1.35301
binding	Q61576	Peptidyl-prolyl cis-trans isomerase FKBP10 OS=Mus musculus OX=10090 GN=Fkbp10 PE=1 SV=2	Fkbp10	1.579	0.0458165	Up	64.697	14.6	7	6	0.84155	0.872189	0.61277	1.01906	1.1577	1.49673
binding	Q62148	Retinal dehydrogenase 2 OS=Mus musculus OX=10090 GN=Aldh1a2 PE=1 SV=2	Aldh1a2	1.6602	0.0180893	Up	56.625	32	14	10	0.733246	0.653868	0.868355	1.31423	1.01435	1.41595
binding	Q4PZA2	Endothelin-converting enzyme 1 OS=Mus musculus OX=10090 GN=Ece1 PE=1 SV=1	Ece1	1.6414	0.0146594	Up	87.072	9.1	5	5	0.908933	0.700003	0.662554	1.30357	1.07133	1.35362
binding	P07214	SPARC OS=Mus musculus OX=10090 GN=Sparc PE=1 SV=1	Sparc	1.5907	0.0264632	Up	34.45	42.1	10	10	0.869873	0.705984	0.740141	1.0413	1.12055	1.52214
binding	P11031	Activated RNA polymerase II transcriptional coactivator p15 OS=Mus musculus OX=10090 GN=Sub1 PE=1 SV=3	Sub1	0.3367	0.0411474	Down	14.427	37.8	5	5	1.17068	1.52698	1.79084	0.258761	0.315044	0.937693
binding	P28076	Proteasome subunit beta type-9 OS=Mus musculus OX=10090 GN=Psmb9 PE=1 SV=1	Psmb9	1.6694	0.0232957	Up	23.396	14.2	3	3	0.651004	0.908037	0.688676	1.08671	1.1582	1.50738
binding	Q61024	Asparagine synthetase [glutamine-hydrolyzing] OS=Mus musculus OX=10090 GN=Asns PE=1 SV=3	Asns	1.9094	0.0371529	Up	64.282	15.5	7	7	0.761405	0.533558	0.767343	1.08449	1.07357	1.77963
binding	P14873	Microtubule-associated protein 1B OS=Mus musculus OX=10090 GN=Map1b PE=1 SV=2	Map1b	1.932	0.0294227	Up	270.25	11.4	19	18	0.771302	0.692073	0.583019	1.0916	1.05841	1.8036
binding	P97496	SWI/SNF complex subunit SMARCC1 OS=Mus musculus OX=10090 GN=Smarcc1 PE=1 SV=2	Smarcc1	1.7213	0.0138298	Up	122.89	11.6	10	4	0.767497	0.660874	0.776488	0.994538	1.4565	1.3441
binding	P13745	Glutathione S-transferase A1 OS=Mus musculus OX=10090 GN=Gsta1 PE=1 SV=2	Gsta1	0.6628	0.0202624	Down	25.608	42.6	11	7	1.06608	1.24529	1.2971	0.866503	0.870414	0.654607
binding	P12970	60S ribosomal protein L7a OS=Mus musculus OX=10090 GN=Rpl7a PE=1 SV=2	Rpl7a	0.6352	0.0256483	Down	29.976	37.2	14	14	1.42161	1.0976	1.15006	0.896114	0.806701	0.627909
binding	P51906	Excitatory amino acid transporter 3 OS=Mus musculus OX=10090 GN=Slc1a1 PE=1 SV=2	Slc1a1	0.6271	0.0251811	Down	56.693	5.5	2	2	1.05814	1.34553	1.12225	0.797315	0.676767
binding	P14148	60S ribosomal protein L7 OS=Mus musculus OX=10090 GN=Rpl7 PE=1 SV=2	Rpl7	0.5576	0.0156975	Down	31.419	36.3	11	11	1.53413	0.993139	1.32483	0.651527	0.802541	0.693829
binding	Q6DID7	Protein wntless homolog OS=Mus musculus OX=10090 GN=Wls PE=1 SV=1	Wls	1.6383	0.0138995	Up	62.188	7.2	5	5	0.859654	0.689436	0.725138	1.14451	1.09351	1.48775
binding	O35326	Serine/arginine-rich splicing factor 5 OS=Mus musculus OX=10090 GN=Srsf5 PE=1 SV=2	Srsf5	0.6143	0.000489583	Down	30.891	25.3	6	5	1.13805	1.26918	1.30961	0.748498	0.743483	0.79118
binding	Q5SSL4	Active breakpoint cluster region-related protein OS=Mus musculus OX=10090 GN=Abr PE=1 SV=1	Abr	2.8464	0.0425046	Up	97.666	10.8	6	5	0.754892	0.312503	0.492497	0.891657	1.42917	2.11928
binding	Q6R891	Neurabin-2 OS=Mus musculus OX=10090 GN=Ppp1r9b PE=1 SV=1	Ppp1r9b	1.5302	0.0112044	Up	89.519	15.1	9	9	0.740611	0.821285	0.809501	1.15209	1.05555	1.42097
binding	P10852	4F2 cell-surface antigen heavy chain OS=Mus musculus OX=10090 GN=Slc3a2 PE=1 SV=1	Slc3a2	0.6404	0.0305694	Down	58.336	16.7	8	8	1.18267	1.25477	1.22014	0.783648	0.965149	0.593617
binding	Q9Z2V5	Histone deacetylase 6 OS=Mus musculus OX=10090 GN=Hdac6 PE=1 SV=3	Hdac6	0.6034	0.00332361	Down	125.79	5.7	5	5	1.09661	1.24888	1.39655	0.732755	0.811767	0.713435
binding	Q61644	Protein kinase C and casein kinase substrate in neurons protein 1 OS=Mus musculus OX=10090 GN=Pacsin1 PE=1 SV=1	Pacsin1	0.4392	0.0195776	Down	50.575	12.7	4	4	1.14856	1.58738	1.13161	0.648307		0.484143
binding	Q2EMV9	Protein mono-ADP-ribosyltransferase PARP14 OS=Mus musculus OX=10090 GN=Parp14 PE=1 SV=3	Parp14	1.9598	0.00392249	Up	203.8	3.9	5	5	0.610235	0.624485	0.792467	1.28648	1.17024	1.51609
binding	O35490	Betaine--homocysteine S-methyltransferase 1 OS=Mus musculus OX=10090 GN=Bhmt PE=1 SV=1	Bhmt	1.7865	0.0377008	Up	45.02	42.3	12	10	0.989069	0.621272	0.542867	1.49372	1.20094	1.15213
binding	P21956	Lactadherin OS=Mus musculus OX=10090 GN=Mfge8 PE=1 SV=3	Mfge8	1.5138	0.017678	Up	51.24	13.2	5	5	0.73641	0.951138	0.699269	1.23232	1.08728	1.29359
binding	P09528	Ferritin heavy chain OS=Mus musculus OX=10090 GN=Fth1 PE=1 SV=2	Fth1	1.5889	0.0397474	Up	21.066	42.3	7	7	0.789535	0.698417	0.829616	1.31018	0.917216	1.45504
binding	Q3UQ28	Peroxidasin homolog OS=Mus musculus OX=10090 GN=Pxdn PE=1 SV=2	Pxdn	1.7612	0.00453772	Up	165.1	35.1	32	32	0.707577	0.624699	0.84071	1.22982	1.19432	1.40287
binding	P18242	Cathepsin D OS=Mus musculus OX=10090 GN=Ctsd PE=1 SV=1	Ctsd	2.2151	0.00243475	Up	44.953	16.1	6	6	0.72273	0.594297	0.549161	1.34988	1.19257	1.59136
binding	Q60875	Rho guanine nucleotide exchange factor 2 OS=Mus musculus OX=10090 GN=Arhgef2 PE=1 SV=4	Arhgef2	1.573	0.0463543	Up	111.97	14.1	9	9	0.897188	0.776342	0.658383	1.01036	1.11586	1.54186
binding	Q7TMS5	Broad substrate specificity ATP-binding cassette transporter ABCG2 OS=Mus musculus OX=10090 GN=Abcg2 PE=1 SV=1	Abcg2	0.6657	0.0213901	Down	72.977	12.9	7	7	1.16519	1.19291	1.24397	0.91724	0.847185	0.633507
binding	Q64512	Tyrosine-protein phosphatase non-receptor type 13 OS=Mus musculus OX=10090 GN=Ptpn13 PE=1 SV=2	Ptpn13	1.8956	0.0372524	Up	270.33	5	9	9	0.686541	0.490587	0.894973	1.1637	1.11853	1.64567
binding	P04186	Complement factor B OS=Mus musculus OX=10090 GN=Cfb PE=1 SV=2	Cfb	1.5221	0.0422291	Up	85.004	14.6	9	9	0.771544	0.835103	0.772313	1.2675	0.915568	1.43797
binding	P19324	Serpin H1 OS=Mus musculus OX=10090 GN=Serpinh1 PE=1 SV=3	Serpinh1	1.5813	0.0244508	Up	46.533	46.5	18	18	0.818291	0.78404	0.72204	1.118	1.0282	1.52943
binding	O08966	Solute carrier family 22 member 1 OS=Mus musculus OX=10090 GN=Slc22a1 PE=1 SV=2	Slc22a1	0.5417	0.00586892	Down	61.52	9.4	4	4	1.22807	1.20606	1.23928	0.585933	0.740657
binding	P01029	Complement C4-B OS=Mus musculus OX=10090 GN=C4b PE=1 SV=3	C4b	2.4616	0.00480341	Up	192.91	12.9	22	17	0.595477	0.676692	0.461137	1.51838	1.12584	1.62247
binding	O89001	Carboxypeptidase D OS=Mus musculus OX=10090 GN=Cpd PE=1 SV=2	Cpd	1.6565	0.00887793	Up	152.4	6.2	7	7	0.631778	0.726714	0.900124	1.20558	1.32961	1.20619
binding	Q3V1T4	Prolyl 3-hydroxylase 1 OS=Mus musculus OX=10090 GN=P3h1 PE=1 SV=2	P3h1	1.5289	0.00230947	Up	83.65	15.4	8	8	0.815049	0.804701	0.752814	1.16233	1.11989	1.34522
binding	Q99MD9	Nuclear autoantigenic sperm protein OS=Mus musculus OX=10090 GN=Nasp PE=1 SV=2	Nasp	1.6345	0.00153223	Up	83.953	15.3	9	9	0.699612	0.737984	0.839848	1.16027	1.262	1.30028
binding	O55142	60S ribosomal protein L35a OS=Mus musculus OX=10090 GN=Rpl35a PE=1 SV=2	Rpl35a	0.6352	0.00606275	Down	12.554	35.5	5	5	1.42541	1.07783	1.16613	0.797267	0.769092	0.764273
binding	P97449	Aminopeptidase N OS=Mus musculus OX=10090 GN=Anpep PE=1 SV=4	Anpep	0.5123	0.0270983	Down	109.65	18.9	16	14	1.37987	1.03735	1.55036	0.804092	0.746377	0.481947
binding	Q06890	Clusterin OS=Mus musculus OX=10090 GN=Clu PE=1 SV=1	Clu	2.4222	0.0373326	Up	51.655	23.2	10	10	0.514928	0.650741	0.587582	1.31975	0.846823	2.08017
binding	D3Z7P3	Glutaminase kidney isoform, mitochondrial OS=Mus musculus OX=10090 GN=Gls PE=1 SV=1	Gls	1.6905	0.000755458	Up	73.963	56.2	30	30	0.758921	0.718798	0.752317	1.28954	1.35137	1.12905
binding	Q8K019	Bcl-2-associated transcription factor 1 OS=Mus musculus OX=10090 GN=Bclaf1 PE=1 SV=2	Bclaf1	0.618	0.0166326	Down	106	11.2	8	8	0.98982	1.27991	1.43856	0.820075	0.767536	0.704099
binding	P51855	Glutathione synthetase OS=Mus musculus OX=10090 GN=Gss PE=1 SV=1	Gss	0.6561	0.0435913	Down	52.246	37.3	16	16	0.977686	1.41527	1.23002	0.918682	0.797275	0.661068
binding	Q99KK9	Histidine--tRNA ligase, mitochondrial OS=Mus musculus OX=10090 GN=Hars2 PE=1 SV=1	Hars2	1.8167	0.0407301	Up	56.985	11.1	5	2		0.702863	0.717239	1.447	1.1329
binding	P47226	Testin OS=Mus musculus OX=10090 GN=Tes PE=1 SV=1	Tes	1.8947	0.0046902	Up	47.983	27.2	9	9	0.725151	0.694374	0.653207	1.1153	1.22281	1.58916
binding	Q8BPU7	Engulfment and cell motility protein 1 OS=Mus musculus OX=10090 GN=Elmo1 PE=1 SV=2	Elmo1	1.7008	0.00409671	Up	83.935	8.9	5	4	0.787302	0.660934	0.773309	1.09625	1.29244	1.38976
binding	Q99KR3	Endoribonuclease LACTB2 OS=Mus musculus OX=10090 GN=Lactb2 PE=1 SV=1	Lactb2	0.5895	0.0362837	Down	32.754	34	8	8	1.13289	1.3608	1.28115	0.831245	0.879429	0.514487
binding	Q91WV7	Neutral and basic amino acid transport protein rBAT OS=Mus musculus OX=10090 GN=Slc3a1 PE=1 SV=1	Slc3a1	0.4308	0.00757037	Down	78.117	19	17	17	1.11826	1.43278	1.64235	0.673516	0.672898	0.460194
binding	P70414	Sodium/calcium exchanger 1 OS=Mus musculus OX=10090 GN=Slc8a1 PE=1 SV=1	Slc8a1	0.6072	0.00217296	Down	108.03	4.2	3	3	1.30994	1.29248	1.13086	0.776269	0.811441	0.679011
binding	P09405	Nucleolin OS=Mus musculus OX=10090 GN=Ncl PE=1 SV=2	Ncl	0.5131	0.00197616	Down	76.722	20.2	14	14	1.24715	1.42835	1.28981	0.672511	0.582572	0.779602
binding	Q9EQH2	Endoplasmic reticulum aminopeptidase 1 OS=Mus musculus OX=10090 GN=Erap1 PE=1 SV=2	Erap1	1.5103	0.027572	Up	106.6	18.2	14	14	0.830841	0.874429	0.68487	1.03371	1.14911	1.42704
binding	P47963	60S ribosomal protein L13 OS=Mus musculus OX=10090 GN=Rpl13 PE=1 SV=3	Rpl13	0.5146	0.0308972	Down	24.305	28.4	6	6	1.4373	1.33519	1.18899	0.880891	0.719857	0.437782
binding	Q80X80	Phospholipid transfer protein C2CD2L OS=Mus musculus OX=10090 GN=C2cd2l PE=1 SV=3	C2cd2l	0.6194	0.0371725	Down	76.328	16.4	7	7	1.14442	1.13358	1.42702	0.866151	0.863073	0.565755
binding	P62897	Cytochrome c, somatic OS=Mus musculus OX=10090 GN=Cycs PE=1 SV=2	Cycs	0.6435	0.0414207	Down	11.605	56.2	8	8	1.35711	0.983672	1.30987	0.644512	0.940534	0.7643
binding	Q8CIE4	Protein mono-ADP-ribosyltransferase PARP10 OS=Mus musculus OX=10090 GN=Parp10 PE=2 SV=1	Parp10	1.7301	0.0197096	Up	103.68	6.7	4	4	0.85089	0.786569	0.560257	1.19196	1.14953	1.4608
binding	Q99M28	RNA-binding protein with serine-rich domain 1 OS=Mus musculus OX=10090 GN=Rnps1 PE=1 SV=1	Rnps1	0.301	3.88787e-05	Down	34.208	23.3	5	5	1.35844	1.60556	1.64787	0.459621	0.466225	0.462284
binding	Q5DTU0	Actin filament-associated protein 1-like 2 OS=Mus musculus OX=10090 GN=Afap1l2 PE=1 SV=2	Afap1l2	1.9185	0.00796394	Up	92.174	5.9	4	4	0.673198	0.766276	0.616368	1.19921	1.12004	1.62491
binding	Q8BH35	Complement component C8 beta chain OS=Mus musculus OX=10090 GN=C8b PE=1 SV=1	C8b	1.6933	0.0424844	Up	66.229	16	7	7	0.738724	0.887032	0.601983	1.25434	0.965526	1.55239
binding	P47911	60S ribosomal protein L6 OS=Mus musculus OX=10090 GN=Rpl6 PE=1 SV=3	Rpl6	0.5869	0.00745704	Down	33.509	23.6	9	9	1.41026	1.15377	1.21686	0.765402	0.834781	0.618922
binding	Q8K4L3	Supervillin OS=Mus musculus OX=10090 GN=Svil PE=1 SV=1	Svil	1.7748	0.00499274	Up	243.16	4.9	9	9	0.676158	0.747266	0.738914	1.30081	1.06147	1.47539
binding	Q8C3J5	Dedicator of cytokinesis protein 2 OS=Mus musculus OX=10090 GN=Dock2 PE=1 SV=3	Dock2	1.8042	0.0181657	Up	211.7	5.8	8	8	0.69744	0.871731	0.570483	1.11235	1.22043	1.52757
binding	P62717	60S ribosomal protein L18a OS=Mus musculus OX=10090 GN=Rpl18a PE=1 SV=1	Rpl18a	0.6155	0.0303223	Down	20.732	44.3	8	8	1.5609	0.994744	1.15845	0.828313	0.771091	0.6865
binding	Q3UMU9	Hepatoma-derived growth factor-related protein 2 OS=Mus musculus OX=10090 GN=Hdgfl2 PE=1 SV=1	Hdgfl2	0.2944	0.00857863	Down	74.29	7.3	4	2	1.45466	1.37942	1.80118	0.606597	0.262703	0.495435
binding	Q920R6	V-type proton ATPase 116 kDa subunit a isoform 4 OS=Mus musculus OX=10090 GN=Atp6v0a4 PE=1 SV=1	Atp6v0a4	0.651	0.0372679	Down	95.604	22.9	19	18	1.10965	1.25264	1.27177	0.93314	0.842234	0.590562
binding	Q8VCN5	Cystathionine gamma-lyase OS=Mus musculus OX=10090 GN=Cth PE=1 SV=1	Cth	0.5833	0.00607467	Down	43.567	22.4	7	7	1.19552	1.37055	1.22344	0.853146	0.740539	0.616799
binding	P61514	60S ribosomal protein L37a OS=Mus musculus OX=10090 GN=Rpl37a PE=1 SV=2	Rpl37a	0.645	0.0396888	Down	10.275	51.1	4	4	1.29475	1.09996	1.25263	0.770788	0.983479	0.59839
binding	Q91V76	Ester hydrolase C11orf54 homolog OS=Mus musculus OX=10090 PE=1 SV=1	--	0.6127	0.0390004	Down	34.995	14.9	6	6	1.0623	1.34957	1.3087	0.820583	0.904169	0.554668
binding	Q8K1X4	Nck-associated protein 1-like OS=Mus musculus OX=10090 GN=Nckap1l PE=1 SV=1	Nckap1l	2.141	0.00151307	Up	128.9	11.5	11	9	0.663373	0.649271	0.597585	1.18402	1.29181	1.61395
binding	Q8R1G6	PDZ and LIM domain protein 2 OS=Mus musculus OX=10090 GN=Pdlim2 PE=1 SV=1	Pdlim2	1.8081	0.0259236	Up	37.703	14	4	4	0.667136	0.955114	0.51443	1.34335	1.26231	1.25766
binding	Q8R3E3	WD repeat domain phosphoinositide-interacting protein 1 OS=Mus musculus OX=10090 GN=Wipi1 PE=1 SV=1	Wipi1	2.1565	0.0478012	Up	48.758	6.5	2	2		0.744312	0.522922		1.33729	1.39547
binding	P58802	TBC1 domain family member 10A OS=Mus musculus OX=10090 GN=Tbc1d10a PE=1 SV=1	Tbc1d10a	0.6471	0.0207887	Down	56.202	14.2	6	6	1.27053	1.08307	1.2892	0.801375	0.917577	0.638254
binding	Q8K182	Complement component C8 alpha chain OS=Mus musculus OX=10090 GN=C8a PE=1 SV=1	C8a	1.5491	0.0347512	Up	66.08	5.3	3	3	0.785599	0.856303	0.711866	1.25464	0.946454	1.44514
binding	Q9CY57	Chromatin target of PRMT1 protein OS=Mus musculus OX=10090 GN=Chtop PE=1 SV=2	Chtop	0.5887	0.0189654	Down	26.585	16.9	3	3	1.41024	1.15688	1.20947	0.80067	0.857563	0.565168
binding	P16056	Hepatocyte growth factor receptor OS=Mus musculus OX=10090 GN=Met PE=1 SV=1	Met	2.3152	0.0478775	Up	153.55	2.8	3	3	0.407963	0.709917		1.44963	1.4502	0.982284
binding	A2A863	Integrin beta-4 OS=Mus musculus OX=10090 GN=Itgb4 PE=1 SV=1	Itgb4	2.1429	0.0424273	Up	201.65	3.1	5	5	0.525798	0.6635	0.719791	0.92635	1.17633	1.98823
binding	Q91W18	Tudor domain-containing protein 3 OS=Mus musculus OX=10090 GN=Tdrd3 PE=1 SV=4	Tdrd3	1.6281	0.0454374	Up	82.252	8.1	4	4	0.991756	0.677301	0.613939	1.27361	1.02604	1.41735
binding	Q8R059	UDP-glucose 4-epimerase OS=Mus musculus OX=10090 GN=Gale PE=1 SV=1	Gale	1.5344	0.0344195	Up	38.224	18.2	5	5	0.700231	0.923599	0.743608	1.02113	1.15155	1.45989
binding	Q91XF0	Pyridoxine-5'-phosphate oxidase OS=Mus musculus OX=10090 GN=Pnpo PE=1 SV=1	Pnpo	0.6569	0.00610725	Down	30.114	20.3	5	5	1.09157	1.19233	1.33737	0.7397	0.878212	0.760815
binding	Q8CH72	E3 ubiquitin-protein ligase TRIM32 OS=Mus musculus OX=10090 GN=Trim32 PE=1 SV=2	Trim32	1.9044	0.00902971	Up	72.057	10.1	5	5	0.750186	0.650103	0.665538	1.34106	1.02228	1.57084
binding	Q8K4G1	Latent-transforming growth factor beta-binding protein 4 OS=Mus musculus OX=10090 GN=Ltbp4 PE=1 SV=2	Ltbp4	1.9932	0.0487856	Up	178.64	13.1	17	17	0.72301	0.657515	0.624015	1.06853	0.958469	1.96846
binding	O35969	Guanidinoacetate N-methyltransferase OS=Mus musculus OX=10090 GN=Gamt PE=1 SV=1	Gamt	0.6337	0.00556369	Down	26.336	28.4	4	4	1.25547	1.21528	1.20187	0.821397	0.853906	0.652084
binding	Q6WVG3	BTB/POZ domain-containing protein KCTD12 OS=Mus musculus OX=10090 GN=Kctd12 PE=1 SV=1	Kctd12	1.5977	0.0167362	Up	35.892	51.1	14	14	0.769369	0.841358	0.69898	1.09897	1.09535	1.49597
binding	P62301	40S ribosomal protein S13 OS=Mus musculus OX=10090 GN=Rps13 PE=1 SV=2	Rps13	0.4994	0.0160188	Down	17.222	43.7	7	7	1.71656	1.15996	1.12506	0.638719	0.799529	0.560165
binding	Q91YI0	Argininosuccinate lyase OS=Mus musculus OX=10090 GN=Asl PE=1 SV=1	Asl	0.5746	0.00579165	Down	51.739	18.1	10	10	1.19728	1.25662	1.35669	0.794397	0.800692	0.594322
binding	Q91V92	ATP-citrate synthase OS=Mus musculus OX=10090 GN=Acly PE=1 SV=1	Acly	1.972	0.0442506	Up	119.73	53.3	41	41	0.778298	0.551811	0.688713	1.05789	1.02774	1.89555
binding	Q9CX80	Cytoglobin OS=Mus musculus OX=10090 GN=Cygb PE=1 SV=1	Cygb	1.6131	0.0169184	Up	21.465	52.6	11	11	0.718149	0.866708	0.711225	1.06647	1.14928	1.48816
binding	P62878	E3 ubiquitin-protein ligase RBX1 OS=Mus musculus OX=10090 GN=Rbx1 PE=1 SV=1	Rbx1	1.902	0.0159837	Up	12.274	24.1	2	2	0.718364	0.648663	0.700512	1.72344	1.04921	1.15982
binding	P97311	DNA replication licensing factor MCM6 OS=Mus musculus OX=10090 GN=Mcm6 PE=1 SV=1	Mcm6	2.9657	0.00913917	Up	92.866	17.9	11	11	0.507268	0.591735	0.413979	1.04428	1.37437	2.06836
binding	Q9DCG9	Multifunctional methyltransferase subunit TRM112-like protein OS=Mus musculus OX=10090 GN=Trmt112 PE=1 SV=1	Trmt112	1.5474	0.00644594	Up	14.141	26.4	3	3	0.716575	0.718301	0.92045	1.24297	1.17208	1.22962
binding	Q99L60	V-type proton ATPase subunit C 2 OS=Mus musculus OX=10090 GN=Atp6v1c2 PE=1 SV=1	Atp6v1c2	0.4117	0.0159977	Down	48.35	30.7	10	7	1.06309	1.5573	1.62992	0.570472	0.767191	0.412032
binding	P43277	Histone H1.3 OS=Mus musculus OX=10090 GN=H1-3 PE=1 SV=2	H1-3	0.3998	0.0202129	Down	22.099	24.4	7	3	1.6662	1.18548	1.43465	0.675612	0.700005	0.338057
binding	Q8BP67	60S ribosomal protein L24 OS=Mus musculus OX=10090 GN=Rpl24 PE=1 SV=2	Rpl24	0.4948	0.0469201	Down	17.779	19.7	3	3	1.5395	1.4934	0.981076	0.775856	0.792027	0.418143
binding	Q8BW75	Amine oxidase [flavin-containing] B OS=Mus musculus OX=10090 GN=Maob PE=1 SV=4	Maob	0.6606	0.00653135	Down	58.557	16	6	6	1.33105	1.03398	1.2481	0.826719	0.792895	0.767257
binding	P51661	Corticosteroid 11-beta-dehydrogenase isozyme 2 OS=Mus musculus OX=10090 GN=Hsd11b2 PE=1 SV=2	Hsd11b2	0.6632	0.00726552	Down	42.186	14.5	5	5	1.32176	1.16382	1.122	0.864464	0.828948	0.699001
binding	Q9WTK5	Nuclear factor NF-kappa-B p100 subunit OS=Mus musculus OX=10090 GN=Nfkb2 PE=1 SV=1	Nfkb2	1.8004	0.0372798	Up	96.831	11.3	6	6	0.866064	0.587058	0.689394	1.11009	1.0533	1.6941
binding	Q9DBD5	Proline-, glutamic acid- and leucine-rich protein 1 OS=Mus musculus OX=10090 GN=Pelp1 PE=1 SV=2	Pelp1	1.6565	0.0239084	Up	118.07	4.6	4	4	0.647988	0.76215	0.848462	1.28155	0.988795	1.47106
binding	Q9ERD7	Tubulin beta-3 chain OS=Mus musculus OX=10090 GN=Tubb3 PE=1 SV=1	Tubb3	2.8703	0.0441757	Up	50.418	54.9	19	6	0.345237	0.59719		0.95952	1.27052	1.82753
binding	Q9D8E6	60S ribosomal protein L4 OS=Mus musculus OX=10090 GN=Rpl4 PE=1 SV=3	Rpl4	0.5721	0.0222585	Down	47.153	37.5	13	13	1.6016	0.978259	1.23672	0.724102	0.785101	0.674219
binding	P43275	Histone H1.1 OS=Mus musculus OX=10090 GN=H1-1 PE=1 SV=2	H1-1	0.433	0.0241202	Down	21.785	18.8	3	2	2.01342	1.14076	1.03286	0.647371	0.663169	0.502414
binding	Q61830	Macrophage mannose receptor 1 OS=Mus musculus OX=10090 GN=Mrc1 PE=1 SV=2	Mrc1	1.8216	0.0337492	Up	164.98	13.5	16	16	0.669713	0.757842	0.698917	1.16138	0.96418	1.74797
binding	Q9JKN1	Zinc transporter 7 OS=Mus musculus OX=10090 GN=Slc30a7 PE=1 SV=1	Slc30a7	1.6169	0.0364606	Up	41.789	6.9	2	2	0.815817	0.64389		1.08675	1.08431	1.36923
binding	Q9CZM2	60S ribosomal protein L15 OS=Mus musculus OX=10090 GN=Rpl15 PE=1 SV=4	Rpl15	0.5206	0.0365281	Down	24.146	45.6	11	11	1.65281	0.913344	1.37972	0.658479	0.824159	0.571487
binding	Q60825	Sodium-dependent phosphate transport protein 2A OS=Mus musculus OX=10090 GN=Slc34a1 PE=1 SV=2	Slc34a1	0.4571	0.00102317	Down	68.773	20.4	10	9	1.58688	1.25908	1.2718	0.691666	0.58555	0.605023
binding	Q9ES52	Phosphatidylinositol 3,4,5-trisphosphate 5-phosphatase 1 OS=Mus musculus OX=10090 GN=Inpp5d PE=1 SV=2	Inpp5d	2.3802	0.0164719	Up	133.54	6.3	6	6	0.596653		0.497358	1.2627	1.03972	1.60357
binding	P47199	Quinone oxidoreductase OS=Mus musculus OX=10090 GN=Cryz PE=1 SV=1	Cryz	0.5738	0.0182919	Down	35.268	38.1	11	11	1.06228	1.40767	1.34238	0.908887	0.642114	0.636659
biological regulation	P11031	Activated RNA polymerase II transcriptional coactivator p15 OS=Mus musculus OX=10090 GN=Sub1 PE=1 SV=3	Sub1	0.3367	0.0411474	Down	14.427	37.8	5	5	1.17068	1.52698	1.79084	0.258761	0.315044	0.937693
biological regulation	Q6ZWV3	60S ribosomal protein L10 OS=Mus musculus OX=10090 GN=Rpl10 PE=1 SV=3	Rpl10	0.5891	0.0362661	Down	24.604	41.1	7	7	1.56858	1.05426	1.15294	0.812154	0.837446	0.574622
biological regulation	Q8BP67	60S ribosomal protein L24 OS=Mus musculus OX=10090 GN=Rpl24 PE=1 SV=2	Rpl24	0.4948	0.0469201	Down	17.779	19.7	3	3	1.5395	1.4934	0.981076	0.775856	0.792027	0.418143
biological regulation	Q62148	Retinal dehydrogenase 2 OS=Mus musculus OX=10090 GN=Aldh1a2 PE=1 SV=2	Aldh1a2	1.6602	0.0180893	Up	56.625	32	14	10	0.733246	0.653868	0.868355	1.31423	1.01435	1.41595
biological regulation	P63158	High mobility group protein B1 OS=Mus musculus OX=10090 GN=Hmgb1 PE=1 SV=2	Hmgb1	0.409	0.000452822	Down	24.893	49.8	16	13	1.23915	1.46644	1.55261	0.537341	0.56715	0.637317
biological regulation	Q9ERS2	NADH dehydrogenase [ubiquinone] 1 alpha subcomplex subunit 13 OS=Mus musculus OX=10090 GN=Ndufa13 PE=1 SV=3	Ndufa13	0.5914	0.0451995	Down	16.859	25.7	4	4	1.28984	1.16662	1.31381	0.876281	0.862275	0.491171
biological regulation	O88413	Tubby-related protein 3 OS=Mus musculus OX=10090 GN=Tulp3 PE=1 SV=1	Tulp3	1.5236	0.00443102	Up	51.23	8.9	3	3	0.772278		0.812732	1.22179	1.1932
biological regulation	Q9ES52	Phosphatidylinositol 3,4,5-trisphosphate 5-phosphatase 1 OS=Mus musculus OX=10090 GN=Inpp5d PE=1 SV=2	Inpp5d	2.3802	0.0164719	Up	133.54	6.3	6	6	0.596653		0.497358	1.2627	1.03972	1.60357
biological regulation	Q9D8E6	60S ribosomal protein L4 OS=Mus musculus OX=10090 GN=Rpl4 PE=1 SV=3	Rpl4	0.5721	0.0222585	Down	47.153	37.5	13	13	1.6016	0.978259	1.23672	0.724102	0.785101	0.674219
biological regulation	D3Z7P3	Glutaminase kidney isoform, mitochondrial OS=Mus musculus OX=10090 GN=Gls PE=1 SV=1	Gls	1.6905	0.000755458	Up	73.963	56.2	30	30	0.758921	0.718798	0.752317	1.28954	1.35137	1.12905
biological regulation	Q9WU20	Methylenetetrahydrofolate reductase OS=Mus musculus OX=10090 GN=Mthfr PE=1 SV=2	Mthfr	0.2165	0.00139196	Down	74.579	19.3	9	9	1.50031	1.61849	1.81333	0.388012	0.442683	0.237185
biological regulation	O70228	Probable phospholipid-transporting ATPase IIA OS=Mus musculus OX=10090 GN=Atp9a PE=1 SV=3	Atp9a	1.5225	0.00336685	Up	118.61	4.1	4	4	0.823975	0.88332	0.774119	1.26583	1.25276
biological regulation	Q8BW75	Amine oxidase [flavin-containing] B OS=Mus musculus OX=10090 GN=Maob PE=1 SV=4	Maob	0.6606	0.00653135	Down	58.557	16	6	6	1.33105	1.03398	1.2481	0.826719	0.792895	0.767257
biological regulation	Q8BH35	Complement component C8 beta chain OS=Mus musculus OX=10090 GN=C8b PE=1 SV=1	C8b	1.6933	0.0424844	Up	66.229	16	7	7	0.738724	0.887032	0.601983	1.25434	0.965526	1.55239
biological regulation	Q64512	Tyrosine-protein phosphatase non-receptor type 13 OS=Mus musculus OX=10090 GN=Ptpn13 PE=1 SV=2	Ptpn13	1.8956	0.0372524	Up	270.33	5	9	9	0.686541	0.490587	0.894973	1.1637	1.11853	1.64567
biological regulation	P01029	Complement C4-B OS=Mus musculus OX=10090 GN=C4b PE=1 SV=3	C4b	2.4616	0.00480341	Up	192.91	12.9	22	17	0.595477	0.676692	0.461137	1.51838	1.12584	1.62247
biological regulation	Q8K4G1	Latent-transforming growth factor beta-binding protein 4 OS=Mus musculus OX=10090 GN=Ltbp4 PE=1 SV=2	Ltbp4	1.9932	0.0487856	Up	178.64	13.1	17	17	0.72301	0.657515	0.624015	1.06853	0.958469	1.96846
biological regulation	Q8R3E3	WD repeat domain phosphoinositide-interacting protein 1 OS=Mus musculus OX=10090 GN=Wipi1 PE=1 SV=1	Wipi1	2.1565	0.0478012	Up	48.758	6.5	2	2		0.744312	0.522922		1.33729	1.39547
biological regulation	Q8K182	Complement component C8 alpha chain OS=Mus musculus OX=10090 GN=C8a PE=1 SV=1	C8a	1.5491	0.0347512	Up	66.08	5.3	3	3	0.785599	0.856303	0.711866	1.25464	0.946454	1.44514
biological regulation	O35639	Annexin A3 OS=Mus musculus OX=10090 GN=Anxa3 PE=1 SV=4	Anxa3	1.6691	0.000740826	Up	36.384	20.7	6	6	0.714501	0.796021	0.737442	1.15999	1.23904	1.35301
biological regulation	Q91VF2	Histamine N-methyltransferase OS=Mus musculus OX=10090 GN=Hnmt PE=1 SV=1	Hnmt	0.5119	0.0158449	Down	33.664	14.6	4	4	1.19917	1.2848	1.48462	0.86646	0.66683	0.498114
biological regulation	P51906	Excitatory amino acid transporter 3 OS=Mus musculus OX=10090 GN=Slc1a1 PE=1 SV=2	Slc1a1	0.6271	0.0251811	Down	56.693	5.5	2	2	1.05814	1.34553	1.12225	0.797315	0.676767
biological regulation	P19253	60S ribosomal protein L13a OS=Mus musculus OX=10090 GN=Rpl13a PE=1 SV=4	Rpl13a	0.55	0.0199666	Down	23.464	20.7	4	4	1.48537	1.13458	1.2509	0.669814	0.905427	0.553907
biological regulation	Q61024	Asparagine synthetase [glutamine-hydrolyzing] OS=Mus musculus OX=10090 GN=Asns PE=1 SV=3	Asns	1.9094	0.0371529	Up	64.282	15.5	7	7	0.761405	0.533558	0.767343	1.08449	1.07357	1.77963
biological regulation	P97449	Aminopeptidase N OS=Mus musculus OX=10090 GN=Anpep PE=1 SV=4	Anpep	0.5123	0.0270983	Down	109.65	18.9	16	14	1.37987	1.03735	1.55036	0.804092	0.746377	0.481947
biological regulation	P36536	GTP-binding protein SAR1a OS=Mus musculus OX=10090 GN=Sar1a PE=1 SV=1	Sar1a	1.9348	0.0305389	Up	22.371	48.5	5	3	0.865926	0.429066	0.749474	1.3427	1.30396	1.30887
biological regulation	P28076	Proteasome subunit beta type-9 OS=Mus musculus OX=10090 GN=Psmb9 PE=1 SV=1	Psmb9	1.6694	0.0232957	Up	23.396	14.2	3	3	0.651004	0.908037	0.688676	1.08671	1.1582	1.50738
biological regulation	Q9ER69	Pre-mRNA-splicing regulator WTAP OS=Mus musculus OX=10090 GN=Wtap PE=1 SV=3	Wtap	2.1772	0.00858277	Up	44.176	16.9	5	5	0.762121	0.450928	0.675412	1.23897	1.42346	1.44911
biological regulation	P07214	SPARC OS=Mus musculus OX=10090 GN=Sparc PE=1 SV=1	Sparc	1.5907	0.0264632	Up	34.45	42.1	10	10	0.869873	0.705984	0.740141	1.0413	1.12055	1.52214
biological regulation	O88643	Serine/threonine-protein kinase PAK 1 OS=Mus musculus OX=10090 GN=Pak1 PE=1 SV=1	Pak1	1.5364	0.0105281	Up	60.736	21.1	8	6	0.816388	0.898662	0.650465	1.24011	1.18939	1.20498
biological regulation	Q3TBD2	Rho GTPase-activating protein 45 OS=Mus musculus OX=10090 GN=Arhgap45 PE=1 SV=2	Arhgap45	1.8235	0.0162923	Up	122.9	6	4	4	0.617419	0.767624	0.739994	1.2113	1.03912	1.62454
biological regulation	Q9ERL9	Guanylate cyclase soluble subunit alpha-1 OS=Mus musculus OX=10090 GN=Gucy1a1 PE=1 SV=2	Gucy1a1	1.5711	0.0091252	Up	77.587	26.9	15	15	0.838096	0.832944	0.662548	1.15768	1.14367	1.36506
biological regulation	P14873	Microtubule-associated protein 1B OS=Mus musculus OX=10090 GN=Map1b PE=1 SV=2	Map1b	1.932	0.0294227	Up	270.25	11.4	19	18	0.771302	0.692073	0.583019	1.0916	1.05841	1.8036
biological regulation	Q91V92	ATP-citrate synthase OS=Mus musculus OX=10090 GN=Acly PE=1 SV=1	Acly	1.972	0.0442506	Up	119.73	53.3	41	41	0.778298	0.551811	0.688713	1.05789	1.02774	1.89555
biological regulation	Q9DCG9	Multifunctional methyltransferase subunit TRM112-like protein OS=Mus musculus OX=10090 GN=Trmt112 PE=1 SV=1	Trmt112	1.5474	0.00644594	Up	14.141	26.4	3	3	0.716575	0.718301	0.92045	1.24297	1.17208	1.22962
biological regulation	Q8K1X4	Nck-associated protein 1-like OS=Mus musculus OX=10090 GN=Nckap1l PE=1 SV=1	Nckap1l	2.141	0.00151307	Up	128.9	11.5	11	9	0.663373	0.649271	0.597585	1.18402	1.29181	1.61395
biological regulation	Q8VC30	Triokinase/FMN cyclase OS=Mus musculus OX=10090 GN=Tkfc PE=1 SV=1	Tkfc	0.5901	0.0293181	Down	59.69	27.3	10	10	1.05624	1.46395	1.25322	0.831077	0.833051	0.56247
biological regulation	Q8VCR7	Protein ABHD14B OS=Mus musculus OX=10090 GN=Abhd14b PE=1 SV=1	Abhd14b	0.6026	0.0110774	Down	22.45	10	2	2	1.22524	1.31716	1.20147	0.879188	0.776803	0.600134
biological regulation	Q8CH72	E3 ubiquitin-protein ligase TRIM32 OS=Mus musculus OX=10090 GN=Trim32 PE=1 SV=2	Trim32	1.9044	0.00902971	Up	72.057	10.1	5	5	0.750186	0.650103	0.665538	1.34106	1.02228	1.57084
biological regulation	O35326	Serine/arginine-rich splicing factor 5 OS=Mus musculus OX=10090 GN=Srsf5 PE=1 SV=2	Srsf5	0.6143	0.000489583	Down	30.891	25.3	6	5	1.13805	1.26918	1.30961	0.748498	0.743483	0.79118
biological regulation	Q8CIE4	Protein mono-ADP-ribosyltransferase PARP10 OS=Mus musculus OX=10090 GN=Parp10 PE=2 SV=1	Parp10	1.7301	0.0197096	Up	103.68	6.7	4	4	0.85089	0.786569	0.560257	1.19196	1.14953	1.4608
biological regulation	Q61830	Macrophage mannose receptor 1 OS=Mus musculus OX=10090 GN=Mrc1 PE=1 SV=2	Mrc1	1.8216	0.0337492	Up	164.98	13.5	16	16	0.669713	0.757842	0.698917	1.16138	0.96418	1.74797
biological regulation	P14106	Complement C1q subcomponent subunit B OS=Mus musculus OX=10090 GN=C1qb PE=1 SV=2	C1qb	2.9159	0.00360126	Up	26.717	11.1	2	2	0.596163	0.417518	0.518527	1.49351	1.13693	1.83735
biological regulation	Q9JIZ0	Probable N-acetyltransferase CML1 OS=Mus musculus OX=10090 GN=Cml1 PE=1 SV=1	Cml1	0.4887	0.0357715	Down	25.013	16.7	5	2	1.09964	1.52017	1.41052	0.835025	0.728258	0.406391
biological regulation	Q9Z2V5	Histone deacetylase 6 OS=Mus musculus OX=10090 GN=Hdac6 PE=1 SV=3	Hdac6	0.6034	0.00332361	Down	125.79	5.7	5	5	1.09661	1.24888	1.39655	0.732755	0.811767	0.713435
biological regulation	O35490	Betaine--homocysteine S-methyltransferase 1 OS=Mus musculus OX=10090 GN=Bhmt PE=1 SV=1	Bhmt	1.7865	0.0377008	Up	45.02	42.3	12	10	0.989069	0.621272	0.542867	1.49372	1.20094	1.15213
biological regulation	Q6P549	Phosphatidylinositol 3,4,5-trisphosphate 5-phosphatase 2 OS=Mus musculus OX=10090 GN=Inppl1 PE=1 SV=1	Inppl1	1.5178	0.0165784	Up	138.97	11.1	9	9	0.882869	0.641498	0.858686	1.2458	1.12672	1.24443
biological regulation	Q8BPU7	Engulfment and cell motility protein 1 OS=Mus musculus OX=10090 GN=Elmo1 PE=1 SV=2	Elmo1	1.7008	0.00409671	Up	83.935	8.9	5	4	0.787302	0.660934	0.773309	1.09625	1.29244	1.38976
biological regulation	Q8JZR0	Long-chain-fatty-acid--CoA ligase 5 OS=Mus musculus OX=10090 GN=Acsl5 PE=1 SV=1	Acsl5	2.5466	0.0188041	Up	76.205	9.8	5	3	0.703515	0.515094	0.634781		1.24294	1.90367
biological regulation	Q9Z2V4	Phosphoenolpyruvate carboxykinase, cytosolic [GTP] OS=Mus musculus OX=10090 GN=Pck1 PE=1 SV=1	Pck1	4.1515	0.000183385	Up	69.354	44.4	27	26	0.393786	0.426448	0.34447	1.70152	1.78483	1.34894
biological regulation	P11835	Integrin beta-2 OS=Mus musculus OX=10090 GN=Itgb2 PE=1 SV=2	Itgb2	1.9835	0.0121337	Up	85.025	17.9	10	10	0.779585	0.747919	0.48355	1.25912	1.25517	1.47466
biological regulation	Q7TNV0	Protein DEK OS=Mus musculus OX=10090 GN=Dek PE=1 SV=1	Dek	0.4952	0.000490231	Down	43.158	19.7	7	7	1.26562	1.41411	1.33306	0.640891	0.605451	0.740855
biological regulation	P48025	Tyrosine-protein kinase SYK OS=Mus musculus OX=10090 GN=Syk PE=1 SV=2	Syk	1.9354	0.028979	Up	71.376	13.5	5	5	0.603268	0.885496	0.555274	1.07261	1.19407	1.68928
biological regulation	B9EJ86	Oxysterol-binding protein-related protein 8 OS=Mus musculus OX=10090 GN=Osbpl8 PE=1 SV=1	Osbpl8	0.5867	0.0167416	Down	101.27	31.7	19	19	1.18911	1.22701	1.36523	0.784254	0.872039	0.562361
biological regulation	Q99M28	RNA-binding protein with serine-rich domain 1 OS=Mus musculus OX=10090 GN=Rnps1 PE=1 SV=1	Rnps1	0.301	3.88787e-05	Down	34.208	23.3	5	5	1.35844	1.60556	1.64787	0.459621	0.466225	0.462284
biological regulation	Q9WVG6	Histone-arginine methyltransferase CARM1 OS=Mus musculus OX=10090 GN=Carm1 PE=1 SV=2	Carm1	1.556	0.0312291	Up	65.853	12.8	5	5	0.643275	0.710728	0.993402	1.09996	1.26528	1.28736
biological regulation	Q9JLM8	Serine/threonine-protein kinase DCLK1 OS=Mus musculus OX=10090 GN=Dclk1 PE=1 SV=1	Dclk1	2.4457	0.0074638	Up	84.152	8.7	5	5	0.564063	0.670628	0.50663	1.09675	1.30498	1.85695
biological regulation	Q8BYB9	Protein O-glucosyltransferase 1 OS=Mus musculus OX=10090 GN=Poglut1 PE=1 SV=2	Poglut1	1.6825	0.0437511	Up	46.379	15.3	5	5	0.754632	0.664338		1.00963	1.10778	1.46362
biological regulation	Q9EQH2	Endoplasmic reticulum aminopeptidase 1 OS=Mus musculus OX=10090 GN=Erap1 PE=1 SV=2	Erap1	1.5103	0.027572	Up	106.6	18.2	14	14	0.830841	0.874429	0.68487	1.03371	1.14911	1.42704
biological regulation	Q9CX80	Cytoglobin OS=Mus musculus OX=10090 GN=Cygb PE=1 SV=1	Cygb	1.6131	0.0169184	Up	21.465	52.6	11	11	0.718149	0.866708	0.711225	1.06647	1.14928	1.48816
biological regulation	A2TJV2	Paralemmin-3 OS=Mus musculus OX=10090 GN=Palm3 PE=1 SV=1	Palm3	0.5387	0.0165327	Down	78.787	6	4	4	1.22491	1.44193	1.23263	0.77332	0.82014	0.507068
biological regulation	Q9JHC0	Glutathione peroxidase 2 OS=Mus musculus OX=10090 GN=Gpx2 PE=2 SV=3	Gpx2	2.3067	0.00521048	Up	21.99	49.5	7	7	0.545824	0.735321	0.533334	1.26169	1.71383	1.21
biological regulation	Q8BH00	2-aminomuconic semialdehyde dehydrogenase OS=Mus musculus OX=10090 GN=Aldh8a1 PE=1 SV=1	Aldh8a1	0.6164	0.0208615	Down	53.663	37.4	16	16	1.16089	1.30642	1.24457	0.817852	0.889627	0.58064
biological regulation	P61514	60S ribosomal protein L37a OS=Mus musculus OX=10090 GN=Rpl37a PE=1 SV=2	Rpl37a	0.645	0.0396888	Down	10.275	51.1	4	4	1.29475	1.09996	1.25263	0.770788	0.983479	0.59839
biological regulation	P04186	Complement factor B OS=Mus musculus OX=10090 GN=Cfb PE=1 SV=2	Cfb	1.5221	0.0422291	Up	85.004	14.6	9	9	0.771544	0.835103	0.772313	1.2675	0.915568	1.43797
biological regulation	Q6ZWV7	60S ribosomal protein L35 OS=Mus musculus OX=10090 GN=Rpl35 PE=1 SV=1	Rpl35	0.5093	0.0121694	Down	14.552	13.8	2	2	1.44238	1.31611	1.21678	0.785047	0.751783	0.487902
biological regulation	P70227	Inositol 1,4,5-trisphosphate receptor type 3 OS=Mus musculus OX=10090 GN=Itpr3 PE=1 SV=3	Itpr3	1.5951	0.00608158	Up	304.27	17.6	35	30	0.846657	0.758794	0.706588	1.30239	1.0635	1.32206
biological regulation	Q9CZM2	60S ribosomal protein L15 OS=Mus musculus OX=10090 GN=Rpl15 PE=1 SV=4	Rpl15	0.5206	0.0365281	Down	24.146	45.6	11	11	1.65281	0.913344	1.37972	0.658479	0.824159	0.571487
biological regulation	Q9DBD5	Proline-, glutamic acid- and leucine-rich protein 1 OS=Mus musculus OX=10090 GN=Pelp1 PE=1 SV=2	Pelp1	1.6565	0.0239084	Up	118.07	4.6	4	4	0.647988	0.76215	0.848462	1.28155	0.988795	1.47106
biological regulation	O08966	Solute carrier family 22 member 1 OS=Mus musculus OX=10090 GN=Slc22a1 PE=1 SV=2	Slc22a1	0.5417	0.00586892	Down	61.52	9.4	4	4	1.22807	1.20606	1.23928	0.585933	0.740657
biological regulation	Q8BGA9	Mitochondrial inner membrane protein OXA1L OS=Mus musculus OX=10090 GN=Oxa1l PE=1 SV=1	Oxa1l	0.6461	0.0358435	Down	48.219	3.9	2	2	1.20574		1.22423	0.85186		0.718166
biological regulation	Q8C3J5	Dedicator of cytokinesis protein 2 OS=Mus musculus OX=10090 GN=Dock2 PE=1 SV=3	Dock2	1.8042	0.0181657	Up	211.7	5.8	8	8	0.69744	0.871731	0.570483	1.11235	1.22043	1.52757
biological regulation	P09528	Ferritin heavy chain OS=Mus musculus OX=10090 GN=Fth1 PE=1 SV=2	Fth1	1.5889	0.0397474	Up	21.066	42.3	7	7	0.789535	0.698417	0.829616	1.31018	0.917216	1.45504
biological regulation	P62849	40S ribosomal protein S24 OS=Mus musculus OX=10090 GN=Rps24 PE=1 SV=1	Rps24	0.6179	0.00383345	Down	15.423	29.3	4	4	1.40358	1.15007	1.15486	0.713364	0.830293	0.747839
biological regulation	Q64FW2	All-trans-retinol 13,14-reductase OS=Mus musculus OX=10090 GN=Retsat PE=1 SV=3	Retsat	0.6457	0.0363804	Down	67.334	28.6	16	16	1.0364	1.22459	1.38491	0.959201	0.64314	0.751761
biological regulation	Q8K019	Bcl-2-associated transcription factor 1 OS=Mus musculus OX=10090 GN=Bclaf1 PE=1 SV=2	Bclaf1	0.618	0.0166326	Down	106	11.2	8	8	0.98982	1.27991	1.43856	0.820075	0.767536	0.704099
biological regulation	Q9WTK5	Nuclear factor NF-kappa-B p100 subunit OS=Mus musculus OX=10090 GN=Nfkb2 PE=1 SV=1	Nfkb2	1.8004	0.0372798	Up	96.831	11.3	6	6	0.866064	0.587058	0.689394	1.11009	1.0533	1.6941
biological regulation	A6X935	Inter alpha-trypsin inhibitor, heavy chain 4 OS=Mus musculus OX=10090 GN=Itih4 PE=1 SV=2	Itih4	2.0345	0.0171125	Up	104.66	9.7	9	9	0.722431	0.640358	0.614481	1.37984	0.953277	1.68962
biological regulation	Q920R6	V-type proton ATPase 116 kDa subunit a isoform 4 OS=Mus musculus OX=10090 GN=Atp6v0a4 PE=1 SV=1	Atp6v0a4	0.651	0.0372679	Down	95.604	22.9	19	18	1.10965	1.25264	1.27177	0.93314	0.842234	0.590562
biological regulation	Q9QXN5	Inositol oxygenase OS=Mus musculus OX=10090 GN=Miox PE=1 SV=2	Miox	0.4657	0.0329358	Down	33.163	29.8	6	6	1.34746	1.40414	1.3421	0.638641	0.89782	0.369844
biological regulation	Q8VCN5	Cystathionine gamma-lyase OS=Mus musculus OX=10090 GN=Cth PE=1 SV=1	Cth	0.5833	0.00607467	Down	43.567	22.4	7	7	1.19552	1.37055	1.22344	0.853146	0.740539	0.616799
biological regulation	Q9QXS6	Drebrin OS=Mus musculus OX=10090 GN=Dbn1 PE=1 SV=4	Dbn1	1.7529	0.028086	Up	77.286	19.5	10	10	0.816191	0.768021	0.595318	1.07666	1.11548	1.62833
biological regulation	P43277	Histone H1.3 OS=Mus musculus OX=10090 GN=H1-3 PE=1 SV=2	H1-3	0.3998	0.0202129	Down	22.099	24.4	7	3	1.6662	1.18548	1.43465	0.675612	0.700005	0.338057
biological regulation	Q99L60	V-type proton ATPase subunit C 2 OS=Mus musculus OX=10090 GN=Atp6v1c2 PE=1 SV=1	Atp6v1c2	0.4117	0.0159977	Down	48.35	30.7	10	7	1.06309	1.5573	1.62992	0.570472	0.767191	0.412032
biological regulation	Q99J27	Acetyl-coenzyme A transporter 1 OS=Mus musculus OX=10090 GN=Slc33a1 PE=1 SV=1	Slc33a1	0.6531	0.0341213	Down	61.075	4.7	2	2	1.26996	1.16961	1.19	0.963703	0.806692	0.600027
biological regulation	P97333	Neuropilin-1 OS=Mus musculus OX=10090 GN=Nrp1 PE=1 SV=2	Nrp1	1.5744	0.00849857	Up	103	20.9	12	12	0.851134	0.70253	0.776975	1.15291	1.10543	1.41102
biological regulation	P97326	Cadherin-6 OS=Mus musculus OX=10090 GN=Cdh6 PE=1 SV=2	Cdh6	1.6327	0.0115433	Up	88.354	8.1	6	6	0.834416	0.620269	0.824305	1.29142	1.10457	1.32502
biological regulation	Q8R0W0	Epiplakin OS=Mus musculus OX=10090 GN=Eppk1 PE=1 SV=2	Eppk1	2.7166	0.0281814	Up	723.3	12	9	7	0.402934	0.809753	0.401697	1.08521	1.24977	2.05063
biological regulation	Q06890	Clusterin OS=Mus musculus OX=10090 GN=Clu PE=1 SV=1	Clu	2.4222	0.0373326	Up	51.655	23.2	10	10	0.514928	0.650741	0.587582	1.31975	0.846823	2.08017
biological regulation	P35831	Tyrosine-protein phosphatase non-receptor type 12 OS=Mus musculus OX=10090 GN=Ptpn12 PE=1 SV=3	Ptpn12	1.7501	0.0418838	Up	86.525	16.5	9	9	0.789526	0.494402	0.89779	1.17741	1.15903	1.48185
biological regulation	Q8K4Q0	Regulatory-associated protein of mTOR OS=Mus musculus OX=10090 GN=Rptor PE=1 SV=1	Rptor	1.5054	0.0141521	Up	149.47	7.6	6	6	0.908365	0.733478	0.752975	1.04849	1.34108	1.21561
biological regulation	Q5YD48	APOBEC1 complementation factor OS=Mus musculus OX=10090 GN=A1cf PE=1 SV=2	A1cf	0.5525	0.0167561	Down	65.681	16	7	6	1.28799	1.39234	1.18439	0.760723	0.851776	0.522786
biological regulation	Q8BVU0	DISP complex protein LRCH3 OS=Mus musculus OX=10090 GN=Lrch3 PE=1 SV=3	Lrch3	2.4946	0.0181018	Up	86.34	8	4	4	0.607131	0.560012	0.549774	1.53284	0.885695	1.86454
biological regulation	P28656	Nucleosome assembly protein 1-like 1 OS=Mus musculus OX=10090 GN=Nap1l1 PE=1 SV=2	Nap1l1	1.5241	0.0283454	Up	45.345	29.9	8	7	0.785062	0.969566	0.622467	1.17224	1.18582	1.26485
biological regulation	Q8BMC1	V-type proton ATPase subunit G 3 OS=Mus musculus OX=10090 GN=Atp6v1g3 PE=1 SV=1	Atp6v1g3	0.6511	0.00394104	Down	13.749	38.1	3	3	1.15625	1.24336	1.23436	0.694173	0.880412	0.79145
biological regulation	Q8BGR2	Volume-regulated anion channel subunit LRRC8D OS=Mus musculus OX=10090 GN=Lrrc8d PE=1 SV=1	Lrrc8d	0.5484	0.0368425	Down	98.112	13.5	9	9	1.26181	1.32575	1.28735	0.733251	0.932271	0.459569
biological regulation	Q61646	Haptoglobin OS=Mus musculus OX=10090 GN=Hp PE=1 SV=1	Hp	2.1679	0.0326198	Up	38.752	17.3	7	7	0.377005	0.709885	0.807108	1.15532	1.34062	1.61006
biological regulation	Q02013	Aquaporin-1 OS=Mus musculus OX=10090 GN=Aqp1 PE=1 SV=3	Aqp1	0.5111	0.0152737	Down	28.793	17.1	4	4	1.07888	1.43828	1.45353	0.833802	0.674328	0.521176
biological regulation	Q80SY3	V-type proton ATPase subunit d 2 OS=Mus musculus OX=10090 GN=Atp6v0d2 PE=2 SV=2	Atp6v0d2	0.576	0.0120577	Down	40.493	8.6	2	2	1.17557	1.35897	1.07813	0.647121	0.740218
biological regulation	Q71FD7	Filamin-binding LIM protein 1 OS=Mus musculus OX=10090 GN=Fblim1 PE=1 SV=2	Fblim1	2.3607	0.011289	Up	41.026	23.2	7	7	0.624166	0.585351	0.575802	1.30718	1.00764	1.89985
biological regulation	Q64374	Regucalcin OS=Mus musculus OX=10090 GN=Rgn PE=1 SV=1	Rgn	0.4781	0.0180806	Down	33.406	32.8	10	10	1.38445	1.66041	1.01441	0.672685	0.76444	0.503608
biological regulation	P25976	Nucleolar transcription factor 1 OS=Mus musculus OX=10090 GN=Ubtf PE=1 SV=1	Ubtf	0.6107	0.0161884	Down	89.508	15	9	9	1.05958	1.12165	1.54387	0.725979	0.794822	0.754105
biological regulation	Q6VN19	Ran-binding protein 10 OS=Mus musculus OX=10090 GN=Ranbp10 PE=1 SV=2	Ranbp10	1.7776	0.0402096	Up	67.188	7.7	3	2	0.538105		0.825631	1.14528	1.33218	1.1588
biological regulation	Q6P5H2	Nestin OS=Mus musculus OX=10090 GN=Nes PE=1 SV=1	Nes	1.9273	0.00515399	Up	207.12	5.2	7	7	0.728136	0.752452	0.569094	1.13774	1.31638	1.49619
biological regulation	Q2EMV9	Protein mono-ADP-ribosyltransferase PARP14 OS=Mus musculus OX=10090 GN=Parp14 PE=1 SV=3	Parp14	1.9598	0.00392249	Up	203.8	3.9	5	5	0.610235	0.624485	0.792467	1.28648	1.17024	1.51609
biological regulation	Q6R891	Neurabin-2 OS=Mus musculus OX=10090 GN=Ppp1r9b PE=1 SV=1	Ppp1r9b	1.5302	0.0112044	Up	89.519	15.1	9	9	0.740611	0.821285	0.809501	1.15209	1.05555	1.42097
biological regulation	Q6DID7	Protein wntless homolog OS=Mus musculus OX=10090 GN=Wls PE=1 SV=1	Wls	1.6383	0.0138995	Up	62.188	7.2	5	5	0.859654	0.689436	0.725138	1.14451	1.09351	1.48775
biological regulation	P70414	Sodium/calcium exchanger 1 OS=Mus musculus OX=10090 GN=Slc8a1 PE=1 SV=1	Slc8a1	0.6072	0.00217296	Down	108.03	4.2	3	3	1.30994	1.29248	1.13086	0.776269	0.811441	0.679011
biological regulation	Q9D394	Protein RUFY3 OS=Mus musculus OX=10090 GN=Rufy3 PE=1 SV=1	Rufy3	0.5596	0.0164448	Down	53.006	20.3	9	8	1.3058	1.22155	1.31977	0.761552	0.865305	0.526026
biological regulation	P97328	Ketohexokinase OS=Mus musculus OX=10090 GN=Khk PE=1 SV=1	Khk	0.6179	0.0244499	Down	32.75	28.9	7	7	1.12986	1.35627	1.22227	0.872671	0.839076	0.579853
biological regulation	P45377	Aldose reductase-related protein 2 OS=Mus musculus OX=10090 GN=Akr1b8 PE=1 SV=2	Akr1b8	2.3958	0.03752	Up	36.12	38.6	10	6	0.332938	0.538907	0.895021	1.22419	1.74443	1.26451
biological regulation	P62267	40S ribosomal protein S23 OS=Mus musculus OX=10090 GN=Rps23 PE=1 SV=3	Rps23	0.6209	0.0228529	Down	15.807	21.7	4	4	1.44096	1.00397	1.2567	0.778414	0.861319	0.658633
biological regulation	A2A863	Integrin beta-4 OS=Mus musculus OX=10090 GN=Itgb4 PE=1 SV=1	Itgb4	2.1429	0.0424273	Up	201.65	3.1	5	5	0.525798	0.6635	0.719791	0.92635	1.17633	1.98823
biological regulation	Q9R0I7	YLP motif-containing protein 1 OS=Mus musculus OX=10090 GN=Ylpm1 PE=2 SV=2	Ylpm1	1.6018	0.0171639	Up	155.13	3.9	4	4	0.644915	0.859476	0.801673	1.04813	1.3954	1.2504
biological regulation	P58802	TBC1 domain family member 10A OS=Mus musculus OX=10090 GN=Tbc1d10a PE=1 SV=1	Tbc1d10a	0.6471	0.0207887	Down	56.202	14.2	6	6	1.27053	1.08307	1.2892	0.801375	0.917577	0.638254
biological regulation	Q9CY57	Chromatin target of PRMT1 protein OS=Mus musculus OX=10090 GN=Chtop PE=1 SV=2	Chtop	0.5887	0.0189654	Down	26.585	16.9	3	3	1.41024	1.15688	1.20947	0.80067	0.857563	0.565168
biological regulation	P62301	40S ribosomal protein S13 OS=Mus musculus OX=10090 GN=Rps13 PE=1 SV=2	Rps13	0.4994	0.0160188	Down	17.222	43.7	7	7	1.71656	1.15996	1.12506	0.638719	0.799529	0.560165
biological regulation	Q91W18	Tudor domain-containing protein 3 OS=Mus musculus OX=10090 GN=Tdrd3 PE=1 SV=4	Tdrd3	1.6281	0.0454374	Up	82.252	8.1	4	4	0.991756	0.677301	0.613939	1.27361	1.02604	1.41735
biological regulation	O35969	Guanidinoacetate N-methyltransferase OS=Mus musculus OX=10090 GN=Gamt PE=1 SV=1	Gamt	0.6337	0.00556369	Down	26.336	28.4	4	4	1.25547	1.21528	1.20187	0.821397	0.853906	0.652084
biological regulation	Q8CB44	GRAM domain-containing protein 4 OS=Mus musculus OX=10090 GN=Gramd4 PE=1 SV=1	Gramd4	1.7622	0.0345369	Up	72.263	9.5	4	4		0.648109	0.724248	1.18896	1.45323	0.985451
biological regulation	Q6WVG3	BTB/POZ domain-containing protein KCTD12 OS=Mus musculus OX=10090 GN=Kctd12 PE=1 SV=1	Kctd12	1.5977	0.0167362	Up	35.892	51.1	14	14	0.769369	0.841358	0.69898	1.09897	1.09535	1.49597
biological regulation	Q3UMU9	Hepatoma-derived growth factor-related protein 2 OS=Mus musculus OX=10090 GN=Hdgfl2 PE=1 SV=1	Hdgfl2	0.2944	0.00857863	Down	74.29	7.3	4	2	1.45466	1.37942	1.80118	0.606597	0.262703	0.495435
biological regulation	P62878	E3 ubiquitin-protein ligase RBX1 OS=Mus musculus OX=10090 GN=Rbx1 PE=1 SV=1	Rbx1	1.902	0.0159837	Up	12.274	24.1	2	2	0.718364	0.648663	0.700512	1.72344	1.04921	1.15982
biological regulation	P23927	Alpha-crystallin B chain OS=Mus musculus OX=10090 GN=Cryab PE=1 SV=2	Cryab	0.6246	0.0416344	Down	20.069	40.6	7	7	1.22713	1.21634	1.24985	0.927761	0.537661	0.841251
biological regulation	Q3UGS4	Mapk-regulated corepressor-interacting protein 1 OS=Mus musculus OX=10090 GN=Mcrip1 PE=1 SV=1	Mcrip1	3.2647	0.0298017	Up	11.101	29.9	2	2	0.410978	0.449102	0.546815	0.742673	1.72361	2.12682
biological regulation	P09405	Nucleolin OS=Mus musculus OX=10090 GN=Ncl PE=1 SV=2	Ncl	0.5131	0.00197616	Down	76.722	20.2	14	14	1.24715	1.42835	1.28981	0.672511	0.582572	0.779602
biological regulation	P62897	Cytochrome c, somatic OS=Mus musculus OX=10090 GN=Cycs PE=1 SV=2	Cycs	0.6435	0.0414207	Down	11.605	56.2	8	8	1.35711	0.983672	1.30987	0.644512	0.940534	0.7643
biological regulation	Q80X80	Phospholipid transfer protein C2CD2L OS=Mus musculus OX=10090 GN=C2cd2l PE=1 SV=3	C2cd2l	0.6194	0.0371725	Down	76.328	16.4	7	7	1.14442	1.13358	1.42702	0.866151	0.863073	0.565755
biological regulation	P47963	60S ribosomal protein L13 OS=Mus musculus OX=10090 GN=Rpl13 PE=1 SV=3	Rpl13	0.5146	0.0308972	Down	24.305	28.4	6	6	1.4373	1.33519	1.18899	0.880891	0.719857	0.437782
biological regulation	Q5DTU0	Actin filament-associated protein 1-like 2 OS=Mus musculus OX=10090 GN=Afap1l2 PE=1 SV=2	Afap1l2	1.9185	0.00796394	Up	92.174	5.9	4	4	0.673198	0.766276	0.616368	1.19921	1.12004	1.62491
biological regulation	P62911	60S ribosomal protein L32 OS=Mus musculus OX=10090 GN=Rpl32 PE=1 SV=2	Rpl32	0.6051	0.0200261	Down	15.86	45.9	7	7	1.41243	1.12399	1.20179	0.773022	0.893162	0.595615
biological regulation	P16056	Hepatocyte growth factor receptor OS=Mus musculus OX=10090 GN=Met PE=1 SV=1	Met	2.3152	0.0478775	Up	153.55	2.8	3	3	0.407963	0.709917		1.44963	1.4502	0.982284
biological regulation	Q8K4L3	Supervillin OS=Mus musculus OX=10090 GN=Svil PE=1 SV=1	Svil	1.7748	0.00499274	Up	243.16	4.9	9	9	0.676158	0.747266	0.738914	1.30081	1.06147	1.47539
biological regulation	P83882	60S ribosomal protein L36a OS=Mus musculus OX=10090 GN=Rpl36a PE=3 SV=2	Rpl36a	0.5246	0.0171192	Down	12.441	25.5	3	3	1.41611	1.31384	1.20559	0.78258	0.797984	0.48389
biological regulation	P43275	Histone H1.1 OS=Mus musculus OX=10090 GN=H1-1 PE=1 SV=2	H1-1	0.433	0.0241202	Down	21.785	18.8	3	2	2.01342	1.14076	1.03286	0.647371	0.663169	0.502414
biological regulation	Q9JKN1	Zinc transporter 7 OS=Mus musculus OX=10090 GN=Slc30a7 PE=1 SV=1	Slc30a7	1.6169	0.0364606	Up	41.789	6.9	2	2	0.815817	0.64389		1.08675	1.08431	1.36923
biological regulation	P51661	Corticosteroid 11-beta-dehydrogenase isozyme 2 OS=Mus musculus OX=10090 GN=Hsd11b2 PE=1 SV=2	Hsd11b2	0.6632	0.00726552	Down	42.186	14.5	5	5	1.32176	1.16382	1.122	0.864464	0.828948	0.699001
biological regulation	P47226	Testin OS=Mus musculus OX=10090 GN=Tes PE=1 SV=1	Tes	1.8947	0.0046902	Up	47.983	27.2	9	9	0.725151	0.694374	0.653207	1.1153	1.22281	1.58916
biological regulation	Q61644	Protein kinase C and casein kinase substrate in neurons protein 1 OS=Mus musculus OX=10090 GN=Pacsin1 PE=1 SV=1	Pacsin1	0.4392	0.0195776	Down	50.575	12.7	4	4	1.14856	1.58738	1.13161	0.648307		0.484143
biological regulation	P97494	Glutamate--cysteine ligase catalytic subunit OS=Mus musculus OX=10090 GN=Gclc PE=1 SV=4	Gclc	0.544	0.0281026	Down	72.571	51.6	30	30	1.09444	1.41439	1.37716	0.884063	0.731156	0.498793
biological regulation	P19324	Serpin H1 OS=Mus musculus OX=10090 GN=Serpinh1 PE=1 SV=3	Serpinh1	1.5813	0.0244508	Up	46.533	46.5	18	18	0.818291	0.78404	0.72204	1.118	1.0282	1.52943
biological regulation	P97496	SWI/SNF complex subunit SMARCC1 OS=Mus musculus OX=10090 GN=Smarcc1 PE=1 SV=2	Smarcc1	1.7213	0.0138298	Up	122.89	11.6	10	4	0.767497	0.660874	0.776488	0.994538	1.4565	1.3441
biological regulation	Q60825	Sodium-dependent phosphate transport protein 2A OS=Mus musculus OX=10090 GN=Slc34a1 PE=1 SV=2	Slc34a1	0.4571	0.00102317	Down	68.773	20.4	10	9	1.58688	1.25908	1.2718	0.691666	0.58555	0.605023
biological regulation	Q60875	Rho guanine nucleotide exchange factor 2 OS=Mus musculus OX=10090 GN=Arhgef2 PE=1 SV=4	Arhgef2	1.573	0.0463543	Up	111.97	14.1	9	9	0.897188	0.776342	0.658383	1.01036	1.11586	1.54186
biological regulation	Q3V1T4	Prolyl 3-hydroxylase 1 OS=Mus musculus OX=10090 GN=P3h1 PE=1 SV=2	P3h1	1.5289	0.00230947	Up	83.65	15.4	8	8	0.815049	0.804701	0.752814	1.16233	1.11989	1.34522
biological regulation	Q07797	Galectin-3-binding protein OS=Mus musculus OX=10090 GN=Lgals3bp PE=1 SV=1	Lgals3bp	2.4141	0.00728239	Up	64.49	15.9	6	6	0.554056	0.637851	0.565491	1.21054	1.1283	1.90376
biological regulation	Q5SSL4	Active breakpoint cluster region-related protein OS=Mus musculus OX=10090 GN=Abr PE=1 SV=1	Abr	2.8464	0.0425046	Up	97.666	10.8	6	5	0.754892	0.312503	0.492497	0.891657	1.42917	2.11928
biological regulation	Q9QUJ7	Long-chain-fatty-acid--CoA ligase 4 OS=Mus musculus OX=10090 GN=Acsl4 PE=1 SV=2	Acsl4	1.9165	0.00113864	Up	79.076	25.7	10	10	0.776272	0.628892	0.652071	1.36748	1.37382	1.20147
biological regulation	P21956	Lactadherin OS=Mus musculus OX=10090 GN=Mfge8 PE=1 SV=3	Mfge8	1.5138	0.017678	Up	51.24	13.2	5	5	0.73641	0.951138	0.699269	1.23232	1.08728	1.29359
biological regulation	Q7TMS5	Broad substrate specificity ATP-binding cassette transporter ABCG2 OS=Mus musculus OX=10090 GN=Abcg2 PE=1 SV=1	Abcg2	0.6657	0.0213901	Down	72.977	12.9	7	7	1.16519	1.19291	1.24397	0.91724	0.847185	0.633507
biological regulation	Q99MK8	Beta-adrenergic receptor kinase 1 OS=Mus musculus OX=10090 GN=Grk2 PE=1 SV=2	Grk2	1.8025	0.000240286	Up	79.638	11.5	5	5	0.730632	0.693219	0.717097	1.21621	1.24017	1.40267
biological regulation	Q3UW53	Protein Niban 1 OS=Mus musculus OX=10090 GN=Niban1 PE=1 SV=2	Niban1	2.054	0.00278637	Up	102.65	19.1	13	13	0.705911	0.640613	0.618128	1.09303	1.41974	1.52257
biological regulation	P16406	Glutamyl aminopeptidase OS=Mus musculus OX=10090 GN=Enpep PE=1 SV=1	Enpep	0.6178	0.0305172	Down	107.96	19	17	17	1.02801	1.43379	1.24688	0.820009	0.866598	0.604719
biological regulation	Q3TJD7	PDZ and LIM domain protein 7 OS=Mus musculus OX=10090 GN=Pdlim7 PE=1 SV=1	Pdlim7	1.6573	0.0417863	Up	50.118	34.6	11	11	0.85298	0.717816	0.687118	1.0333	1.06298	1.64581
biological regulation	Q5SSZ5	Tensin-3 OS=Mus musculus OX=10090 GN=Tns3 PE=1 SV=1	Tns3	1.5361	0.0490787	Up	155.59	15.3	12	10	0.774808	0.783482	0.807577	0.931979	1.16136	1.54079
biological regulation	Q4PZA2	Endothelin-converting enzyme 1 OS=Mus musculus OX=10090 GN=Ece1 PE=1 SV=1	Ece1	1.6414	0.0146594	Up	87.072	9.1	5	5	0.908933	0.700003	0.662554	1.30357	1.07133	1.35362
biological regulation	Q2KN98	Cytospin-A OS=Mus musculus OX=10090 GN=Specc1l PE=1 SV=1	Specc1l	1.5371	0.0177263	Up	124.49	8.6	6	6	0.866034	0.714285	0.784595	1.20003	1.02129	1.41376
catalytic activity	Q920R6	V-type proton ATPase 116 kDa subunit a isoform 4 OS=Mus musculus OX=10090 GN=Atp6v0a4 PE=1 SV=1	Atp6v0a4	0.651	0.0372679	Down	95.604	22.9	19	18	1.10965	1.25264	1.27177	0.93314	0.842234	0.590562
catalytic activity	P97449	Aminopeptidase N OS=Mus musculus OX=10090 GN=Anpep PE=1 SV=4	Anpep	0.5123	0.0270983	Down	109.65	18.9	16	14	1.37987	1.03735	1.55036	0.804092	0.746377	0.481947
catalytic activity	P97328	Ketohexokinase OS=Mus musculus OX=10090 GN=Khk PE=1 SV=1	Khk	0.6179	0.0244499	Down	32.75	28.9	7	7	1.12986	1.35627	1.22227	0.872671	0.839076	0.579853
catalytic activity	Q8BMF3	NADP-dependent malic enzyme, mitochondrial OS=Mus musculus OX=10090 GN=Me3 PE=1 SV=2	Me3	1.5935	0.0275782	Up	67.098	16.7	7	6	0.897087	0.746154	0.670256	1.0361	1.48669	1.16371
catalytic activity	P40936	Indolethylamine N-methyltransferase OS=Mus musculus OX=10090 GN=Inmt PE=1 SV=1	Inmt	0.4149	0.00440444	Down	29.459	13.6	3	3	1.36713	1.38014	1.49339	0.657028	0.422751	0.679562
catalytic activity	Q9EQC5	N-terminal kinase-like protein OS=Mus musculus OX=10090 GN=Scyl1 PE=1 SV=1	Scyl1	1.5203	0.0296812	Up	89.159	17.4	7	7	0.984159	0.734235	0.662298	1.16242	1.12122	1.33566
catalytic activity	Q922Q4	Pyrroline-5-carboxylate reductase 2 OS=Mus musculus OX=10090 GN=Pycr2 PE=1 SV=1	Pycr2	1.8565	0.00792754	Up	33.659	38.4	8	8	0.678132	0.594369	0.827936	1.4248	1.09804	1.37672
catalytic activity	P18242	Cathepsin D OS=Mus musculus OX=10090 GN=Ctsd PE=1 SV=1	Ctsd	2.2151	0.00243475	Up	44.953	16.1	6	6	0.72273	0.594297	0.549161	1.34988	1.19257	1.59136
catalytic activity	O35969	Guanidinoacetate N-methyltransferase OS=Mus musculus OX=10090 GN=Gamt PE=1 SV=1	Gamt	0.6337	0.00556369	Down	26.336	28.4	4	4	1.25547	1.21528	1.20187	0.821397	0.853906	0.652084
catalytic activity	Q8BH86	D-glutamate cyclase, mitochondrial OS=Mus musculus OX=10090 GN=Dglucy PE=1 SV=1	Dglucy	0.6654	0.0206556	Down	66.365	7.8	4	4	1.01113	1.29095	1.30065	0.824702	0.88005	0.692518
catalytic activity	P09242	Alkaline phosphatase, tissue-nonspecific isozyme OS=Mus musculus OX=10090 GN=Alpl PE=1 SV=2	Alpl	0.499	0.0497688	Down	57.514	40.5	17	17	1.0881	1.61003	1.30461	0.730447	0.870857	0.395954
catalytic activity	Q91YI0	Argininosuccinate lyase OS=Mus musculus OX=10090 GN=Asl PE=1 SV=1	Asl	0.5746	0.00579165	Down	51.739	18.1	10	10	1.19728	1.25662	1.35669	0.794397	0.800692	0.594322
catalytic activity	Q9ERL9	Guanylate cyclase soluble subunit alpha-1 OS=Mus musculus OX=10090 GN=Gucy1a1 PE=1 SV=2	Gucy1a1	1.5711	0.0091252	Up	77.587	26.9	15	15	0.838096	0.832944	0.662548	1.15768	1.14367	1.36506
catalytic activity	P35831	Tyrosine-protein phosphatase non-receptor type 12 OS=Mus musculus OX=10090 GN=Ptpn12 PE=1 SV=3	Ptpn12	1.7501	0.0418838	Up	86.525	16.5	9	9	0.789526	0.494402	0.89779	1.17741	1.15903	1.48185
catalytic activity	Q9ERS2	NADH dehydrogenase [ubiquinone] 1 alpha subcomplex subunit 13 OS=Mus musculus OX=10090 GN=Ndufa13 PE=1 SV=3	Ndufa13	0.5914	0.0451995	Down	16.859	25.7	4	4	1.28984	1.16662	1.31381	0.876281	0.862275	0.491171
catalytic activity	Q3V3R1	Monofunctional C1-tetrahydrofolate synthase, mitochondrial OS=Mus musculus OX=10090 GN=Mthfd1l PE=1 SV=2	Mthfd1l	1.736	0.0182346	Up	105.73	8.7	6	6	0.923986	0.672732	0.596249	1.14249	1.23273	1.43181
catalytic activity	P97333	Neuropilin-1 OS=Mus musculus OX=10090 GN=Nrp1 PE=1 SV=2	Nrp1	1.5744	0.00849857	Up	103	20.9	12	12	0.851134	0.70253	0.776975	1.15291	1.10543	1.41102
catalytic activity	Q5U5V2	Hydroxylysine kinase OS=Mus musculus OX=10090 GN=Hykk PE=1 SV=2	Hykk	0.5441	0.0286484	Down	42.356	16.5	6	6	1.14617	1.39661	1.34305	0.678856	0.935129	0.500185
catalytic activity	Q8BH00	2-aminomuconic semialdehyde dehydrogenase OS=Mus musculus OX=10090 GN=Aldh8a1 PE=1 SV=1	Aldh8a1	0.6164	0.0208615	Down	53.663	37.4	16	16	1.16089	1.30642	1.24457	0.817852	0.889627	0.58064
catalytic activity	O88643	Serine/threonine-protein kinase PAK 1 OS=Mus musculus OX=10090 GN=Pak1 PE=1 SV=1	Pak1	1.5364	0.0105281	Up	60.736	21.1	8	6	0.816388	0.898662	0.650465	1.24011	1.18939	1.20498
catalytic activity	P51855	Glutathione synthetase OS=Mus musculus OX=10090 GN=Gss PE=1 SV=1	Gss	0.6561	0.0435913	Down	52.246	37.3	16	16	0.977686	1.41527	1.23002	0.918682	0.797275	0.661068
catalytic activity	P63158	High mobility group protein B1 OS=Mus musculus OX=10090 GN=Hmgb1 PE=1 SV=2	Hmgb1	0.409	0.000452822	Down	24.893	49.8	16	13	1.23915	1.46644	1.55261	0.537341	0.56715	0.637317
catalytic activity	Q9JHC0	Glutathione peroxidase 2 OS=Mus musculus OX=10090 GN=Gpx2 PE=2 SV=3	Gpx2	2.3067	0.00521048	Up	21.99	49.5	7	7	0.545824	0.735321	0.533334	1.26169	1.71383	1.21
catalytic activity	D3Z7P3	Glutaminase kidney isoform, mitochondrial OS=Mus musculus OX=10090 GN=Gls PE=1 SV=1	Gls	1.6905	0.000755458	Up	73.963	56.2	30	30	0.758921	0.718798	0.752317	1.28954	1.35137	1.12905
catalytic activity	Q99MK8	Beta-adrenergic receptor kinase 1 OS=Mus musculus OX=10090 GN=Grk2 PE=1 SV=2	Grk2	1.8025	0.000240286	Up	79.638	11.5	5	5	0.730632	0.693219	0.717097	1.21621	1.24017	1.40267
catalytic activity	P16056	Hepatocyte growth factor receptor OS=Mus musculus OX=10090 GN=Met PE=1 SV=1	Met	2.3152	0.0478775	Up	153.55	2.8	3	3	0.407963	0.709917		1.44963	1.4502	0.982284
catalytic activity	Q9CX80	Cytoglobin OS=Mus musculus OX=10090 GN=Cygb PE=1 SV=1	Cygb	1.6131	0.0169184	Up	21.465	52.6	11	11	0.718149	0.866708	0.711225	1.06647	1.14928	1.48816
catalytic activity	Q8CIE4	Protein mono-ADP-ribosyltransferase PARP10 OS=Mus musculus OX=10090 GN=Parp10 PE=2 SV=1	Parp10	1.7301	0.0197096	Up	103.68	6.7	4	4	0.85089	0.786569	0.560257	1.19196	1.14953	1.4608
catalytic activity	Q8BG07	5'-3' exonuclease PLD4 OS=Mus musculus OX=10090 GN=Pld4 PE=1 SV=1	Pld4	1.533	0.0067823	Up	56.153	8	4	4	0.838122	0.816457	0.714171	1.15246	1.10614	1.37265
catalytic activity	Q9ES52	Phosphatidylinositol 3,4,5-trisphosphate 5-phosphatase 1 OS=Mus musculus OX=10090 GN=Inpp5d PE=1 SV=2	Inpp5d	2.3802	0.0164719	Up	133.54	6.3	6	6	0.596653		0.497358	1.2627	1.03972	1.60357
catalytic activity	Q4PZA2	Endothelin-converting enzyme 1 OS=Mus musculus OX=10090 GN=Ece1 PE=1 SV=1	Ece1	1.6414	0.0146594	Up	87.072	9.1	5	5	0.908933	0.700003	0.662554	1.30357	1.07133	1.35362
catalytic activity	Q8C0M9	Isoaspartyl peptidase/L-asparaginase OS=Mus musculus OX=10090 GN=Asrgl1 PE=1 SV=1	Asrgl1	0.6572	0.0172557	Down	33.95	20.6	4	4	1.1229	1.29889	1.19876	0.958072	0.691645	0.729727
catalytic activity	Q8BYB9	Protein O-glucosyltransferase 1 OS=Mus musculus OX=10090 GN=Poglut1 PE=1 SV=2	Poglut1	1.6825	0.0437511	Up	46.379	15.3	5	5	0.754632	0.664338		1.00963	1.10778	1.46362
catalytic activity	P62878	E3 ubiquitin-protein ligase RBX1 OS=Mus musculus OX=10090 GN=Rbx1 PE=1 SV=1	Rbx1	1.902	0.0159837	Up	12.274	24.1	2	2	0.718364	0.648663	0.700512	1.72344	1.04921	1.15982
catalytic activity	P47199	Quinone oxidoreductase OS=Mus musculus OX=10090 GN=Cryz PE=1 SV=1	Cryz	0.5738	0.0182919	Down	35.268	38.1	11	11	1.06228	1.40767	1.34238	0.908887	0.642114	0.636659
catalytic activity	Q9EQH2	Endoplasmic reticulum aminopeptidase 1 OS=Mus musculus OX=10090 GN=Erap1 PE=1 SV=2	Erap1	1.5103	0.027572	Up	106.6	18.2	14	14	0.830841	0.874429	0.68487	1.03371	1.14911	1.42704
catalytic activity	Q99KR3	Endoribonuclease LACTB2 OS=Mus musculus OX=10090 GN=Lactb2 PE=1 SV=1	Lactb2	0.5895	0.0362837	Down	32.754	34	8	8	1.13289	1.3608	1.28115	0.831245	0.879429	0.514487
catalytic activity	Q8JZR0	Long-chain-fatty-acid--CoA ligase 5 OS=Mus musculus OX=10090 GN=Acsl5 PE=1 SV=1	Acsl5	2.5466	0.0188041	Up	76.205	9.8	5	3	0.703515	0.515094	0.634781		1.24294	1.90367
catalytic activity	P45377	Aldose reductase-related protein 2 OS=Mus musculus OX=10090 GN=Akr1b8 PE=1 SV=2	Akr1b8	2.3958	0.03752	Up	36.12	38.6	10	6	0.332938	0.538907	0.895021	1.22419	1.74443	1.26451
catalytic activity	Q571E4	N-acetylgalactosamine-6-sulfatase OS=Mus musculus OX=10090 GN=Galns PE=1 SV=2	Galns	2.1073	0.00131487	Up	57.673	12.9	5	5	0.705923	0.59907	0.625932	1.44403	1.15283	1.47222
catalytic activity	Q8BW75	Amine oxidase [flavin-containing] B OS=Mus musculus OX=10090 GN=Maob PE=1 SV=4	Maob	0.6606	0.00653135	Down	58.557	16	6	6	1.33105	1.03398	1.2481	0.826719	0.792895	0.767257
catalytic activity	Q61576	Peptidyl-prolyl cis-trans isomerase FKBP10 OS=Mus musculus OX=10090 GN=Fkbp10 PE=1 SV=2	Fkbp10	1.579	0.0458165	Up	64.697	14.6	7	6	0.84155	0.872189	0.61277	1.01906	1.1577	1.49673
catalytic activity	Q9DBE0	Cysteine sulfinic acid decarboxylase OS=Mus musculus OX=10090 GN=Csad PE=1 SV=1	Csad	0.4576	0.000953163	Down	55.144	27.2	12	12	1.28262	1.29667	1.5371	0.681644	0.546568	0.655408
catalytic activity	Q62148	Retinal dehydrogenase 2 OS=Mus musculus OX=10090 GN=Aldh1a2 PE=1 SV=2	Aldh1a2	1.6602	0.0180893	Up	56.625	32	14	10	0.733246	0.653868	0.868355	1.31423	1.01435	1.41595
catalytic activity	P16406	Glutamyl aminopeptidase OS=Mus musculus OX=10090 GN=Enpep PE=1 SV=1	Enpep	0.6178	0.0305172	Down	107.96	19	17	17	1.02801	1.43379	1.24688	0.820009	0.866598	0.604719
catalytic activity	Q99KK9	Histidine--tRNA ligase, mitochondrial OS=Mus musculus OX=10090 GN=Hars2 PE=1 SV=1	Hars2	1.8167	0.0407301	Up	56.985	11.1	5	2		0.702863	0.717239	1.447	1.1329
catalytic activity	Q9DBL1	Short/branched chain specific acyl-CoA dehydrogenase, mitochondrial OS=Mus musculus OX=10090 GN=Acadsb PE=1 SV=1	Acadsb	0.4581	0.0449036	Down	47.874	12.3	5	5	1.45368	0.842395	1.81885	0.703579	0.695141	0.486348
catalytic activity	O70228	Probable phospholipid-transporting ATPase IIA OS=Mus musculus OX=10090 GN=Atp9a PE=1 SV=3	Atp9a	1.5225	0.00336685	Up	118.61	4.1	4	4	0.823975	0.88332	0.774119	1.26583	1.25276
catalytic activity	P07742	Ribonucleoside-diphosphate reductase large subunit OS=Mus musculus OX=10090 GN=Rrm1 PE=1 SV=2	Rrm1	1.5265	0.00272062	Up	90.209	12.6	8	8	0.832669	0.836857	0.705306	1.1758	1.1644	1.28497
catalytic activity	Q91YL3	Uridine-cytidine kinase-like 1 OS=Mus musculus OX=10090 GN=Uckl1 PE=1 SV=1	Uckl1	1.7177	0.00742745	Up	60.841	13.3	4	4	0.806797	0.80431	0.596656	1.26781	1.35893	1.1655
catalytic activity	Q64FW2	All-trans-retinol 13,14-reductase OS=Mus musculus OX=10090 GN=Retsat PE=1 SV=3	Retsat	0.6457	0.0363804	Down	67.334	28.6	16	16	1.0364	1.22459	1.38491	0.959201	0.64314	0.751761
catalytic activity	Q9DCG9	Multifunctional methyltransferase subunit TRM112-like protein OS=Mus musculus OX=10090 GN=Trmt112 PE=1 SV=1	Trmt112	1.5474	0.00644594	Up	14.141	26.4	3	3	0.716575	0.718301	0.92045	1.24297	1.17208	1.22962
catalytic activity	P51661	Corticosteroid 11-beta-dehydrogenase isozyme 2 OS=Mus musculus OX=10090 GN=Hsd11b2 PE=1 SV=2	Hsd11b2	0.6632	0.00726552	Down	42.186	14.5	5	5	1.32176	1.16382	1.122	0.864464	0.828948	0.699001
catalytic activity	Q99L60	V-type proton ATPase subunit C 2 OS=Mus musculus OX=10090 GN=Atp6v1c2 PE=1 SV=1	Atp6v1c2	0.4117	0.0159977	Down	48.35	30.7	10	7	1.06309	1.5573	1.62992	0.570472	0.767191	0.412032
catalytic activity	Q8C7K6	Prenylcysteine oxidase-like OS=Mus musculus OX=10090 GN=Pcyox1l PE=1 SV=1	Pcyox1l	1.7985	0.000744959	Up	54.874	28.1	9	9	0.770988	0.74377	0.62923	1.31247	1.27808	1.26546
catalytic activity	Q9QXN5	Inositol oxygenase OS=Mus musculus OX=10090 GN=Miox PE=1 SV=2	Miox	0.4657	0.0329358	Down	33.163	29.8	6	6	1.34746	1.40414	1.3421	0.638641	0.89782	0.369844
catalytic activity	Q91VF2	Histamine N-methyltransferase OS=Mus musculus OX=10090 GN=Hnmt PE=1 SV=1	Hnmt	0.5119	0.0158449	Down	33.664	14.6	4	4	1.19917	1.2848	1.48462	0.86646	0.66683	0.498114
catalytic activity	G5E897	Protein O-glucosyltransferase 3 OS=Mus musculus OX=10090 GN=Poglut3 PE=1 SV=1	Poglut3	1.5026	0.0146444	Up	57.685	15.1	7	7	0.938625	0.707329	0.751582	1.14281	1.13306	1.32659
catalytic activity	Q61024	Asparagine synthetase [glutamine-hydrolyzing] OS=Mus musculus OX=10090 GN=Asns PE=1 SV=3	Asns	1.9094	0.0371529	Up	64.282	15.5	7	7	0.761405	0.533558	0.767343	1.08449	1.07357	1.77963
catalytic activity	Q80SY3	V-type proton ATPase subunit d 2 OS=Mus musculus OX=10090 GN=Atp6v0d2 PE=2 SV=2	Atp6v0d2	0.576	0.0120577	Down	40.493	8.6	2	2	1.17557	1.35897	1.07813	0.647121	0.740218
catalytic activity	P04186	Complement factor B OS=Mus musculus OX=10090 GN=Cfb PE=1 SV=2	Cfb	1.5221	0.0422291	Up	85.004	14.6	9	9	0.771544	0.835103	0.772313	1.2675	0.915568	1.43797
catalytic activity	B1AVD1	Xaa-Pro aminopeptidase 2 OS=Mus musculus OX=10090 GN=Xpnpep2 PE=1 SV=1	Xpnpep2	0.5815	0.0355394	Down	76.433	10.5	7	7	0.988473	1.49726	1.30808	0.820793	0.819221	0.566173
catalytic activity	Q91V92	ATP-citrate synthase OS=Mus musculus OX=10090 GN=Acly PE=1 SV=1	Acly	1.972	0.0442506	Up	119.73	53.3	41	41	0.778298	0.551811	0.688713	1.05789	1.02774	1.89555
catalytic activity	Q9R0B9	Procollagen-lysine,2-oxoglutarate 5-dioxygenase 2 OS=Mus musculus OX=10090 GN=Plod2 PE=1 SV=2	Plod2	2.5677	0.0475979	Up	84.487	35.8	20	20	0.587029	0.386119	0.708605	1.05041	1.00568	2.26216
catalytic activity	P13745	Glutathione S-transferase A1 OS=Mus musculus OX=10090 GN=Gsta1 PE=1 SV=2	Gsta1	0.6628	0.0202624	Down	25.608	42.6	11	7	1.06608	1.24529	1.2971	0.866503	0.870414	0.654607
catalytic activity	Q8VC28	Aldo-keto reductase family 1 member C13 OS=Mus musculus OX=10090 GN=Akr1c13 PE=1 SV=2	Akr1c13	0.4977	0.0067592	Down	37.057	22.3	7	7	1.24122	1.50105	1.26398	0.835018	0.600861	0.557871
catalytic activity	Q6R891	Neurabin-2 OS=Mus musculus OX=10090 GN=Ppp1r9b PE=1 SV=1	Ppp1r9b	1.5302	0.0112044	Up	89.519	15.1	9	9	0.740611	0.821285	0.809501	1.15209	1.05555	1.42097
catalytic activity	Q9QUJ7	Long-chain-fatty-acid--CoA ligase 4 OS=Mus musculus OX=10090 GN=Acsl4 PE=1 SV=2	Acsl4	1.9165	0.00113864	Up	79.076	25.7	10	10	0.776272	0.628892	0.652071	1.36748	1.37382	1.20147
catalytic activity	B1AVZ0	Uracil phosphoribosyltransferase homolog OS=Mus musculus OX=10090 GN=Uprt PE=1 SV=1	Uprt	2.1389	0.00454655	Up	34.278	31.3	6	6	0.73362	0.568146	0.609742	1.2231	1.19803	1.66736
catalytic activity	Q9WU20	Methylenetetrahydrofolate reductase OS=Mus musculus OX=10090 GN=Mthfr PE=1 SV=2	Mthfr	0.2165	0.00139196	Down	74.579	19.3	9	9	1.50031	1.61849	1.81333	0.388012	0.442683	0.237185
catalytic activity	Q8VCN5	Cystathionine gamma-lyase OS=Mus musculus OX=10090 GN=Cth PE=1 SV=1	Cth	0.5833	0.00607467	Down	43.567	22.4	7	7	1.19552	1.37055	1.22344	0.853146	0.740539	0.616799
catalytic activity	P14106	Complement C1q subcomponent subunit B OS=Mus musculus OX=10090 GN=C1qb PE=1 SV=2	C1qb	2.9159	0.00360126	Up	26.717	11.1	2	2	0.596163	0.417518	0.518527	1.49351	1.13693	1.83735
catalytic activity	Q64512	Tyrosine-protein phosphatase non-receptor type 13 OS=Mus musculus OX=10090 GN=Ptpn13 PE=1 SV=2	Ptpn13	1.8956	0.0372524	Up	270.33	5	9	9	0.686541	0.490587	0.894973	1.1637	1.11853	1.64567
catalytic activity	Q8VCR7	Protein ABHD14B OS=Mus musculus OX=10090 GN=Abhd14b PE=1 SV=1	Abhd14b	0.6026	0.0110774	Down	22.45	10	2	2	1.22524	1.31716	1.20147	0.879188	0.776803	0.600134
catalytic activity	Q6P8J2	Thialysine N-epsilon-acetyltransferase OS=Mus musculus OX=10090 GN=Sat2 PE=1 SV=1	Sat2	0.4965	0.0203788	Down	19.305	19.4	3	3	1.0679	1.65317	1.2882	0.725173	0.771958	0.493593
catalytic activity	Q9WVG6	Histone-arginine methyltransferase CARM1 OS=Mus musculus OX=10090 GN=Carm1 PE=1 SV=2	Carm1	1.556	0.0312291	Up	65.853	12.8	5	5	0.643275	0.710728	0.993402	1.09996	1.26528	1.28736
catalytic activity	Q64374	Regucalcin OS=Mus musculus OX=10090 GN=Rgn PE=1 SV=1	Rgn	0.4781	0.0180806	Down	33.406	32.8	10	10	1.38445	1.66041	1.01441	0.672685	0.76444	0.503608
catalytic activity	A0JNU3	60 kDa lysophospholipase OS=Mus musculus OX=10090 GN=Aspg PE=1 SV=1	Aspg	0.582	0.0160669	Down	60.594	9.8	5	5	1.07303	1.36219	1.35754	0.861214	0.588929	0.757098
catalytic activity	Q3UQ28	Peroxidasin homolog OS=Mus musculus OX=10090 GN=Pxdn PE=1 SV=2	Pxdn	1.7612	0.00453772	Up	165.1	35.1	32	32	0.707577	0.624699	0.84071	1.22982	1.19432	1.40287
catalytic activity	P97864	Caspase-7 OS=Mus musculus OX=10090 GN=Casp7 PE=1 SV=2	Casp7	1.5273	0.0166969	Up	34.06	15.2	5	5	0.712139	0.932447	0.729446	1.1699	1.09387	1.3622
catalytic activity	Q9QXG4	Acetyl-coenzyme A synthetase, cytoplasmic OS=Mus musculus OX=10090 GN=Acss2 PE=1 SV=2	Acss2	0.6513	0.0337625	Down	78.861	45.2	27	27	1.0689	1.2547	1.30984	0.969185	0.76688	0.630493
catalytic activity	Q9JII6	Aldo-keto reductase family 1 member A1 OS=Mus musculus OX=10090 GN=Akr1a1 PE=1 SV=3	Akr1a1	0.6316	0.00986531	Down	36.586	58.2	16	16	1.22473	1.30605	1.14649	0.821738	0.863071	0.637916
catalytic activity	P01029	Complement C4-B OS=Mus musculus OX=10090 GN=C4b PE=1 SV=3	C4b	2.4616	0.00480341	Up	192.91	12.9	22	17	0.595477	0.676692	0.461137	1.51838	1.12584	1.62247
catalytic activity	Q6P549	Phosphatidylinositol 3,4,5-trisphosphate 5-phosphatase 2 OS=Mus musculus OX=10090 GN=Inppl1 PE=1 SV=1	Inppl1	1.5178	0.0165784	Up	138.97	11.1	9	9	0.882869	0.641498	0.858686	1.2458	1.12672	1.24443
catalytic activity	Q8K4G1	Latent-transforming growth factor beta-binding protein 4 OS=Mus musculus OX=10090 GN=Ltbp4 PE=1 SV=2	Ltbp4	1.9932	0.0487856	Up	178.64	13.1	17	17	0.72301	0.657515	0.624015	1.06853	0.958469	1.96846
catalytic activity	P97494	Glutamate--cysteine ligase catalytic subunit OS=Mus musculus OX=10090 GN=Gclc PE=1 SV=4	Gclc	0.544	0.0281026	Down	72.571	51.6	30	30	1.09444	1.41439	1.37716	0.884063	0.731156	0.498793
catalytic activity	Q2EMV9	Protein mono-ADP-ribosyltransferase PARP14 OS=Mus musculus OX=10090 GN=Parp14 PE=1 SV=3	Parp14	1.9598	0.00392249	Up	203.8	3.9	5	5	0.610235	0.624485	0.792467	1.28648	1.17024	1.51609
catalytic activity	Q8CH72	E3 ubiquitin-protein ligase TRIM32 OS=Mus musculus OX=10090 GN=Trim32 PE=1 SV=2	Trim32	1.9044	0.00902971	Up	72.057	10.1	5	5	0.750186	0.650103	0.665538	1.34106	1.02228	1.57084
catalytic activity	P53657	Pyruvate kinase PKLR OS=Mus musculus OX=10090 GN=Pklr PE=1 SV=1	Pklr	0.5575	0.00970029	Down	62.308	30.3	16	15	1.23406	1.54855	1.06973	0.69784	0.80085	0.648969
catalytic activity	Q9Z2V4	Phosphoenolpyruvate carboxykinase, cytosolic [GTP] OS=Mus musculus OX=10090 GN=Pck1 PE=1 SV=1	Pck1	4.1515	0.000183385	Up	69.354	44.4	27	26	0.393786	0.426448	0.34447	1.70152	1.78483	1.34894
catalytic activity	P48025	Tyrosine-protein kinase SYK OS=Mus musculus OX=10090 GN=Syk PE=1 SV=2	Syk	1.9354	0.028979	Up	71.376	13.5	5	5	0.603268	0.885496	0.555274	1.07261	1.19407	1.68928
catalytic activity	Q05421	Cytochrome P450 2E1 OS=Mus musculus OX=10090 GN=Cyp2e1 PE=1 SV=1	Cyp2e1	3.0922	0.0225167	Up	56.804	9.5	5	5	0.430959	0.475853	0.559392	2.07613	1.64898	0.808681
catalytic activity	Q9JIZ0	Probable N-acetyltransferase CML1 OS=Mus musculus OX=10090 GN=Cml1 PE=1 SV=1	Cml1	0.4887	0.0357715	Down	25.013	16.7	5	2	1.09964	1.52017	1.41052	0.835025	0.728258	0.406391
catalytic activity	Q91V76	Ester hydrolase C11orf54 homolog OS=Mus musculus OX=10090 PE=1 SV=1	--	0.6127	0.0390004	Down	34.995	14.9	6	6	1.0623	1.34957	1.3087	0.820583	0.904169	0.554668
catalytic activity	P97501	Dimethylaniline monooxygenase [N-oxide-forming] 3 OS=Mus musculus OX=10090 GN=Fmo3 PE=1 SV=1	Fmo3	0.6316	0.0278291	Down	60.515	14.2	7	6	1.21145	1.27444	1.19158	0.90727	0.83887	0.576382
catalytic activity	Q91XF0	Pyridoxine-5'-phosphate oxidase OS=Mus musculus OX=10090 GN=Pnpo PE=1 SV=1	Pnpo	0.6569	0.00610725	Down	30.114	20.3	5	5	1.09157	1.19233	1.33737	0.7397	0.878212	0.760815
catalytic activity	Q8BMC1	V-type proton ATPase subunit G 3 OS=Mus musculus OX=10090 GN=Atp6v1g3 PE=1 SV=1	Atp6v1g3	0.6511	0.00394104	Down	13.749	38.1	3	3	1.15625	1.24336	1.23436	0.694173	0.880412	0.79145
catalytic activity	Q9Z2V5	Histone deacetylase 6 OS=Mus musculus OX=10090 GN=Hdac6 PE=1 SV=3	Hdac6	0.6034	0.00332361	Down	125.79	5.7	5	5	1.09661	1.24888	1.39655	0.732755	0.811767	0.713435
catalytic activity	O35490	Betaine--homocysteine S-methyltransferase 1 OS=Mus musculus OX=10090 GN=Bhmt PE=1 SV=1	Bhmt	1.7865	0.0377008	Up	45.02	42.3	12	10	0.989069	0.621272	0.542867	1.49372	1.20094	1.15213
catalytic activity	Q9JLM8	Serine/threonine-protein kinase DCLK1 OS=Mus musculus OX=10090 GN=Dclk1 PE=1 SV=1	Dclk1	2.4457	0.0074638	Up	84.152	8.7	5	5	0.564063	0.670628	0.50663	1.09675	1.30498	1.85695
catalytic activity	Q8VC30	Triokinase/FMN cyclase OS=Mus musculus OX=10090 GN=Tkfc PE=1 SV=1	Tkfc	0.5901	0.0293181	Down	59.69	27.3	10	10	1.05624	1.46395	1.25322	0.831077	0.833051	0.56247
catalytic activity	Q3V1T4	Prolyl 3-hydroxylase 1 OS=Mus musculus OX=10090 GN=P3h1 PE=1 SV=2	P3h1	1.5289	0.00230947	Up	83.65	15.4	8	8	0.815049	0.804701	0.752814	1.16233	1.11989	1.34522
catalytic activity	Q8R059	UDP-glucose 4-epimerase OS=Mus musculus OX=10090 GN=Gale PE=1 SV=1	Gale	1.5344	0.0344195	Up	38.224	18.2	5	5	0.700231	0.923599	0.743608	1.02113	1.15155	1.45989
catalytic activity	O89001	Carboxypeptidase D OS=Mus musculus OX=10090 GN=Cpd PE=1 SV=2	Cpd	1.6565	0.00887793	Up	152.4	6.2	7	7	0.631778	0.726714	0.900124	1.20558	1.32961	1.20619
catalytic activity	Q7TMS5	Broad substrate specificity ATP-binding cassette transporter ABCG2 OS=Mus musculus OX=10090 GN=Abcg2 PE=1 SV=1	Abcg2	0.6657	0.0213901	Down	72.977	12.9	7	7	1.16519	1.19291	1.24397	0.91724	0.847185	0.633507
cell	P53657	Pyruvate kinase PKLR OS=Mus musculus OX=10090 GN=Pklr PE=1 SV=1	Pklr	0.5575	0.00970029	Down	62.308	30.3	16	15	1.23406	1.54855	1.06973	0.69784	0.80085	0.648969
cell	P62897	Cytochrome c, somatic OS=Mus musculus OX=10090 GN=Cycs PE=1 SV=2	Cycs	0.6435	0.0414207	Down	11.605	56.2	8	8	1.35711	0.983672	1.30987	0.644512	0.940534	0.7643
cell	P47963	60S ribosomal protein L13 OS=Mus musculus OX=10090 GN=Rpl13 PE=1 SV=3	Rpl13	0.5146	0.0308972	Down	24.305	28.4	6	6	1.4373	1.33519	1.18899	0.880891	0.719857	0.437782
cell	Q8CIE4	Protein mono-ADP-ribosyltransferase PARP10 OS=Mus musculus OX=10090 GN=Parp10 PE=2 SV=1	Parp10	1.7301	0.0197096	Up	103.68	6.7	4	4	0.85089	0.786569	0.560257	1.19196	1.14953	1.4608
cell	Q4PZA2	Endothelin-converting enzyme 1 OS=Mus musculus OX=10090 GN=Ece1 PE=1 SV=1	Ece1	1.6414	0.0146594	Up	87.072	9.1	5	5	0.908933	0.700003	0.662554	1.30357	1.07133	1.35362
cell	Q8VC30	Triokinase/FMN cyclase OS=Mus musculus OX=10090 GN=Tkfc PE=1 SV=1	Tkfc	0.5901	0.0293181	Down	59.69	27.3	10	10	1.05624	1.46395	1.25322	0.831077	0.833051	0.56247
cell	P61514	60S ribosomal protein L37a OS=Mus musculus OX=10090 GN=Rpl37a PE=1 SV=2	Rpl37a	0.645	0.0396888	Down	10.275	51.1	4	4	1.29475	1.09996	1.25263	0.770788	0.983479	0.59839
cell	Q5U5V2	Hydroxylysine kinase OS=Mus musculus OX=10090 GN=Hykk PE=1 SV=2	Hykk	0.5441	0.0286484	Down	42.356	16.5	6	6	1.14617	1.39661	1.34305	0.678856	0.935129	0.500185
cell	Q8JZR0	Long-chain-fatty-acid--CoA ligase 5 OS=Mus musculus OX=10090 GN=Acsl5 PE=1 SV=1	Acsl5	2.5466	0.0188041	Up	76.205	9.8	5	3	0.703515	0.515094	0.634781		1.24294	1.90367
cell	Q61024	Asparagine synthetase [glutamine-hydrolyzing] OS=Mus musculus OX=10090 GN=Asns PE=1 SV=3	Asns	1.9094	0.0371529	Up	64.282	15.5	7	7	0.761405	0.533558	0.767343	1.08449	1.07357	1.77963
cell	Q91YI0	Argininosuccinate lyase OS=Mus musculus OX=10090 GN=Asl PE=1 SV=1	Asl	0.5746	0.00579165	Down	51.739	18.1	10	10	1.19728	1.25662	1.35669	0.794397	0.800692	0.594322
cell	P14148	60S ribosomal protein L7 OS=Mus musculus OX=10090 GN=Rpl7 PE=1 SV=2	Rpl7	0.5576	0.0156975	Down	31.419	36.3	11	11	1.53413	0.993139	1.32483	0.651527	0.802541	0.693829
cell	P62717	60S ribosomal protein L18a OS=Mus musculus OX=10090 GN=Rpl18a PE=1 SV=1	Rpl18a	0.6155	0.0303223	Down	20.732	44.3	8	8	1.5609	0.994744	1.15845	0.828313	0.771091	0.6865
cell	P12970	60S ribosomal protein L7a OS=Mus musculus OX=10090 GN=Rpl7a PE=1 SV=2	Rpl7a	0.6352	0.0256483	Down	29.976	37.2	14	14	1.42161	1.0976	1.15006	0.896114	0.806701	0.627909
cell	Q8R059	UDP-glucose 4-epimerase OS=Mus musculus OX=10090 GN=Gale PE=1 SV=1	Gale	1.5344	0.0344195	Up	38.224	18.2	5	5	0.700231	0.923599	0.743608	1.02113	1.15155	1.45989
cell	Q61576	Peptidyl-prolyl cis-trans isomerase FKBP10 OS=Mus musculus OX=10090 GN=Fkbp10 PE=1 SV=2	Fkbp10	1.579	0.0458165	Up	64.697	14.6	7	6	0.84155	0.872189	0.61277	1.01906	1.1577	1.49673
cell	Q8K019	Bcl-2-associated transcription factor 1 OS=Mus musculus OX=10090 GN=Bclaf1 PE=1 SV=2	Bclaf1	0.618	0.0166326	Down	106	11.2	8	8	0.98982	1.27991	1.43856	0.820075	0.767536	0.704099
cell	P61358	60S ribosomal protein L27 OS=Mus musculus OX=10090 GN=Rpl27 PE=1 SV=2	Rpl27	0.5918	0.00513466	Down	15.798	36	4	4	1.38473	1.28372	1.10083	0.837385	0.668187	0.725148
cell	P62301	40S ribosomal protein S13 OS=Mus musculus OX=10090 GN=Rps13 PE=1 SV=2	Rps13	0.4994	0.0160188	Down	17.222	43.7	7	7	1.71656	1.15996	1.12506	0.638719	0.799529	0.560165
cell	Q91V92	ATP-citrate synthase OS=Mus musculus OX=10090 GN=Acly PE=1 SV=1	Acly	1.972	0.0442506	Up	119.73	53.3	41	41	0.778298	0.551811	0.688713	1.05789	1.02774	1.89555
cell	Q8R3E3	WD repeat domain phosphoinositide-interacting protein 1 OS=Mus musculus OX=10090 GN=Wipi1 PE=1 SV=1	Wipi1	2.1565	0.0478012	Up	48.758	6.5	2	2		0.744312	0.522922		1.33729	1.39547
cell	P58802	TBC1 domain family member 10A OS=Mus musculus OX=10090 GN=Tbc1d10a PE=1 SV=1	Tbc1d10a	0.6471	0.0207887	Down	56.202	14.2	6	6	1.27053	1.08307	1.2892	0.801375	0.917577	0.638254
cell	P51855	Glutathione synthetase OS=Mus musculus OX=10090 GN=Gss PE=1 SV=1	Gss	0.6561	0.0435913	Down	52.246	37.3	16	16	0.977686	1.41527	1.23002	0.918682	0.797275	0.661068
cell	Q9EQH2	Endoplasmic reticulum aminopeptidase 1 OS=Mus musculus OX=10090 GN=Erap1 PE=1 SV=2	Erap1	1.5103	0.027572	Up	106.6	18.2	14	14	0.830841	0.874429	0.68487	1.03371	1.14911	1.42704
cell	P62878	E3 ubiquitin-protein ligase RBX1 OS=Mus musculus OX=10090 GN=Rbx1 PE=1 SV=1	Rbx1	1.902	0.0159837	Up	12.274	24.1	2	2	0.718364	0.648663	0.700512	1.72344	1.04921	1.15982
cell	P62267	40S ribosomal protein S23 OS=Mus musculus OX=10090 GN=Rps23 PE=1 SV=3	Rps23	0.6209	0.0228529	Down	15.807	21.7	4	4	1.44096	1.00397	1.2567	0.778414	0.861319	0.658633
cell	P13745	Glutathione S-transferase A1 OS=Mus musculus OX=10090 GN=Gsta1 PE=1 SV=2	Gsta1	0.6628	0.0202624	Down	25.608	42.6	11	7	1.06608	1.24529	1.2971	0.866503	0.870414	0.654607
cell	Q64FW2	All-trans-retinol 13,14-reductase OS=Mus musculus OX=10090 GN=Retsat PE=1 SV=3	Retsat	0.6457	0.0363804	Down	67.334	28.6	16	16	1.0364	1.22459	1.38491	0.959201	0.64314	0.751761
cell	D3Z7P3	Glutaminase kidney isoform, mitochondrial OS=Mus musculus OX=10090 GN=Gls PE=1 SV=1	Gls	1.6905	0.000755458	Up	73.963	56.2	30	30	0.758921	0.718798	0.752317	1.28954	1.35137	1.12905
cell	Q8C7K6	Prenylcysteine oxidase-like OS=Mus musculus OX=10090 GN=Pcyox1l PE=1 SV=1	Pcyox1l	1.7985	0.000744959	Up	54.874	28.1	9	9	0.770988	0.74377	0.62923	1.31247	1.27808	1.26546
cell	P28656	Nucleosome assembly protein 1-like 1 OS=Mus musculus OX=10090 GN=Nap1l1 PE=1 SV=2	Nap1l1	1.5241	0.0283454	Up	45.345	29.9	8	7	0.785062	0.969566	0.622467	1.17224	1.18582	1.26485
cell	P97501	Dimethylaniline monooxygenase [N-oxide-forming] 3 OS=Mus musculus OX=10090 GN=Fmo3 PE=1 SV=1	Fmo3	0.6316	0.0278291	Down	60.515	14.2	7	6	1.21145	1.27444	1.19158	0.90727	0.83887	0.576382
cell	Q7TNV0	Protein DEK OS=Mus musculus OX=10090 GN=Dek PE=1 SV=1	Dek	0.4952	0.000490231	Down	43.158	19.7	7	7	1.26562	1.41411	1.33306	0.640891	0.605451	0.740855
cell	O89001	Carboxypeptidase D OS=Mus musculus OX=10090 GN=Cpd PE=1 SV=2	Cpd	1.6565	0.00887793	Up	152.4	6.2	7	7	0.631778	0.726714	0.900124	1.20558	1.32961	1.20619
cell	Q6ZWV7	60S ribosomal protein L35 OS=Mus musculus OX=10090 GN=Rpl35 PE=1 SV=1	Rpl35	0.5093	0.0121694	Down	14.552	13.8	2	2	1.44238	1.31611	1.21678	0.785047	0.751783	0.487902
cell	Q8R2Z5	von Willebrand factor A domain-containing protein 1 OS=Mus musculus OX=10090 GN=Vwa1 PE=1 SV=1	Vwa1	1.6022	0.000258141	Up	44.708	7.5	2	2	0.753806	0.794035	0.757882	1.30643	1.22982	1.15803
cell	P97864	Caspase-7 OS=Mus musculus OX=10090 GN=Casp7 PE=1 SV=2	Casp7	1.5273	0.0166969	Up	34.06	15.2	5	5	0.712139	0.932447	0.729446	1.1699	1.09387	1.3622
cell	A0JNU3	60 kDa lysophospholipase OS=Mus musculus OX=10090 GN=Aspg PE=1 SV=1	Aspg	0.582	0.0160669	Down	60.594	9.8	5	5	1.07303	1.36219	1.35754	0.861214	0.588929	0.757098
cell	P19324	Serpin H1 OS=Mus musculus OX=10090 GN=Serpinh1 PE=1 SV=3	Serpinh1	1.5813	0.0244508	Up	46.533	46.5	18	18	0.818291	0.78404	0.72204	1.118	1.0282	1.52943
cell	P27659	60S ribosomal protein L3 OS=Mus musculus OX=10090 GN=Rpl3 PE=1 SV=3	Rpl3	0.569	0.0128363	Down	46.109	32.8	14	14	1.44009	1.15725	1.2268	0.768689	0.83739	0.569782
cell	Q64512	Tyrosine-protein phosphatase non-receptor type 13 OS=Mus musculus OX=10090 GN=Ptpn13 PE=1 SV=2	Ptpn13	1.8956	0.0372524	Up	270.33	5	9	9	0.686541	0.490587	0.894973	1.1637	1.11853	1.64567
cell	B1AVD1	Xaa-Pro aminopeptidase 2 OS=Mus musculus OX=10090 GN=Xpnpep2 PE=1 SV=1	Xpnpep2	0.5815	0.0355394	Down	76.433	10.5	7	7	0.988473	1.49726	1.30808	0.820793	0.819221	0.566173
cell	Q6ZWV3	60S ribosomal protein L10 OS=Mus musculus OX=10090 GN=Rpl10 PE=1 SV=3	Rpl10	0.5891	0.0362661	Down	24.604	41.1	7	7	1.56858	1.05426	1.15294	0.812154	0.837446	0.574622
cell	P70227	Inositol 1,4,5-trisphosphate receptor type 3 OS=Mus musculus OX=10090 GN=Itpr3 PE=1 SV=3	Itpr3	1.5951	0.00608158	Up	304.27	17.6	35	30	0.846657	0.758794	0.706588	1.30239	1.0635	1.32206
cell	Q02013	Aquaporin-1 OS=Mus musculus OX=10090 GN=Aqp1 PE=1 SV=3	Aqp1	0.5111	0.0152737	Down	28.793	17.1	4	4	1.07888	1.43828	1.45353	0.833802	0.674328	0.521176
cell	B1AVZ0	Uracil phosphoribosyltransferase homolog OS=Mus musculus OX=10090 GN=Uprt PE=1 SV=1	Uprt	2.1389	0.00454655	Up	34.278	31.3	6	6	0.73362	0.568146	0.609742	1.2231	1.19803	1.66736
cell	P25976	Nucleolar transcription factor 1 OS=Mus musculus OX=10090 GN=Ubtf PE=1 SV=1	Ubtf	0.6107	0.0161884	Down	89.508	15	9	9	1.05958	1.12165	1.54387	0.725979	0.794822	0.754105
cell	Q05421	Cytochrome P450 2E1 OS=Mus musculus OX=10090 GN=Cyp2e1 PE=1 SV=1	Cyp2e1	3.0922	0.0225167	Up	56.804	9.5	5	5	0.430959	0.475853	0.559392	2.07613	1.64898	0.808681
cell	B9EJ86	Oxysterol-binding protein-related protein 8 OS=Mus musculus OX=10090 GN=Osbpl8 PE=1 SV=1	Osbpl8	0.5867	0.0167416	Down	101.27	31.7	19	19	1.18911	1.22701	1.36523	0.784254	0.872039	0.562361
cell	P25206	DNA replication licensing factor MCM3 OS=Mus musculus OX=10090 GN=Mcm3 PE=1 SV=2	Mcm3	3.0836	0.00518187	Up	91.545	12.4	7	7	0.472717	0.652232	0.34436	1.23749	1.62285	1.67036
cell	G5E897	Protein O-glucosyltransferase 3 OS=Mus musculus OX=10090 GN=Poglut3 PE=1 SV=1	Poglut3	1.5026	0.0146444	Up	57.685	15.1	7	7	0.938625	0.707329	0.751582	1.14281	1.13306	1.32659
cell	O55142	60S ribosomal protein L35a OS=Mus musculus OX=10090 GN=Rpl35a PE=1 SV=2	Rpl35a	0.6352	0.00606275	Down	12.554	35.5	5	5	1.42541	1.07783	1.16613	0.797267	0.769092	0.764273
cell	P23927	Alpha-crystallin B chain OS=Mus musculus OX=10090 GN=Cryab PE=1 SV=2	Cryab	0.6246	0.0416344	Down	20.069	40.6	7	7	1.22713	1.21634	1.24985	0.927761	0.537661	0.841251
cell	Q6P549	Phosphatidylinositol 3,4,5-trisphosphate 5-phosphatase 2 OS=Mus musculus OX=10090 GN=Inppl1 PE=1 SV=1	Inppl1	1.5178	0.0165784	Up	138.97	11.1	9	9	0.882869	0.641498	0.858686	1.2458	1.12672	1.24443
cell	Q2EMV9	Protein mono-ADP-ribosyltransferase PARP14 OS=Mus musculus OX=10090 GN=Parp14 PE=1 SV=3	Parp14	1.9598	0.00392249	Up	203.8	3.9	5	5	0.610235	0.624485	0.792467	1.28648	1.17024	1.51609
cell	P21956	Lactadherin OS=Mus musculus OX=10090 GN=Mfge8 PE=1 SV=3	Mfge8	1.5138	0.017678	Up	51.24	13.2	5	5	0.73641	0.951138	0.699269	1.23232	1.08728	1.29359
cell	O35490	Betaine--homocysteine S-methyltransferase 1 OS=Mus musculus OX=10090 GN=Bhmt PE=1 SV=1	Bhmt	1.7865	0.0377008	Up	45.02	42.3	12	10	0.989069	0.621272	0.542867	1.49372	1.20094	1.15213
cell	Q3UQ28	Peroxidasin homolog OS=Mus musculus OX=10090 GN=Pxdn PE=1 SV=2	Pxdn	1.7612	0.00453772	Up	165.1	35.1	32	32	0.707577	0.624699	0.84071	1.22982	1.19432	1.40287
cell	Q3V1T4	Prolyl 3-hydroxylase 1 OS=Mus musculus OX=10090 GN=P3h1 PE=1 SV=2	P3h1	1.5289	0.00230947	Up	83.65	15.4	8	8	0.815049	0.804701	0.752814	1.16233	1.11989	1.34522
cell	P97494	Glutamate--cysteine ligase catalytic subunit OS=Mus musculus OX=10090 GN=Gclc PE=1 SV=4	Gclc	0.544	0.0281026	Down	72.571	51.6	30	30	1.09444	1.41439	1.37716	0.884063	0.731156	0.498793
cell	Q8BGA9	Mitochondrial inner membrane protein OXA1L OS=Mus musculus OX=10090 GN=Oxa1l PE=1 SV=1	Oxa1l	0.6461	0.0358435	Down	48.219	3.9	2	2	1.20574		1.22423	0.85186		0.718166
cell	P35831	Tyrosine-protein phosphatase non-receptor type 12 OS=Mus musculus OX=10090 GN=Ptpn12 PE=1 SV=3	Ptpn12	1.7501	0.0418838	Up	86.525	16.5	9	9	0.789526	0.494402	0.89779	1.17741	1.15903	1.48185
cell	P47911	60S ribosomal protein L6 OS=Mus musculus OX=10090 GN=Rpl6 PE=1 SV=3	Rpl6	0.5869	0.00745704	Down	33.509	23.6	9	9	1.41026	1.15377	1.21686	0.765402	0.834781	0.618922
cell	Q9ES52	Phosphatidylinositol 3,4,5-trisphosphate 5-phosphatase 1 OS=Mus musculus OX=10090 GN=Inpp5d PE=1 SV=2	Inpp5d	2.3802	0.0164719	Up	133.54	6.3	6	6	0.596653		0.497358	1.2627	1.03972	1.60357
cell	P16406	Glutamyl aminopeptidase OS=Mus musculus OX=10090 GN=Enpep PE=1 SV=1	Enpep	0.6178	0.0305172	Down	107.96	19	17	17	1.02801	1.43379	1.24688	0.820009	0.866598	0.604719
cell	P63030	Mitochondrial pyruvate carrier 1 OS=Mus musculus OX=10090 GN=Mpc1 PE=1 SV=1	Mpc1	0.5922	0.0277061	Down	12.454	51.4	4	3	1.29632	1.15096	1.32105	0.8911	0.804509	0.536054
cell	Q8C0M9	Isoaspartyl peptidase/L-asparaginase OS=Mus musculus OX=10090 GN=Asrgl1 PE=1 SV=1	Asrgl1	0.6572	0.0172557	Down	33.95	20.6	4	4	1.1229	1.29889	1.19876	0.958072	0.691645	0.729727
cell	P10922	Histone H1.0 OS=Mus musculus OX=10090 GN=H1-0 PE=2 SV=4	H1-0	0.3498	0.00899242	Down	20.861	20.6	4	4	1.77485	1.26786	1.40254	0.71966	0.480738	0.354356
cell	Q8BYB9	Protein O-glucosyltransferase 1 OS=Mus musculus OX=10090 GN=Poglut1 PE=1 SV=2	Poglut1	1.6825	0.0437511	Up	46.379	15.3	5	5	0.754632	0.664338		1.00963	1.10778	1.46362
cell	P47199	Quinone oxidoreductase OS=Mus musculus OX=10090 GN=Cryz PE=1 SV=1	Cryz	0.5738	0.0182919	Down	35.268	38.1	11	11	1.06228	1.40767	1.34238	0.908887	0.642114	0.636659
cell	P83882	60S ribosomal protein L36a OS=Mus musculus OX=10090 GN=Rpl36a PE=3 SV=2	Rpl36a	0.5246	0.0171192	Down	12.441	25.5	3	3	1.41611	1.31384	1.20559	0.78258	0.797984	0.48389
cell	P97311	DNA replication licensing factor MCM6 OS=Mus musculus OX=10090 GN=Mcm6 PE=1 SV=1	Mcm6	2.9657	0.00913917	Up	92.866	17.9	11	11	0.507268	0.591735	0.413979	1.04428	1.37437	2.06836
cell	Q62148	Retinal dehydrogenase 2 OS=Mus musculus OX=10090 GN=Aldh1a2 PE=1 SV=2	Aldh1a2	1.6602	0.0180893	Up	56.625	32	14	10	0.733246	0.653868	0.868355	1.31423	1.01435	1.41595
cell	Q9WTK5	Nuclear factor NF-kappa-B p100 subunit OS=Mus musculus OX=10090 GN=Nfkb2 PE=1 SV=1	Nfkb2	1.8004	0.0372798	Up	96.831	11.3	6	6	0.866064	0.587058	0.689394	1.11009	1.0533	1.6941
cell	P45377	Aldose reductase-related protein 2 OS=Mus musculus OX=10090 GN=Akr1b8 PE=1 SV=2	Akr1b8	2.3958	0.03752	Up	36.12	38.6	10	6	0.332938	0.538907	0.895021	1.22419	1.74443	1.26451
cell	Q8BW75	Amine oxidase [flavin-containing] B OS=Mus musculus OX=10090 GN=Maob PE=1 SV=4	Maob	0.6606	0.00653135	Down	58.557	16	6	6	1.33105	1.03398	1.2481	0.826719	0.792895	0.767257
cell	Q8BP67	60S ribosomal protein L24 OS=Mus musculus OX=10090 GN=Rpl24 PE=1 SV=2	Rpl24	0.4948	0.0469201	Down	17.779	19.7	3	3	1.5395	1.4934	0.981076	0.775856	0.792027	0.418143
cell	P43277	Histone H1.3 OS=Mus musculus OX=10090 GN=H1-3 PE=1 SV=2	H1-3	0.3998	0.0202129	Down	22.099	24.4	7	3	1.6662	1.18548	1.43465	0.675612	0.700005	0.338057
cell	P97328	Ketohexokinase OS=Mus musculus OX=10090 GN=Khk PE=1 SV=1	Khk	0.6179	0.0244499	Down	32.75	28.9	7	7	1.12986	1.35627	1.22227	0.872671	0.839076	0.579853
cell	Q8BMF3	NADP-dependent malic enzyme, mitochondrial OS=Mus musculus OX=10090 GN=Me3 PE=1 SV=2	Me3	1.5935	0.0275782	Up	67.098	16.7	7	6	0.897087	0.746154	0.670256	1.0361	1.48669	1.16371
cell	P40936	Indolethylamine N-methyltransferase OS=Mus musculus OX=10090 GN=Inmt PE=1 SV=1	Inmt	0.4149	0.00440444	Down	29.459	13.6	3	3	1.36713	1.38014	1.49339	0.657028	0.422751	0.679562
cell	Q8BH86	D-glutamate cyclase, mitochondrial OS=Mus musculus OX=10090 GN=Dglucy PE=1 SV=1	Dglucy	0.6654	0.0206556	Down	66.365	7.8	4	4	1.01113	1.29095	1.30065	0.824702	0.88005	0.692518
cell	P07742	Ribonucleoside-diphosphate reductase large subunit OS=Mus musculus OX=10090 GN=Rrm1 PE=1 SV=2	Rrm1	1.5265	0.00272062	Up	90.209	12.6	8	8	0.832669	0.836857	0.705306	1.1758	1.1644	1.28497
cell	P18242	Cathepsin D OS=Mus musculus OX=10090 GN=Ctsd PE=1 SV=1	Ctsd	2.2151	0.00243475	Up	44.953	16.1	6	6	0.72273	0.594297	0.549161	1.34988	1.19257	1.59136
cell	O88643	Serine/threonine-protein kinase PAK 1 OS=Mus musculus OX=10090 GN=Pak1 PE=1 SV=1	Pak1	1.5364	0.0105281	Up	60.736	21.1	8	6	0.816388	0.898662	0.650465	1.24011	1.18939	1.20498
cell	P97333	Neuropilin-1 OS=Mus musculus OX=10090 GN=Nrp1 PE=1 SV=2	Nrp1	1.5744	0.00849857	Up	103	20.9	12	12	0.851134	0.70253	0.776975	1.15291	1.10543	1.41102
cell	P35980	60S ribosomal protein L18 OS=Mus musculus OX=10090 GN=Rpl18 PE=1 SV=3	Rpl18	0.5103	0.0162853	Down	21.644	29.3	7	7	1.47541	1.13825	1.35913	0.719473	0.819085	0.488652
cell	Q8C6E0	Cilia- and flagella-associated protein 36 OS=Mus musculus OX=10090 GN=Cfap36 PE=1 SV=1	Cfap36	1.516	0.00100524	Up	39.599	18.7	4	4	0.804708	0.747359	0.83265	1.13311	1.28474	1.19743
cell	Q8BH00	2-aminomuconic semialdehyde dehydrogenase OS=Mus musculus OX=10090 GN=Aldh8a1 PE=1 SV=1	Aldh8a1	0.6164	0.0208615	Down	53.663	37.4	16	16	1.16089	1.30642	1.24457	0.817852	0.889627	0.58064
cell	Q60825	Sodium-dependent phosphate transport protein 2A OS=Mus musculus OX=10090 GN=Slc34a1 PE=1 SV=2	Slc34a1	0.4571	0.00102317	Down	68.773	20.4	10	9	1.58688	1.25908	1.2718	0.691666	0.58555	0.605023
cell	Q3V3R1	Monofunctional C1-tetrahydrofolate synthase, mitochondrial OS=Mus musculus OX=10090 GN=Mthfd1l PE=1 SV=2	Mthfd1l	1.736	0.0182346	Up	105.73	8.7	6	6	0.923986	0.672732	0.596249	1.14249	1.23273	1.43181
cell	P62911	60S ribosomal protein L32 OS=Mus musculus OX=10090 GN=Rpl32 PE=1 SV=2	Rpl32	0.6051	0.0200261	Down	15.86	45.9	7	7	1.41243	1.12399	1.20179	0.773022	0.893162	0.595615
cell	P11031	Activated RNA polymerase II transcriptional coactivator p15 OS=Mus musculus OX=10090 GN=Sub1 PE=1 SV=3	Sub1	0.3367	0.0411474	Down	14.427	37.8	5	5	1.17068	1.52698	1.79084	0.258761	0.315044	0.937693
cell	Q8BH35	Complement component C8 beta chain OS=Mus musculus OX=10090 GN=C8b PE=1 SV=1	C8b	1.6933	0.0424844	Up	66.229	16	7	7	0.738724	0.887032	0.601983	1.25434	0.965526	1.55239
cell	P36536	GTP-binding protein SAR1a OS=Mus musculus OX=10090 GN=Sar1a PE=1 SV=1	Sar1a	1.9348	0.0305389	Up	22.371	48.5	5	3	0.865926	0.429066	0.749474	1.3427	1.30396	1.30887
cell	Q8R0W0	Epiplakin OS=Mus musculus OX=10090 GN=Eppk1 PE=1 SV=2	Eppk1	2.7166	0.0281814	Up	723.3	12	9	7	0.402934	0.809753	0.401697	1.08521	1.24977	2.05063
cell	Q9QXN5	Inositol oxygenase OS=Mus musculus OX=10090 GN=Miox PE=1 SV=2	Miox	0.4657	0.0329358	Down	33.163	29.8	6	6	1.34746	1.40414	1.3421	0.638641	0.89782	0.369844
cell	P19253	60S ribosomal protein L13a OS=Mus musculus OX=10090 GN=Rpl13a PE=1 SV=4	Rpl13a	0.55	0.0199666	Down	23.464	20.7	4	4	1.48537	1.13458	1.2509	0.669814	0.905427	0.553907
cell	Q9R0B9	Procollagen-lysine,2-oxoglutarate 5-dioxygenase 2 OS=Mus musculus OX=10090 GN=Plod2 PE=1 SV=2	Plod2	2.5677	0.0475979	Up	84.487	35.8	20	20	0.587029	0.386119	0.708605	1.05041	1.00568	2.26216
cell	Q06890	Clusterin OS=Mus musculus OX=10090 GN=Clu PE=1 SV=1	Clu	2.4222	0.0373326	Up	51.655	23.2	10	10	0.514928	0.650741	0.587582	1.31975	0.846823	2.08017
cell	Q8K4Q0	Regulatory-associated protein of mTOR OS=Mus musculus OX=10090 GN=Rptor PE=1 SV=1	Rptor	1.5054	0.0141521	Up	149.47	7.6	6	6	0.908365	0.733478	0.752975	1.04849	1.34108	1.21561
cell	Q9WU20	Methylenetetrahydrofolate reductase OS=Mus musculus OX=10090 GN=Mthfr PE=1 SV=2	Mthfr	0.2165	0.00139196	Down	74.579	19.3	9	9	1.50031	1.61849	1.81333	0.388012	0.442683	0.237185
cell	Q8K3X6	Ankyrin repeat and SAM domain-containing protein 4B OS=Mus musculus OX=10090 GN=Anks4b PE=1 SV=1	Anks4b	0.542	0.0255409	Down	47.975	7.8	3	3	1.0598	1.50132	1.33005	0.782499	0.813307	0.513024
cell	Q9WVD5	Mitochondrial ornithine transporter 1 OS=Mus musculus OX=10090 GN=Slc25a15 PE=1 SV=1	Slc25a15	0.5475	0.041702	Down	32.823	28.2	9	9	1.37865	1.19684	1.30173	0.850474	0.829438	0.442862
cell	Q8BVU0	DISP complex protein LRCH3 OS=Mus musculus OX=10090 GN=Lrch3 PE=1 SV=3	Lrch3	2.4946	0.0181018	Up	86.34	8	4	4	0.607131	0.560012	0.549774	1.53284	0.885695	1.86454
cell	Q5YD48	APOBEC1 complementation factor OS=Mus musculus OX=10090 GN=A1cf PE=1 SV=2	A1cf	0.5525	0.0167561	Down	65.681	16	7	6	1.28799	1.39234	1.18439	0.760723	0.851776	0.522786
cell	Q9WVG6	Histone-arginine methyltransferase CARM1 OS=Mus musculus OX=10090 GN=Carm1 PE=1 SV=2	Carm1	1.556	0.0312291	Up	65.853	12.8	5	5	0.643275	0.710728	0.993402	1.09996	1.26528	1.28736
cell	P11835	Integrin beta-2 OS=Mus musculus OX=10090 GN=Itgb2 PE=1 SV=2	Itgb2	1.9835	0.0121337	Up	85.025	17.9	10	10	0.779585	0.747919	0.48355	1.25912	1.25517	1.47466
cell	Q9Z2V4	Phosphoenolpyruvate carboxykinase, cytosolic [GTP] OS=Mus musculus OX=10090 GN=Pck1 PE=1 SV=1	Pck1	4.1515	0.000183385	Up	69.354	44.4	27	26	0.393786	0.426448	0.34447	1.70152	1.78483	1.34894
cell	Q8BMC1	V-type proton ATPase subunit G 3 OS=Mus musculus OX=10090 GN=Atp6v1g3 PE=1 SV=1	Atp6v1g3	0.6511	0.00394104	Down	13.749	38.1	3	3	1.15625	1.24336	1.23436	0.694173	0.880412	0.79145
cell	Q8VC69	Solute carrier family 22 member 6 OS=Mus musculus OX=10090 GN=Slc22a6 PE=1 SV=1	Slc22a6	0.4242	0.029383	Down	60.013	7.5	4	4	1.19963	1.57852	1.43479	0.649713	0.802771	0.334577
cell	Q9QXG4	Acetyl-coenzyme A synthetase, cytoplasmic OS=Mus musculus OX=10090 GN=Acss2 PE=1 SV=2	Acss2	0.6513	0.0337625	Down	78.861	45.2	27	27	1.0689	1.2547	1.30984	0.969185	0.76688	0.630493
cell	Q9JLM8	Serine/threonine-protein kinase DCLK1 OS=Mus musculus OX=10090 GN=Dclk1 PE=1 SV=1	Dclk1	2.4457	0.0074638	Up	84.152	8.7	5	5	0.564063	0.670628	0.50663	1.09675	1.30498	1.85695
cell	Q3TJD7	PDZ and LIM domain protein 7 OS=Mus musculus OX=10090 GN=Pdlim7 PE=1 SV=1	Pdlim7	1.6573	0.0417863	Up	50.118	34.6	11	11	0.85298	0.717816	0.687118	1.0333	1.06298	1.64581
cell	Q9EQC5	N-terminal kinase-like protein OS=Mus musculus OX=10090 GN=Scyl1 PE=1 SV=1	Scyl1	1.5203	0.0296812	Up	89.159	17.4	7	7	0.984159	0.734235	0.662298	1.16242	1.12122	1.33566
cell	Q9ER69	Pre-mRNA-splicing regulator WTAP OS=Mus musculus OX=10090 GN=Wtap PE=1 SV=3	Wtap	2.1772	0.00858277	Up	44.176	16.9	5	5	0.762121	0.450928	0.675412	1.23897	1.42346	1.44911
cell	Q9D394	Protein RUFY3 OS=Mus musculus OX=10090 GN=Rufy3 PE=1 SV=1	Rufy3	0.5596	0.0164448	Down	53.006	20.3	9	8	1.3058	1.22155	1.31977	0.761552	0.865305	0.526026
cell	Q9ERL9	Guanylate cyclase soluble subunit alpha-1 OS=Mus musculus OX=10090 GN=Gucy1a1 PE=1 SV=2	Gucy1a1	1.5711	0.0091252	Up	77.587	26.9	15	15	0.838096	0.832944	0.662548	1.15768	1.14367	1.36506
cell	P63158	High mobility group protein B1 OS=Mus musculus OX=10090 GN=Hmgb1 PE=1 SV=2	Hmgb1	0.409	0.000452822	Down	24.893	49.8	16	13	1.23915	1.46644	1.55261	0.537341	0.56715	0.637317
cell	Q9ERS2	NADH dehydrogenase [ubiquinone] 1 alpha subcomplex subunit 13 OS=Mus musculus OX=10090 GN=Ndufa13 PE=1 SV=3	Ndufa13	0.5914	0.0451995	Down	16.859	25.7	4	4	1.28984	1.16662	1.31381	0.876281	0.862275	0.491171
cell	P70414	Sodium/calcium exchanger 1 OS=Mus musculus OX=10090 GN=Slc8a1 PE=1 SV=1	Slc8a1	0.6072	0.00217296	Down	108.03	4.2	3	3	1.30994	1.29248	1.13086	0.776269	0.811441	0.679011
cell	Q8BGR2	Volume-regulated anion channel subunit LRRC8D OS=Mus musculus OX=10090 GN=Lrrc8d PE=1 SV=1	Lrrc8d	0.5484	0.0368425	Down	98.112	13.5	9	9	1.26181	1.32575	1.28735	0.733251	0.932271	0.459569
cell	Q99L60	V-type proton ATPase subunit C 2 OS=Mus musculus OX=10090 GN=Atp6v1c2 PE=1 SV=1	Atp6v1c2	0.4117	0.0159977	Down	48.35	30.7	10	7	1.06309	1.5573	1.62992	0.570472	0.767191	0.412032
cell	Q9JII6	Aldo-keto reductase family 1 member A1 OS=Mus musculus OX=10090 GN=Akr1a1 PE=1 SV=3	Akr1a1	0.6316	0.00986531	Down	36.586	58.2	16	16	1.22473	1.30605	1.14649	0.821738	0.863071	0.637916
cell	P62849	40S ribosomal protein S24 OS=Mus musculus OX=10090 GN=Rps24 PE=1 SV=1	Rps24	0.6179	0.00383345	Down	15.423	29.3	4	4	1.40358	1.15007	1.15486	0.713364	0.830293	0.747839
cell	Q99J27	Acetyl-coenzyme A transporter 1 OS=Mus musculus OX=10090 GN=Slc33a1 PE=1 SV=1	Slc33a1	0.6531	0.0341213	Down	61.075	4.7	2	2	1.26996	1.16961	1.19	0.963703	0.806692	0.600027
cell	P97326	Cadherin-6 OS=Mus musculus OX=10090 GN=Cdh6 PE=1 SV=2	Cdh6	1.6327	0.0115433	Up	88.354	8.1	6	6	0.834416	0.620269	0.824305	1.29142	1.10457	1.32502
cell	Q9JIZ0	Probable N-acetyltransferase CML1 OS=Mus musculus OX=10090 GN=Cml1 PE=1 SV=1	Cml1	0.4887	0.0357715	Down	25.013	16.7	5	2	1.09964	1.52017	1.41052	0.835025	0.728258	0.406391
cell	P48025	Tyrosine-protein kinase SYK OS=Mus musculus OX=10090 GN=Syk PE=1 SV=2	Syk	1.9354	0.028979	Up	71.376	13.5	5	5	0.603268	0.885496	0.555274	1.07261	1.19407	1.68928
cell	Q8VI75	Importin-4 OS=Mus musculus OX=10090 GN=Ipo4 PE=1 SV=1	Ipo4	1.7971	0.00841468	Up	119.27	7.6	7	7	0.729617	0.745816	0.669623	1.07038	1.20941	1.57515
cell	Q9JHC0	Glutathione peroxidase 2 OS=Mus musculus OX=10090 GN=Gpx2 PE=2 SV=3	Gpx2	2.3067	0.00521048	Up	21.99	49.5	7	7	0.545824	0.735321	0.533334	1.26169	1.71383	1.21
cell	P97449	Aminopeptidase N OS=Mus musculus OX=10090 GN=Anpep PE=1 SV=4	Anpep	0.5123	0.0270983	Down	109.65	18.9	16	14	1.37987	1.03735	1.55036	0.804092	0.746377	0.481947
cell	Q9Z2V5	Histone deacetylase 6 OS=Mus musculus OX=10090 GN=Hdac6 PE=1 SV=3	Hdac6	0.6034	0.00332361	Down	125.79	5.7	5	5	1.09661	1.24888	1.39655	0.732755	0.811767	0.713435
cell	Q61646	Haptoglobin OS=Mus musculus OX=10090 GN=Hp PE=1 SV=1	Hp	2.1679	0.0326198	Up	38.752	17.3	7	7	0.377005	0.709885	0.807108	1.15532	1.34062	1.61006
cell	Q7TMS5	Broad substrate specificity ATP-binding cassette transporter ABCG2 OS=Mus musculus OX=10090 GN=Abcg2 PE=1 SV=1	Abcg2	0.6657	0.0213901	Down	72.977	12.9	7	7	1.16519	1.19291	1.24397	0.91724	0.847185	0.633507
cell	P14873	Microtubule-associated protein 1B OS=Mus musculus OX=10090 GN=Map1b PE=1 SV=2	Map1b	1.932	0.0294227	Up	270.25	11.4	19	18	0.771302	0.692073	0.583019	1.0916	1.05841	1.8036
cell	P28076	Proteasome subunit beta type-9 OS=Mus musculus OX=10090 GN=Psmb9 PE=1 SV=1	Psmb9	1.6694	0.0232957	Up	23.396	14.2	3	3	0.651004	0.908037	0.688676	1.08671	1.1582	1.50738
cell	Q8VCN5	Cystathionine gamma-lyase OS=Mus musculus OX=10090 GN=Cth PE=1 SV=1	Cth	0.5833	0.00607467	Down	43.567	22.4	7	7	1.19552	1.37055	1.22344	0.853146	0.740539	0.616799
cell	Q60875	Rho guanine nucleotide exchange factor 2 OS=Mus musculus OX=10090 GN=Arhgef2 PE=1 SV=4	Arhgef2	1.573	0.0463543	Up	111.97	14.1	9	9	0.897188	0.776342	0.658383	1.01036	1.11586	1.54186
cell	Q5SSZ5	Tensin-3 OS=Mus musculus OX=10090 GN=Tns3 PE=1 SV=1	Tns3	1.5361	0.0490787	Up	155.59	15.3	12	10	0.774808	0.783482	0.807577	0.931979	1.16136	1.54079
cell	P51906	Excitatory amino acid transporter 3 OS=Mus musculus OX=10090 GN=Slc1a1 PE=1 SV=2	Slc1a1	0.6271	0.0251811	Down	56.693	5.5	2	2	1.05814	1.34553	1.12225	0.797315	0.676767
cell	Q9QXS6	Drebrin OS=Mus musculus OX=10090 GN=Dbn1 PE=1 SV=4	Dbn1	1.7529	0.028086	Up	77.286	19.5	10	10	0.816191	0.768021	0.595318	1.07666	1.11548	1.62833
cell	Q99MD9	Nuclear autoantigenic sperm protein OS=Mus musculus OX=10090 GN=Nasp PE=1 SV=2	Nasp	1.6345	0.00153223	Up	83.953	15.3	9	9	0.699612	0.737984	0.839848	1.16027	1.262	1.30028
cell	P97496	SWI/SNF complex subunit SMARCC1 OS=Mus musculus OX=10090 GN=Smarcc1 PE=1 SV=2	Smarcc1	1.7213	0.0138298	Up	122.89	11.6	10	4	0.767497	0.660874	0.776488	0.994538	1.4565	1.3441
cell	Q5SSL4	Active breakpoint cluster region-related protein OS=Mus musculus OX=10090 GN=Abr PE=1 SV=1	Abr	2.8464	0.0425046	Up	97.666	10.8	6	5	0.754892	0.312503	0.492497	0.891657	1.42917	2.11928
cell	Q9QUJ7	Long-chain-fatty-acid--CoA ligase 4 OS=Mus musculus OX=10090 GN=Acsl4 PE=1 SV=2	Acsl4	1.9165	0.00113864	Up	79.076	25.7	10	10	0.776272	0.628892	0.652071	1.36748	1.37382	1.20147
cell	Q07797	Galectin-3-binding protein OS=Mus musculus OX=10090 GN=Lgals3bp PE=1 SV=1	Lgals3bp	2.4141	0.00728239	Up	64.49	15.9	6	6	0.554056	0.637851	0.565491	1.21054	1.1283	1.90376
cell	Q3UW53	Protein Niban 1 OS=Mus musculus OX=10090 GN=Niban1 PE=1 SV=2	Niban1	2.054	0.00278637	Up	102.65	19.1	13	13	0.705911	0.640613	0.618128	1.09303	1.41974	1.52257
cell	Q2KN98	Cytospin-A OS=Mus musculus OX=10090 GN=Specc1l PE=1 SV=1	Specc1l	1.5371	0.0177263	Up	124.49	8.6	6	6	0.866034	0.714285	0.784595	1.20003	1.02129	1.41376
cell	Q61129	Complement factor I OS=Mus musculus OX=10090 GN=Cfi PE=1 SV=3	Cfi	2.4945	0.00869522	Up	67.26	5.6	3	3	0.5277	0.574097	0.61517	1.48444	0.985765	1.81283
cell	P07214	SPARC OS=Mus musculus OX=10090 GN=Sparc PE=1 SV=1	Sparc	1.5907	0.0264632	Up	34.45	42.1	10	10	0.869873	0.705984	0.740141	1.0413	1.12055	1.52214
cell	Q61644	Protein kinase C and casein kinase substrate in neurons protein 1 OS=Mus musculus OX=10090 GN=Pacsin1 PE=1 SV=1	Pacsin1	0.4392	0.0195776	Down	50.575	12.7	4	4	1.14856	1.58738	1.13161	0.648307		0.484143
cell	O35639	Annexin A3 OS=Mus musculus OX=10090 GN=Anxa3 PE=1 SV=4	Anxa3	1.6691	0.000740826	Up	36.384	20.7	6	6	0.714501	0.796021	0.737442	1.15999	1.23904	1.35301
cell	Q80SY3	V-type proton ATPase subunit d 2 OS=Mus musculus OX=10090 GN=Atp6v0d2 PE=2 SV=2	Atp6v0d2	0.576	0.0120577	Down	40.493	8.6	2	2	1.17557	1.35897	1.07813	0.647121	0.740218
cell	P09528	Ferritin heavy chain OS=Mus musculus OX=10090 GN=Fth1 PE=1 SV=2	Fth1	1.5889	0.0397474	Up	21.066	42.3	7	7	0.789535	0.698417	0.829616	1.31018	0.917216	1.45504
cell	A6X935	Inter alpha-trypsin inhibitor, heavy chain 4 OS=Mus musculus OX=10090 GN=Itih4 PE=1 SV=2	Itih4	2.0345	0.0171125	Up	104.66	9.7	9	9	0.722431	0.640358	0.614481	1.37984	0.953277	1.68962
cell	Q71FD7	Filamin-binding LIM protein 1 OS=Mus musculus OX=10090 GN=Fblim1 PE=1 SV=2	Fblim1	2.3607	0.011289	Up	41.026	23.2	7	7	0.624166	0.585351	0.575802	1.30718	1.00764	1.89985
cell	O08966	Solute carrier family 22 member 1 OS=Mus musculus OX=10090 GN=Slc22a1 PE=1 SV=2	Slc22a1	0.5417	0.00586892	Down	61.52	9.4	4	4	1.22807	1.20606	1.23928	0.585933	0.740657
cell	P04186	Complement factor B OS=Mus musculus OX=10090 GN=Cfb PE=1 SV=2	Cfb	1.5221	0.0422291	Up	85.004	14.6	9	9	0.771544	0.835103	0.772313	1.2675	0.915568	1.43797
cell	Q64374	Regucalcin OS=Mus musculus OX=10090 GN=Rgn PE=1 SV=1	Rgn	0.4781	0.0180806	Down	33.406	32.8	10	10	1.38445	1.66041	1.01441	0.672685	0.76444	0.503608
cell	P10852	4F2 cell-surface antigen heavy chain OS=Mus musculus OX=10090 GN=Slc3a2 PE=1 SV=1	Slc3a2	0.6404	0.0305694	Down	58.336	16.7	8	8	1.18267	1.25477	1.22014	0.783648	0.965149	0.593617
cell	P01029	Complement C4-B OS=Mus musculus OX=10090 GN=C4b PE=1 SV=3	C4b	2.4616	0.00480341	Up	192.91	12.9	22	17	0.595477	0.676692	0.461137	1.51838	1.12584	1.62247
cell	Q6VN19	Ran-binding protein 10 OS=Mus musculus OX=10090 GN=Ranbp10 PE=1 SV=2	Ranbp10	1.7776	0.0402096	Up	67.188	7.7	3	2	0.538105		0.825631	1.14528	1.33218	1.1588
cell	Q6P5H2	Nestin OS=Mus musculus OX=10090 GN=Nes PE=1 SV=1	Nes	1.9273	0.00515399	Up	207.12	5.2	7	7	0.728136	0.752452	0.569094	1.13774	1.31638	1.49619
cell	O70228	Probable phospholipid-transporting ATPase IIA OS=Mus musculus OX=10090 GN=Atp9a PE=1 SV=3	Atp9a	1.5225	0.00336685	Up	118.61	4.1	4	4	0.823975	0.88332	0.774119	1.26583	1.25276
cell	O35955	Proteasome subunit beta type-10 OS=Mus musculus OX=10090 GN=Psmb10 PE=1 SV=1	Psmb10	1.9175	0.0143014	Up	29.063	13.9	3	3	0.671157	0.792824	0.592572	1.11661	1.15432	1.67251
cell	Q6DID7	Protein wntless homolog OS=Mus musculus OX=10090 GN=Wls PE=1 SV=1	Wls	1.6383	0.0138995	Up	62.188	7.2	5	5	0.859654	0.689436	0.725138	1.14451	1.09351	1.48775
cell	O88413	Tubby-related protein 3 OS=Mus musculus OX=10090 GN=Tulp3 PE=1 SV=1	Tulp3	1.5236	0.00443102	Up	51.23	8.9	3	3	0.772278		0.812732	1.22179	1.1932
cell	Q6R891	Neurabin-2 OS=Mus musculus OX=10090 GN=Ppp1r9b PE=1 SV=1	Ppp1r9b	1.5302	0.0112044	Up	89.519	15.1	9	9	0.740611	0.821285	0.809501	1.15209	1.05555	1.42097
cell	O35326	Serine/arginine-rich splicing factor 5 OS=Mus musculus OX=10090 GN=Srsf5 PE=1 SV=2	Srsf5	0.6143	0.000489583	Down	30.891	25.3	6	5	1.13805	1.26918	1.30961	0.748498	0.743483	0.79118
cell	P51661	Corticosteroid 11-beta-dehydrogenase isozyme 2 OS=Mus musculus OX=10090 GN=Hsd11b2 PE=1 SV=2	Hsd11b2	0.6632	0.00726552	Down	42.186	14.5	5	5	1.32176	1.16382	1.122	0.864464	0.828948	0.699001
cell	Q99MK8	Beta-adrenergic receptor kinase 1 OS=Mus musculus OX=10090 GN=Grk2 PE=1 SV=2	Grk2	1.8025	0.000240286	Up	79.638	11.5	5	5	0.730632	0.693219	0.717097	1.21621	1.24017	1.40267
cell	Q9CZM2	60S ribosomal protein L15 OS=Mus musculus OX=10090 GN=Rpl15 PE=1 SV=4	Rpl15	0.5206	0.0365281	Down	24.146	45.6	11	11	1.65281	0.913344	1.37972	0.658479	0.824159	0.571487
cell	Q9ES07	Solute carrier family 15 member 2 OS=Mus musculus OX=10090 GN=Slc15a2 PE=1 SV=1	Slc15a2	0.6134	0.0305703	Down	81.631	4.7	5	5	1.08226	1.17303	1.46364	0.910003	0.771032	0.600033
cell	Q80X80	Phospholipid transfer protein C2CD2L OS=Mus musculus OX=10090 GN=C2cd2l PE=1 SV=3	C2cd2l	0.6194	0.0371725	Down	76.328	16.4	7	7	1.14442	1.13358	1.42702	0.866151	0.863073	0.565755
cell	P97304	DNA-directed RNA polymerases I and III subunit RPAC2 OS=Mus musculus OX=10090 GN=Polr1d PE=1 SV=1	Polr1d	2.216	0.0318387	Up	15.072	39.1	3	3	0.694188		0.462157	1.25072	1.04485	1.54809
cell	Q8BG07	5'-3' exonuclease PLD4 OS=Mus musculus OX=10090 GN=Pld4 PE=1 SV=1	Pld4	1.533	0.0067823	Up	56.153	8	4	4	0.838122	0.816457	0.714171	1.15246	1.10614	1.37265
cell	Q8C0L8	Conserved oligomeric Golgi complex subunit 5 OS=Mus musculus OX=10090 GN=Cog5 PE=1 SV=3	Cog5	1.5643	0.0185647	Up	91.39	9.8	5	5	0.690216	0.808453	0.84111	1.04705	1.45738	1.15579
cell	Q9R0I7	YLP motif-containing protein 1 OS=Mus musculus OX=10090 GN=Ylpm1 PE=2 SV=2	Ylpm1	1.6018	0.0171639	Up	155.13	3.9	4	4	0.644915	0.859476	0.801673	1.04813	1.3954	1.2504
cell	A2A863	Integrin beta-4 OS=Mus musculus OX=10090 GN=Itgb4 PE=1 SV=1	Itgb4	2.1429	0.0424273	Up	201.65	3.1	5	5	0.525798	0.6635	0.719791	0.92635	1.17633	1.98823
cell	Q8CGA3	Large neutral amino acids transporter small subunit 4 OS=Mus musculus OX=10090 GN=Slc43a2 PE=1 SV=1	Slc43a2	0.632	0.0197075	Down	62.43	10.7	7	7	1.25366	1.1515	1.27122	0.843839	0.880172	0.599607
cell	Q9CX80	Cytoglobin OS=Mus musculus OX=10090 GN=Cygb PE=1 SV=1	Cygb	1.6131	0.0169184	Up	21.465	52.6	11	11	0.718149	0.866708	0.711225	1.06647	1.14928	1.48816
cell	Q91XF0	Pyridoxine-5'-phosphate oxidase OS=Mus musculus OX=10090 GN=Pnpo PE=1 SV=1	Pnpo	0.6569	0.00610725	Down	30.114	20.3	5	5	1.09157	1.19233	1.33737	0.7397	0.878212	0.760815
cell	Q91WV7	Neutral and basic amino acid transport protein rBAT OS=Mus musculus OX=10090 GN=Slc3a1 PE=1 SV=1	Slc3a1	0.4308	0.00757037	Down	78.117	19	17	17	1.11826	1.43278	1.64235	0.673516	0.672898	0.460194
cell	Q99PL6	UBX domain-containing protein 6 OS=Mus musculus OX=10090 GN=Ubxn6 PE=1 SV=1	Ubxn6	3.0055	0.0168132	Up	49.795	14.3	4	4	0.363182	0.544544		1.66195	1.05331	1.37702
cell	Q91W18	Tudor domain-containing protein 3 OS=Mus musculus OX=10090 GN=Tdrd3 PE=1 SV=4	Tdrd3	1.6281	0.0454374	Up	82.252	8.1	4	4	0.991756	0.677301	0.613939	1.27361	1.02604	1.41735
cell	Q8CH72	E3 ubiquitin-protein ligase TRIM32 OS=Mus musculus OX=10090 GN=Trim32 PE=1 SV=2	Trim32	1.9044	0.00902971	Up	72.057	10.1	5	5	0.750186	0.650103	0.665538	1.34106	1.02228	1.57084
cell	P09405	Nucleolin OS=Mus musculus OX=10090 GN=Ncl PE=1 SV=2	Ncl	0.5131	0.00197616	Down	76.722	20.2	14	14	1.24715	1.42835	1.28981	0.672511	0.582572	0.779602
cell	Q9CR58	Kidney mitochondrial carrier protein 1 OS=Mus musculus OX=10090 GN=Slc25a30 PE=1 SV=1	Slc25a30	0.6155	0.046725	Down	32.281	9.6	3	3	1.17593	1.1286	1.40958	0.88541	0.86561	0.53488
cell	Q99M28	RNA-binding protein with serine-rich domain 1 OS=Mus musculus OX=10090 GN=Rnps1 PE=1 SV=1	Rnps1	0.301	3.88787e-05	Down	34.208	23.3	5	5	1.35844	1.60556	1.64787	0.459621	0.466225	0.462284
cell	Q3UMU9	Hepatoma-derived growth factor-related protein 2 OS=Mus musculus OX=10090 GN=Hdgfl2 PE=1 SV=1	Hdgfl2	0.2944	0.00857863	Down	74.29	7.3	4	2	1.45466	1.37942	1.80118	0.606597	0.262703	0.495435
cell	Q922Q4	Pyrroline-5-carboxylate reductase 2 OS=Mus musculus OX=10090 GN=Pycr2 PE=1 SV=1	Pycr2	1.8565	0.00792754	Up	33.659	38.4	8	8	0.678132	0.594369	0.827936	1.4248	1.09804	1.37672
cell	Q920R6	V-type proton ATPase 116 kDa subunit a isoform 4 OS=Mus musculus OX=10090 GN=Atp6v0a4 PE=1 SV=1	Atp6v0a4	0.651	0.0372679	Down	95.604	22.9	19	18	1.10965	1.25264	1.27177	0.93314	0.842234	0.590562
cell	Q6WVG3	BTB/POZ domain-containing protein KCTD12 OS=Mus musculus OX=10090 GN=Kctd12 PE=1 SV=1	Kctd12	1.5977	0.0167362	Up	35.892	51.1	14	14	0.769369	0.841358	0.69898	1.09897	1.09535	1.49597
cell	Q99KK9	Histidine--tRNA ligase, mitochondrial OS=Mus musculus OX=10090 GN=Hars2 PE=1 SV=1	Hars2	1.8167	0.0407301	Up	56.985	11.1	5	2		0.702863	0.717239	1.447	1.1329
cell	P09242	Alkaline phosphatase, tissue-nonspecific isozyme OS=Mus musculus OX=10090 GN=Alpl PE=1 SV=2	Alpl	0.499	0.0497688	Down	57.514	40.5	17	17	1.0881	1.61003	1.30461	0.730447	0.870857	0.395954
cell	Q8K182	Complement component C8 alpha chain OS=Mus musculus OX=10090 GN=C8a PE=1 SV=1	C8a	1.5491	0.0347512	Up	66.08	5.3	3	3	0.785599	0.856303	0.711866	1.25464	0.946454	1.44514
cell	Q3UGS4	Mapk-regulated corepressor-interacting protein 1 OS=Mus musculus OX=10090 GN=Mcrip1 PE=1 SV=1	Mcrip1	3.2647	0.0298017	Up	11.101	29.9	2	2	0.410978	0.449102	0.546815	0.742673	1.72361	2.12682
cell	Q99KR3	Endoribonuclease LACTB2 OS=Mus musculus OX=10090 GN=Lactb2 PE=1 SV=1	Lactb2	0.5895	0.0362837	Down	32.754	34	8	8	1.13289	1.3608	1.28115	0.831245	0.879429	0.514487
cell	Q8BPU7	Engulfment and cell motility protein 1 OS=Mus musculus OX=10090 GN=Elmo1 PE=1 SV=2	Elmo1	1.7008	0.00409671	Up	83.935	8.9	5	4	0.787302	0.660934	0.773309	1.09625	1.29244	1.38976
cell	Q8CB44	GRAM domain-containing protein 4 OS=Mus musculus OX=10090 GN=Gramd4 PE=1 SV=1	Gramd4	1.7622	0.0345369	Up	72.263	9.5	4	4		0.648109	0.724248	1.18896	1.45323	0.985451
cell	Q9ERD7	Tubulin beta-3 chain OS=Mus musculus OX=10090 GN=Tubb3 PE=1 SV=1	Tubb3	2.8703	0.0441757	Up	50.418	54.9	19	6	0.345237	0.59719		0.95952	1.27052	1.82753
cell	Q91YL3	Uridine-cytidine kinase-like 1 OS=Mus musculus OX=10090 GN=Uckl1 PE=1 SV=1	Uckl1	1.7177	0.00742745	Up	60.841	13.3	4	4	0.806797	0.80431	0.596656	1.26781	1.35893	1.1655
cell	P47226	Testin OS=Mus musculus OX=10090 GN=Tes PE=1 SV=1	Tes	1.8947	0.0046902	Up	47.983	27.2	9	9	0.725151	0.694374	0.653207	1.1153	1.22281	1.58916
cell	O35969	Guanidinoacetate N-methyltransferase OS=Mus musculus OX=10090 GN=Gamt PE=1 SV=1	Gamt	0.6337	0.00556369	Down	26.336	28.4	4	4	1.25547	1.21528	1.20187	0.821397	0.853906	0.652084
cell	Q5DTU0	Actin filament-associated protein 1-like 2 OS=Mus musculus OX=10090 GN=Afap1l2 PE=1 SV=2	Afap1l2	1.9185	0.00796394	Up	92.174	5.9	4	4	0.673198	0.766276	0.616368	1.19921	1.12004	1.62491
cell	Q8C3J5	Dedicator of cytokinesis protein 2 OS=Mus musculus OX=10090 GN=Dock2 PE=1 SV=3	Dock2	1.8042	0.0181657	Up	211.7	5.8	8	8	0.69744	0.871731	0.570483	1.11235	1.22043	1.52757
cell	Q8K1X4	Nck-associated protein 1-like OS=Mus musculus OX=10090 GN=Nckap1l PE=1 SV=1	Nckap1l	2.141	0.00151307	Up	128.9	11.5	11	9	0.663373	0.649271	0.597585	1.18402	1.29181	1.61395
cell	Q91V76	Ester hydrolase C11orf54 homolog OS=Mus musculus OX=10090 PE=1 SV=1	--	0.6127	0.0390004	Down	34.995	14.9	6	6	1.0623	1.34957	1.3087	0.820583	0.904169	0.554668
cell	P43275	Histone H1.1 OS=Mus musculus OX=10090 GN=H1-1 PE=1 SV=2	H1-1	0.433	0.0241202	Down	21.785	18.8	3	2	2.01342	1.14076	1.03286	0.647371	0.663169	0.502414
cell	Q9DBL1	Short/branched chain specific acyl-CoA dehydrogenase, mitochondrial OS=Mus musculus OX=10090 GN=Acadsb PE=1 SV=1	Acadsb	0.4581	0.0449036	Down	47.874	12.3	5	5	1.45368	0.842395	1.81885	0.703579	0.695141	0.486348
cell	Q9JKN1	Zinc transporter 7 OS=Mus musculus OX=10090 GN=Slc30a7 PE=1 SV=1	Slc30a7	1.6169	0.0364606	Up	41.789	6.9	2	2	0.815817	0.64389		1.08675	1.08431	1.36923
cell	Q9DBE0	Cysteine sulfinic acid decarboxylase OS=Mus musculus OX=10090 GN=Csad PE=1 SV=1	Csad	0.4576	0.000953163	Down	55.144	27.2	12	12	1.28262	1.29667	1.5371	0.681644	0.546568	0.655408
cell	Q571E4	N-acetylgalactosamine-6-sulfatase OS=Mus musculus OX=10090 GN=Galns PE=1 SV=2	Galns	2.1073	0.00131487	Up	57.673	12.9	5	5	0.705923	0.59907	0.625932	1.44403	1.15283	1.47222
cell	Q3TBD2	Rho GTPase-activating protein 45 OS=Mus musculus OX=10090 GN=Arhgap45 PE=1 SV=2	Arhgap45	1.8235	0.0162923	Up	122.9	6	4	4	0.617419	0.767624	0.739994	1.2113	1.03912	1.62454
cell	Q8K4L3	Supervillin OS=Mus musculus OX=10090 GN=Svil PE=1 SV=1	Svil	1.7748	0.00499274	Up	243.16	4.9	9	9	0.676158	0.747266	0.738914	1.30081	1.06147	1.47539
cell	Q8VCR7	Protein ABHD14B OS=Mus musculus OX=10090 GN=Abhd14b PE=1 SV=1	Abhd14b	0.6026	0.0110774	Down	22.45	10	2	2	1.22524	1.31716	1.20147	0.879188	0.776803	0.600134
cell	Q9DCG9	Multifunctional methyltransferase subunit TRM112-like protein OS=Mus musculus OX=10090 GN=Trmt112 PE=1 SV=1	Trmt112	1.5474	0.00644594	Up	14.141	26.4	3	3	0.716575	0.718301	0.92045	1.24297	1.17208	1.22962
cell	Q9WTQ8	Mitochondrial import inner membrane translocase subunit Tim23 OS=Mus musculus OX=10090 GN=Timm23 PE=1 SV=1	Timm23	0.6408	0.00230059	Down	21.978	22.5	3	3	1.15932	1.10237	1.24166	0.738472		0.758182
cell	P16056	Hepatocyte growth factor receptor OS=Mus musculus OX=10090 GN=Met PE=1 SV=1	Met	2.3152	0.0478775	Up	153.55	2.8	3	3	0.407963	0.709917		1.44963	1.4502	0.982284
cell	Q91VF2	Histamine N-methyltransferase OS=Mus musculus OX=10090 GN=Hnmt PE=1 SV=1	Hnmt	0.5119	0.0158449	Down	33.664	14.6	4	4	1.19917	1.2848	1.48462	0.86646	0.66683	0.498114
cell	Q9D8E6	60S ribosomal protein L4 OS=Mus musculus OX=10090 GN=Rpl4 PE=1 SV=3	Rpl4	0.5721	0.0222585	Down	47.153	37.5	13	13	1.6016	0.978259	1.23672	0.724102	0.785101	0.674219
cell	Q8BXV2	BRI3-binding protein OS=Mus musculus OX=10090 GN=Bri3bp PE=1 SV=1	Bri3bp	0.6193	0.0193952	Down	28.263	11.1	2	2	1.0836	1.4446	1.17721	0.864868	0.797619	0.632095
cell	Q8R1G6	PDZ and LIM domain protein 2 OS=Mus musculus OX=10090 GN=Pdlim2 PE=1 SV=1	Pdlim2	1.8081	0.0259236	Up	37.703	14	4	4	0.667136	0.955114	0.51443	1.34335	1.26231	1.25766
cell	Q9DBD5	Proline-, glutamic acid- and leucine-rich protein 1 OS=Mus musculus OX=10090 GN=Pelp1 PE=1 SV=2	Pelp1	1.6565	0.0239084	Up	118.07	4.6	4	4	0.647988	0.76215	0.848462	1.28155	0.988795	1.47106
cell	Q922F4	Tubulin beta-6 chain OS=Mus musculus OX=10090 GN=Tubb6 PE=1 SV=1	Tubb6	1.9878	0.0254807	Up	50.09	64	22	10	0.68198	0.736019	0.590178	1.05941	1.09609	1.83632
cell	Q61830	Macrophage mannose receptor 1 OS=Mus musculus OX=10090 GN=Mrc1 PE=1 SV=2	Mrc1	1.8216	0.0337492	Up	164.98	13.5	16	16	0.669713	0.757842	0.698917	1.16138	0.96418	1.74797
cell	Q8VBW1	Sodium- and chloride-dependent creatine transporter 1 OS=Mus musculus OX=10090 GN=Slc6a8 PE=1 SV=1	Slc6a8	0.2822	0.00217892	Down	70.999	4.2	2	2	1.37966	1.30225	1.52634	0.335978		0.45578
cellular process	P18242	Cathepsin D OS=Mus musculus OX=10090 GN=Ctsd PE=1 SV=1	Ctsd	2.2151	0.00243475	Up	44.953	16.1	6	6	0.72273	0.594297	0.549161	1.34988	1.19257	1.59136
cellular process	P62717	60S ribosomal protein L18a OS=Mus musculus OX=10090 GN=Rpl18a PE=1 SV=1	Rpl18a	0.6155	0.0303223	Down	20.732	44.3	8	8	1.5609	0.994744	1.15845	0.828313	0.771091	0.6865
cellular process	Q3UW53	Protein Niban 1 OS=Mus musculus OX=10090 GN=Niban1 PE=1 SV=2	Niban1	2.054	0.00278637	Up	102.65	19.1	13	13	0.705911	0.640613	0.618128	1.09303	1.41974	1.52257
cellular process	A2A863	Integrin beta-4 OS=Mus musculus OX=10090 GN=Itgb4 PE=1 SV=1	Itgb4	2.1429	0.0424273	Up	201.65	3.1	5	5	0.525798	0.6635	0.719791	0.92635	1.17633	1.98823
cellular process	P62267	40S ribosomal protein S23 OS=Mus musculus OX=10090 GN=Rps23 PE=1 SV=3	Rps23	0.6209	0.0228529	Down	15.807	21.7	4	4	1.44096	1.00397	1.2567	0.778414	0.861319	0.658633
cellular process	Q3UMF0	Cordon-bleu protein-like 1 OS=Mus musculus OX=10090 GN=Cobll1 PE=1 SV=2	Cobll1	0.5921	0.00438563	Down	137.38	13.5	15	15	1.18397	1.19345	1.39117	0.744301	0.83833	0.648786
cellular process	P25206	DNA replication licensing factor MCM3 OS=Mus musculus OX=10090 GN=Mcm3 PE=1 SV=2	Mcm3	3.0836	0.00518187	Up	91.545	12.4	7	7	0.472717	0.652232	0.34436	1.23749	1.62285	1.67036
cellular process	Q4PZA2	Endothelin-converting enzyme 1 OS=Mus musculus OX=10090 GN=Ece1 PE=1 SV=1	Ece1	1.6414	0.0146594	Up	87.072	9.1	5	5	0.908933	0.700003	0.662554	1.30357	1.07133	1.35362
cellular process	Q6P5H2	Nestin OS=Mus musculus OX=10090 GN=Nes PE=1 SV=1	Nes	1.9273	0.00515399	Up	207.12	5.2	7	7	0.728136	0.752452	0.569094	1.13774	1.31638	1.49619
cellular process	Q2EMV9	Protein mono-ADP-ribosyltransferase PARP14 OS=Mus musculus OX=10090 GN=Parp14 PE=1 SV=3	Parp14	1.9598	0.00392249	Up	203.8	3.9	5	5	0.610235	0.624485	0.792467	1.28648	1.17024	1.51609
cellular process	Q99MD9	Nuclear autoantigenic sperm protein OS=Mus musculus OX=10090 GN=Nasp PE=1 SV=2	Nasp	1.6345	0.00153223	Up	83.953	15.3	9	9	0.699612	0.737984	0.839848	1.16027	1.262	1.30028
cellular process	Q5SSL4	Active breakpoint cluster region-related protein OS=Mus musculus OX=10090 GN=Abr PE=1 SV=1	Abr	2.8464	0.0425046	Up	97.666	10.8	6	5	0.754892	0.312503	0.492497	0.891657	1.42917	2.11928
cellular process	P21956	Lactadherin OS=Mus musculus OX=10090 GN=Mfge8 PE=1 SV=3	Mfge8	1.5138	0.017678	Up	51.24	13.2	5	5	0.73641	0.951138	0.699269	1.23232	1.08728	1.29359
cellular process	Q6VN19	Ran-binding protein 10 OS=Mus musculus OX=10090 GN=Ranbp10 PE=1 SV=2	Ranbp10	1.7776	0.0402096	Up	67.188	7.7	3	2	0.538105		0.825631	1.14528	1.33218	1.1588
cellular process	Q3V1T4	Prolyl 3-hydroxylase 1 OS=Mus musculus OX=10090 GN=P3h1 PE=1 SV=2	P3h1	1.5289	0.00230947	Up	83.65	15.4	8	8	0.815049	0.804701	0.752814	1.16233	1.11989	1.34522
cellular process	P62301	40S ribosomal protein S13 OS=Mus musculus OX=10090 GN=Rps13 PE=1 SV=2	Rps13	0.4994	0.0160188	Down	17.222	43.7	7	7	1.71656	1.15996	1.12506	0.638719	0.799529	0.560165
cellular process	P61358	60S ribosomal protein L27 OS=Mus musculus OX=10090 GN=Rpl27 PE=1 SV=2	Rpl27	0.5918	0.00513466	Down	15.798	36	4	4	1.38473	1.28372	1.10083	0.837385	0.668187	0.725148
cellular process	Q61129	Complement factor I OS=Mus musculus OX=10090 GN=Cfi PE=1 SV=3	Cfi	2.4945	0.00869522	Up	67.26	5.6	3	3	0.5277	0.574097	0.61517	1.48444	0.985765	1.81283
cellular process	Q3V3R1	Monofunctional C1-tetrahydrofolate synthase, mitochondrial OS=Mus musculus OX=10090 GN=Mthfd1l PE=1 SV=2	Mthfd1l	1.736	0.0182346	Up	105.73	8.7	6	6	0.923986	0.672732	0.596249	1.14249	1.23273	1.43181
cellular process	Q6DID7	Protein wntless homolog OS=Mus musculus OX=10090 GN=Wls PE=1 SV=1	Wls	1.6383	0.0138995	Up	62.188	7.2	5	5	0.859654	0.689436	0.725138	1.14451	1.09351	1.48775
cellular process	Q61644	Protein kinase C and casein kinase substrate in neurons protein 1 OS=Mus musculus OX=10090 GN=Pacsin1 PE=1 SV=1	Pacsin1	0.4392	0.0195776	Down	50.575	12.7	4	4	1.14856	1.58738	1.13161	0.648307		0.484143
cellular process	P19324	Serpin H1 OS=Mus musculus OX=10090 GN=Serpinh1 PE=1 SV=3	Serpinh1	1.5813	0.0244508	Up	46.533	46.5	18	18	0.818291	0.78404	0.72204	1.118	1.0282	1.52943
cellular process	O35969	Guanidinoacetate N-methyltransferase OS=Mus musculus OX=10090 GN=Gamt PE=1 SV=1	Gamt	0.6337	0.00556369	Down	26.336	28.4	4	4	1.25547	1.21528	1.20187	0.821397	0.853906	0.652084
cellular process	Q5SSZ5	Tensin-3 OS=Mus musculus OX=10090 GN=Tns3 PE=1 SV=1	Tns3	1.5361	0.0490787	Up	155.59	15.3	12	10	0.774808	0.783482	0.807577	0.931979	1.16136	1.54079
cellular process	Q60875	Rho guanine nucleotide exchange factor 2 OS=Mus musculus OX=10090 GN=Arhgef2 PE=1 SV=4	Arhgef2	1.573	0.0463543	Up	111.97	14.1	9	9	0.897188	0.776342	0.658383	1.01036	1.11586	1.54186
cellular process	Q3UQ28	Peroxidasin homolog OS=Mus musculus OX=10090 GN=Pxdn PE=1 SV=2	Pxdn	1.7612	0.00453772	Up	165.1	35.1	32	32	0.707577	0.624699	0.84071	1.22982	1.19432	1.40287
cellular process	Q99MK8	Beta-adrenergic receptor kinase 1 OS=Mus musculus OX=10090 GN=Grk2 PE=1 SV=2	Grk2	1.8025	0.000240286	Up	79.638	11.5	5	5	0.730632	0.693219	0.717097	1.21621	1.24017	1.40267
cellular process	Q7TMS5	Broad substrate specificity ATP-binding cassette transporter ABCG2 OS=Mus musculus OX=10090 GN=Abcg2 PE=1 SV=1	Abcg2	0.6657	0.0213901	Down	72.977	12.9	7	7	1.16519	1.19291	1.24397	0.91724	0.847185	0.633507
cellular process	P23927	Alpha-crystallin B chain OS=Mus musculus OX=10090 GN=Cryab PE=1 SV=2	Cryab	0.6246	0.0416344	Down	20.069	40.6	7	7	1.22713	1.21634	1.24985	0.927761	0.537661	0.841251
cellular process	P47199	Quinone oxidoreductase OS=Mus musculus OX=10090 GN=Cryz PE=1 SV=1	Cryz	0.5738	0.0182919	Down	35.268	38.1	11	11	1.06228	1.40767	1.34238	0.908887	0.642114	0.636659
cellular process	P09405	Nucleolin OS=Mus musculus OX=10090 GN=Ncl PE=1 SV=2	Ncl	0.5131	0.00197616	Down	76.722	20.2	14	14	1.24715	1.42835	1.28981	0.672511	0.582572	0.779602
cellular process	P09242	Alkaline phosphatase, tissue-nonspecific isozyme OS=Mus musculus OX=10090 GN=Alpl PE=1 SV=2	Alpl	0.499	0.0497688	Down	57.514	40.5	17	17	1.0881	1.61003	1.30461	0.730447	0.870857	0.395954
cellular process	Q8VCA8	Secernin-2 OS=Mus musculus OX=10090 GN=Scrn2 PE=1 SV=1	Scrn2	0.3232	0.0260255	Down	46.6	28	8	8	1.01957	2.22788	1.28711	0.509108	0.654998	0.301344
cellular process	P47963	60S ribosomal protein L13 OS=Mus musculus OX=10090 GN=Rpl13 PE=1 SV=3	Rpl13	0.5146	0.0308972	Down	24.305	28.4	6	6	1.4373	1.33519	1.18899	0.880891	0.719857	0.437782
cellular process	P35980	60S ribosomal protein L18 OS=Mus musculus OX=10090 GN=Rpl18 PE=1 SV=3	Rpl18	0.5103	0.0162853	Down	21.644	29.3	7	7	1.47541	1.13825	1.35913	0.719473	0.819085	0.488652
cellular process	P97494	Glutamate--cysteine ligase catalytic subunit OS=Mus musculus OX=10090 GN=Gclc PE=1 SV=4	Gclc	0.544	0.0281026	Down	72.571	51.6	30	30	1.09444	1.41439	1.37716	0.884063	0.731156	0.498793
cellular process	Q06890	Clusterin OS=Mus musculus OX=10090 GN=Clu PE=1 SV=1	Clu	2.4222	0.0373326	Up	51.655	23.2	10	10	0.514928	0.650741	0.587582	1.31975	0.846823	2.08017
cellular process	P63030	Mitochondrial pyruvate carrier 1 OS=Mus musculus OX=10090 GN=Mpc1 PE=1 SV=1	Mpc1	0.5922	0.0277061	Down	12.454	51.4	4	3	1.29632	1.15096	1.32105	0.8911	0.804509	0.536054
cellular process	Q99J27	Acetyl-coenzyme A transporter 1 OS=Mus musculus OX=10090 GN=Slc33a1 PE=1 SV=1	Slc33a1	0.6531	0.0341213	Down	61.075	4.7	2	2	1.26996	1.16961	1.19	0.963703	0.806692	0.600027
cellular process	P97333	Neuropilin-1 OS=Mus musculus OX=10090 GN=Nrp1 PE=1 SV=2	Nrp1	1.5744	0.00849857	Up	103	20.9	12	12	0.851134	0.70253	0.776975	1.15291	1.10543	1.41102
cellular process	P47911	60S ribosomal protein L6 OS=Mus musculus OX=10090 GN=Rpl6 PE=1 SV=3	Rpl6	0.5869	0.00745704	Down	33.509	23.6	9	9	1.41026	1.15377	1.21686	0.765402	0.834781	0.618922
cellular process	Q99L60	V-type proton ATPase subunit C 2 OS=Mus musculus OX=10090 GN=Atp6v1c2 PE=1 SV=1	Atp6v1c2	0.4117	0.0159977	Down	48.35	30.7	10	7	1.06309	1.5573	1.62992	0.570472	0.767191	0.412032
cellular process	P97326	Cadherin-6 OS=Mus musculus OX=10090 GN=Cdh6 PE=1 SV=2	Cdh6	1.6327	0.0115433	Up	88.354	8.1	6	6	0.834416	0.620269	0.824305	1.29142	1.10457	1.32502
cellular process	P43277	Histone H1.3 OS=Mus musculus OX=10090 GN=H1-3 PE=1 SV=2	H1-3	0.3998	0.0202129	Down	22.099	24.4	7	3	1.6662	1.18548	1.43465	0.675612	0.700005	0.338057
cellular process	P83882	60S ribosomal protein L36a OS=Mus musculus OX=10090 GN=Rpl36a PE=3 SV=2	Rpl36a	0.5246	0.0171192	Down	12.441	25.5	3	3	1.41611	1.31384	1.20559	0.78258	0.797984	0.48389
cellular process	Q9WTQ8	Mitochondrial import inner membrane translocase subunit Tim23 OS=Mus musculus OX=10090 GN=Timm23 PE=1 SV=1	Timm23	0.6408	0.00230059	Down	21.978	22.5	3	3	1.15932	1.10237	1.24166	0.738472		0.758182
cellular process	Q9D394	Protein RUFY3 OS=Mus musculus OX=10090 GN=Rufy3 PE=1 SV=1	Rufy3	0.5596	0.0164448	Down	53.006	20.3	9	8	1.3058	1.22155	1.31977	0.761552	0.865305	0.526026
cellular process	P45377	Aldose reductase-related protein 2 OS=Mus musculus OX=10090 GN=Akr1b8 PE=1 SV=2	Akr1b8	2.3958	0.03752	Up	36.12	38.6	10	6	0.332938	0.538907	0.895021	1.22419	1.74443	1.26451
cellular process	P70414	Sodium/calcium exchanger 1 OS=Mus musculus OX=10090 GN=Slc8a1 PE=1 SV=1	Slc8a1	0.6072	0.00217296	Down	108.03	4.2	3	3	1.30994	1.29248	1.13086	0.776269	0.811441	0.679011
cellular process	P97328	Ketohexokinase OS=Mus musculus OX=10090 GN=Khk PE=1 SV=1	Khk	0.6179	0.0244499	Down	32.75	28.9	7	7	1.12986	1.35627	1.22227	0.872671	0.839076	0.579853
cellular process	Q9ERD7	Tubulin beta-3 chain OS=Mus musculus OX=10090 GN=Tubb3 PE=1 SV=1	Tubb3	2.8703	0.0441757	Up	50.418	54.9	19	6	0.345237	0.59719		0.95952	1.27052	1.82753
cellular process	Q9JKN1	Zinc transporter 7 OS=Mus musculus OX=10090 GN=Slc30a7 PE=1 SV=1	Slc30a7	1.6169	0.0364606	Up	41.789	6.9	2	2	0.815817	0.64389		1.08675	1.08431	1.36923
cellular process	P97311	DNA replication licensing factor MCM6 OS=Mus musculus OX=10090 GN=Mcm6 PE=1 SV=1	Mcm6	2.9657	0.00913917	Up	92.866	17.9	11	11	0.507268	0.591735	0.413979	1.04428	1.37437	2.06836
cellular process	Q8VC69	Solute carrier family 22 member 6 OS=Mus musculus OX=10090 GN=Slc22a6 PE=1 SV=1	Slc22a6	0.4242	0.029383	Down	60.013	7.5	4	4	1.19963	1.57852	1.43479	0.649713	0.802771	0.334577
cellular process	P62911	60S ribosomal protein L32 OS=Mus musculus OX=10090 GN=Rpl32 PE=1 SV=2	Rpl32	0.6051	0.0200261	Down	15.86	45.9	7	7	1.41243	1.12399	1.20179	0.773022	0.893162	0.595615
cellular process	Q8R0W0	Epiplakin OS=Mus musculus OX=10090 GN=Eppk1 PE=1 SV=2	Eppk1	2.7166	0.0281814	Up	723.3	12	9	7	0.402934	0.809753	0.401697	1.08521	1.24977	2.05063
cellular process	P16056	Hepatocyte growth factor receptor OS=Mus musculus OX=10090 GN=Met PE=1 SV=1	Met	2.3152	0.0478775	Up	153.55	2.8	3	3	0.407963	0.709917		1.44963	1.4502	0.982284
cellular process	P25976	Nucleolar transcription factor 1 OS=Mus musculus OX=10090 GN=Ubtf PE=1 SV=1	Ubtf	0.6107	0.0161884	Down	89.508	15	9	9	1.05958	1.12165	1.54387	0.725979	0.794822	0.754105
cellular process	P62878	E3 ubiquitin-protein ligase RBX1 OS=Mus musculus OX=10090 GN=Rbx1 PE=1 SV=1	Rbx1	1.902	0.0159837	Up	12.274	24.1	2	2	0.718364	0.648663	0.700512	1.72344	1.04921	1.15982
cellular process	P53657	Pyruvate kinase PKLR OS=Mus musculus OX=10090 GN=Pklr PE=1 SV=1	Pklr	0.5575	0.00970029	Down	62.308	30.3	16	15	1.23406	1.54855	1.06973	0.69784	0.80085	0.648969
cellular process	Q05421	Cytochrome P450 2E1 OS=Mus musculus OX=10090 GN=Cyp2e1 PE=1 SV=1	Cyp2e1	3.0922	0.0225167	Up	56.804	9.5	5	5	0.430959	0.475853	0.559392	2.07613	1.64898	0.808681
cellular process	Q71FD7	Filamin-binding LIM protein 1 OS=Mus musculus OX=10090 GN=Fblim1 PE=1 SV=2	Fblim1	2.3607	0.011289	Up	41.026	23.2	7	7	0.624166	0.585351	0.575802	1.30718	1.00764	1.89985
cellular process	Q64374	Regucalcin OS=Mus musculus OX=10090 GN=Rgn PE=1 SV=1	Rgn	0.4781	0.0180806	Down	33.406	32.8	10	10	1.38445	1.66041	1.01441	0.672685	0.76444	0.503608
cellular process	Q80SY3	V-type proton ATPase subunit d 2 OS=Mus musculus OX=10090 GN=Atp6v0d2 PE=2 SV=2	Atp6v0d2	0.576	0.0120577	Down	40.493	8.6	2	2	1.17557	1.35897	1.07813	0.647121	0.740218
cellular process	P27659	60S ribosomal protein L3 OS=Mus musculus OX=10090 GN=Rpl3 PE=1 SV=3	Rpl3	0.569	0.0128363	Down	46.109	32.8	14	14	1.44009	1.15725	1.2268	0.768689	0.83739	0.569782
cellular process	Q02013	Aquaporin-1 OS=Mus musculus OX=10090 GN=Aqp1 PE=1 SV=3	Aqp1	0.5111	0.0152737	Down	28.793	17.1	4	4	1.07888	1.43828	1.45353	0.833802	0.674328	0.521176
cellular process	Q8BGR2	Volume-regulated anion channel subunit LRRC8D OS=Mus musculus OX=10090 GN=Lrrc8d PE=1 SV=1	Lrrc8d	0.5484	0.0368425	Down	98.112	13.5	9	9	1.26181	1.32575	1.28735	0.733251	0.932271	0.459569
cellular process	Q6R891	Neurabin-2 OS=Mus musculus OX=10090 GN=Ppp1r9b PE=1 SV=1	Ppp1r9b	1.5302	0.0112044	Up	89.519	15.1	9	9	0.740611	0.821285	0.809501	1.15209	1.05555	1.42097
cellular process	Q8BMC1	V-type proton ATPase subunit G 3 OS=Mus musculus OX=10090 GN=Atp6v1g3 PE=1 SV=1	Atp6v1g3	0.6511	0.00394104	Down	13.749	38.1	3	3	1.15625	1.24336	1.23436	0.694173	0.880412	0.79145
cellular process	P97864	Caspase-7 OS=Mus musculus OX=10090 GN=Casp7 PE=1 SV=2	Casp7	1.5273	0.0166969	Up	34.06	15.2	5	5	0.712139	0.932447	0.729446	1.1699	1.09387	1.3622
cellular process	Q61646	Haptoglobin OS=Mus musculus OX=10090 GN=Hp PE=1 SV=1	Hp	2.1679	0.0326198	Up	38.752	17.3	7	7	0.377005	0.709885	0.807108	1.15532	1.34062	1.61006
cellular process	Q8BVU0	DISP complex protein LRCH3 OS=Mus musculus OX=10090 GN=Lrch3 PE=1 SV=3	Lrch3	2.4946	0.0181018	Up	86.34	8	4	4	0.607131	0.560012	0.549774	1.53284	0.885695	1.86454
cellular process	P62897	Cytochrome c, somatic OS=Mus musculus OX=10090 GN=Cycs PE=1 SV=2	Cycs	0.6435	0.0414207	Down	11.605	56.2	8	8	1.35711	0.983672	1.30987	0.644512	0.940534	0.7643
cellular process	P51855	Glutathione synthetase OS=Mus musculus OX=10090 GN=Gss PE=1 SV=1	Gss	0.6561	0.0435913	Down	52.246	37.3	16	16	0.977686	1.41527	1.23002	0.918682	0.797275	0.661068
cellular process	Q8K3X6	Ankyrin repeat and SAM domain-containing protein 4B OS=Mus musculus OX=10090 GN=Anks4b PE=1 SV=1	Anks4b	0.542	0.0255409	Down	47.975	7.8	3	3	1.0598	1.50132	1.33005	0.782499	0.813307	0.513024
cellular process	P97501	Dimethylaniline monooxygenase [N-oxide-forming] 3 OS=Mus musculus OX=10090 GN=Fmo3 PE=1 SV=1	Fmo3	0.6316	0.0278291	Down	60.515	14.2	7	6	1.21145	1.27444	1.19158	0.90727	0.83887	0.576382
cellular process	P35831	Tyrosine-protein phosphatase non-receptor type 12 OS=Mus musculus OX=10090 GN=Ptpn12 PE=1 SV=3	Ptpn12	1.7501	0.0418838	Up	86.525	16.5	9	9	0.789526	0.494402	0.89779	1.17741	1.15903	1.48185
cellular process	Q8K4Q0	Regulatory-associated protein of mTOR OS=Mus musculus OX=10090 GN=Rptor PE=1 SV=1	Rptor	1.5054	0.0141521	Up	149.47	7.6	6	6	0.908365	0.733478	0.752975	1.04849	1.34108	1.21561
cellular process	Q5YD48	APOBEC1 complementation factor OS=Mus musculus OX=10090 GN=A1cf PE=1 SV=2	A1cf	0.5525	0.0167561	Down	65.681	16	7	6	1.28799	1.39234	1.18439	0.760723	0.851776	0.522786
cellular process	P28656	Nucleosome assembly protein 1-like 1 OS=Mus musculus OX=10090 GN=Nap1l1 PE=1 SV=2	Nap1l1	1.5241	0.0283454	Up	45.345	29.9	8	7	0.785062	0.969566	0.622467	1.17224	1.18582	1.26485
cellular process	Q8VI75	Importin-4 OS=Mus musculus OX=10090 GN=Ipo4 PE=1 SV=1	Ipo4	1.7971	0.00841468	Up	119.27	7.6	7	7	0.729617	0.745816	0.669623	1.07038	1.20941	1.57515
cellular process	Q8VC30	Triokinase/FMN cyclase OS=Mus musculus OX=10090 GN=Tkfc PE=1 SV=1	Tkfc	0.5901	0.0293181	Down	59.69	27.3	10	10	1.05624	1.46395	1.25322	0.831077	0.833051	0.56247
cellular process	Q9QXG4	Acetyl-coenzyme A synthetase, cytoplasmic OS=Mus musculus OX=10090 GN=Acss2 PE=1 SV=2	Acss2	0.6513	0.0337625	Down	78.861	45.2	27	27	1.0689	1.2547	1.30984	0.969185	0.76688	0.630493
cellular process	P97449	Aminopeptidase N OS=Mus musculus OX=10090 GN=Anpep PE=1 SV=4	Anpep	0.5123	0.0270983	Down	109.65	18.9	16	14	1.37987	1.03735	1.55036	0.804092	0.746377	0.481947
cellular process	Q8BMF3	NADP-dependent malic enzyme, mitochondrial OS=Mus musculus OX=10090 GN=Me3 PE=1 SV=2	Me3	1.5935	0.0275782	Up	67.098	16.7	7	6	0.897087	0.746154	0.670256	1.0361	1.48669	1.16371
cellular process	Q9ER69	Pre-mRNA-splicing regulator WTAP OS=Mus musculus OX=10090 GN=Wtap PE=1 SV=3	Wtap	2.1772	0.00858277	Up	44.176	16.9	5	5	0.762121	0.450928	0.675412	1.23897	1.42346	1.44911
cellular process	O88643	Serine/threonine-protein kinase PAK 1 OS=Mus musculus OX=10090 GN=Pak1 PE=1 SV=1	Pak1	1.5364	0.0105281	Up	60.736	21.1	8	6	0.816388	0.898662	0.650465	1.24011	1.18939	1.20498
cellular process	Q8BP67	60S ribosomal protein L24 OS=Mus musculus OX=10090 GN=Rpl24 PE=1 SV=2	Rpl24	0.4948	0.0469201	Down	17.779	19.7	3	3	1.5395	1.4934	0.981076	0.775856	0.792027	0.418143
cellular process	Q9EQC5	N-terminal kinase-like protein OS=Mus musculus OX=10090 GN=Scyl1 PE=1 SV=1	Scyl1	1.5203	0.0296812	Up	89.159	17.4	7	7	0.984159	0.734235	0.662298	1.16242	1.12122	1.33566
cellular process	Q9ERL9	Guanylate cyclase soluble subunit alpha-1 OS=Mus musculus OX=10090 GN=Gucy1a1 PE=1 SV=2	Gucy1a1	1.5711	0.0091252	Up	77.587	26.9	15	15	0.838096	0.832944	0.662548	1.15768	1.14367	1.36506
cellular process	Q3TBD2	Rho GTPase-activating protein 45 OS=Mus musculus OX=10090 GN=Arhgap45 PE=1 SV=2	Arhgap45	1.8235	0.0162923	Up	122.9	6	4	4	0.617419	0.767624	0.739994	1.2113	1.03912	1.62454
cellular process	Q571E4	N-acetylgalactosamine-6-sulfatase OS=Mus musculus OX=10090 GN=Galns PE=1 SV=2	Galns	2.1073	0.00131487	Up	57.673	12.9	5	5	0.705923	0.59907	0.625932	1.44403	1.15283	1.47222
cellular process	Q8BW75	Amine oxidase [flavin-containing] B OS=Mus musculus OX=10090 GN=Maob PE=1 SV=4	Maob	0.6606	0.00653135	Down	58.557	16	6	6	1.33105	1.03398	1.2481	0.826719	0.792895	0.767257
cellular process	Q9DBL1	Short/branched chain specific acyl-CoA dehydrogenase, mitochondrial OS=Mus musculus OX=10090 GN=Acadsb PE=1 SV=1	Acadsb	0.4581	0.0449036	Down	47.874	12.3	5	5	1.45368	0.842395	1.81885	0.703579	0.695141	0.486348
cellular process	D3Z7P3	Glutaminase kidney isoform, mitochondrial OS=Mus musculus OX=10090 GN=Gls PE=1 SV=1	Gls	1.6905	0.000755458	Up	73.963	56.2	30	30	0.758921	0.718798	0.752317	1.28954	1.35137	1.12905
cellular process	Q9DBE0	Cysteine sulfinic acid decarboxylase OS=Mus musculus OX=10090 GN=Csad PE=1 SV=1	Csad	0.4576	0.000953163	Down	55.144	27.2	12	12	1.28262	1.29667	1.5371	0.681644	0.546568	0.655408
cellular process	Q61830	Macrophage mannose receptor 1 OS=Mus musculus OX=10090 GN=Mrc1 PE=1 SV=2	Mrc1	1.8216	0.0337492	Up	164.98	13.5	16	16	0.669713	0.757842	0.698917	1.16138	0.96418	1.74797
cellular process	Q9DCG9	Multifunctional methyltransferase subunit TRM112-like protein OS=Mus musculus OX=10090 GN=Trmt112 PE=1 SV=1	Trmt112	1.5474	0.00644594	Up	14.141	26.4	3	3	0.716575	0.718301	0.92045	1.24297	1.17208	1.22962
cellular process	Q8BH86	D-glutamate cyclase, mitochondrial OS=Mus musculus OX=10090 GN=Dglucy PE=1 SV=1	Dglucy	0.6654	0.0206556	Down	66.365	7.8	4	4	1.01113	1.29095	1.30065	0.824702	0.88005	0.692518
cellular process	Q9ERS2	NADH dehydrogenase [ubiquinone] 1 alpha subcomplex subunit 13 OS=Mus musculus OX=10090 GN=Ndufa13 PE=1 SV=3	Ndufa13	0.5914	0.0451995	Down	16.859	25.7	4	4	1.28984	1.16662	1.31381	0.876281	0.862275	0.491171
cellular process	Q9JHC0	Glutathione peroxidase 2 OS=Mus musculus OX=10090 GN=Gpx2 PE=2 SV=3	Gpx2	2.3067	0.00521048	Up	21.99	49.5	7	7	0.545824	0.735321	0.533334	1.26169	1.71383	1.21
cellular process	Q9R0B9	Procollagen-lysine,2-oxoglutarate 5-dioxygenase 2 OS=Mus musculus OX=10090 GN=Plod2 PE=1 SV=2	Plod2	2.5677	0.0475979	Up	84.487	35.8	20	20	0.587029	0.386119	0.708605	1.05041	1.00568	2.26216
cellular process	Q9QXN5	Inositol oxygenase OS=Mus musculus OX=10090 GN=Miox PE=1 SV=2	Miox	0.4657	0.0329358	Down	33.163	29.8	6	6	1.34746	1.40414	1.3421	0.638641	0.89782	0.369844
cellular process	P48025	Tyrosine-protein kinase SYK OS=Mus musculus OX=10090 GN=Syk PE=1 SV=2	Syk	1.9354	0.028979	Up	71.376	13.5	5	5	0.603268	0.885496	0.555274	1.07261	1.19407	1.68928
cellular process	Q6ZWV7	60S ribosomal protein L35 OS=Mus musculus OX=10090 GN=Rpl35 PE=1 SV=1	Rpl35	0.5093	0.0121694	Down	14.552	13.8	2	2	1.44238	1.31611	1.21678	0.785047	0.751783	0.487902
cellular process	A0JNU3	60 kDa lysophospholipase OS=Mus musculus OX=10090 GN=Aspg PE=1 SV=1	Aspg	0.582	0.0160669	Down	60.594	9.8	5	5	1.07303	1.36219	1.35754	0.861214	0.588929	0.757098
cellular process	Q9JLM8	Serine/threonine-protein kinase DCLK1 OS=Mus musculus OX=10090 GN=Dclk1 PE=1 SV=1	Dclk1	2.4457	0.0074638	Up	84.152	8.7	5	5	0.564063	0.670628	0.50663	1.09675	1.30498	1.85695
cellular process	Q7TNV0	Protein DEK OS=Mus musculus OX=10090 GN=Dek PE=1 SV=1	Dek	0.4952	0.000490231	Down	43.158	19.7	7	7	1.26562	1.41411	1.33306	0.640891	0.605451	0.740855
cellular process	Q8R2Z5	von Willebrand factor A domain-containing protein 1 OS=Mus musculus OX=10090 GN=Vwa1 PE=1 SV=1	Vwa1	1.6022	0.000258141	Up	44.708	7.5	2	2	0.753806	0.794035	0.757882	1.30643	1.22982	1.15803
cellular process	P62849	40S ribosomal protein S24 OS=Mus musculus OX=10090 GN=Rps24 PE=1 SV=1	Rps24	0.6179	0.00383345	Down	15.423	29.3	4	4	1.40358	1.15007	1.15486	0.713364	0.830293	0.747839
cellular process	Q8BGA9	Mitochondrial inner membrane protein OXA1L OS=Mus musculus OX=10090 GN=Oxa1l PE=1 SV=1	Oxa1l	0.6461	0.0358435	Down	48.219	3.9	2	2	1.20574		1.22423	0.85186		0.718166
cellular process	Q9JIZ0	Probable N-acetyltransferase CML1 OS=Mus musculus OX=10090 GN=Cml1 PE=1 SV=1	Cml1	0.4887	0.0357715	Down	25.013	16.7	5	2	1.09964	1.52017	1.41052	0.835025	0.728258	0.406391
cellular process	Q9JII6	Aldo-keto reductase family 1 member A1 OS=Mus musculus OX=10090 GN=Akr1a1 PE=1 SV=3	Akr1a1	0.6316	0.00986531	Down	36.586	58.2	16	16	1.22473	1.30605	1.14649	0.821738	0.863071	0.637916
cellular process	Q8BH00	2-aminomuconic semialdehyde dehydrogenase OS=Mus musculus OX=10090 GN=Aldh8a1 PE=1 SV=1	Aldh8a1	0.6164	0.0208615	Down	53.663	37.4	16	16	1.16089	1.30642	1.24457	0.817852	0.889627	0.58064
cellular process	P63158	High mobility group protein B1 OS=Mus musculus OX=10090 GN=Hmgb1 PE=1 SV=2	Hmgb1	0.409	0.000452822	Down	24.893	49.8	16	13	1.23915	1.46644	1.55261	0.537341	0.56715	0.637317
cellular process	P70227	Inositol 1,4,5-trisphosphate receptor type 3 OS=Mus musculus OX=10090 GN=Itpr3 PE=1 SV=3	Itpr3	1.5951	0.00608158	Up	304.27	17.6	35	30	0.846657	0.758794	0.706588	1.30239	1.0635	1.32206
cellular process	Q8BYB9	Protein O-glucosyltransferase 1 OS=Mus musculus OX=10090 GN=Poglut1 PE=1 SV=2	Poglut1	1.6825	0.0437511	Up	46.379	15.3	5	5	0.754632	0.664338		1.00963	1.10778	1.46362
cellular process	B1AVZ0	Uracil phosphoribosyltransferase homolog OS=Mus musculus OX=10090 GN=Uprt PE=1 SV=1	Uprt	2.1389	0.00454655	Up	34.278	31.3	6	6	0.73362	0.568146	0.609742	1.2231	1.19803	1.66736
cellular process	Q9DBD5	Proline-, glutamic acid- and leucine-rich protein 1 OS=Mus musculus OX=10090 GN=Pelp1 PE=1 SV=2	Pelp1	1.6565	0.0239084	Up	118.07	4.6	4	4	0.647988	0.76215	0.848462	1.28155	0.988795	1.47106
cellular process	Q9WTK5	Nuclear factor NF-kappa-B p100 subunit OS=Mus musculus OX=10090 GN=Nfkb2 PE=1 SV=1	Nfkb2	1.8004	0.0372798	Up	96.831	11.3	6	6	0.866064	0.587058	0.689394	1.11009	1.0533	1.6941
cellular process	Q8CH72	E3 ubiquitin-protein ligase TRIM32 OS=Mus musculus OX=10090 GN=Trim32 PE=1 SV=2	Trim32	1.9044	0.00902971	Up	72.057	10.1	5	5	0.750186	0.650103	0.665538	1.34106	1.02228	1.57084
cellular process	Q920R6	V-type proton ATPase 116 kDa subunit a isoform 4 OS=Mus musculus OX=10090 GN=Atp6v0a4 PE=1 SV=1	Atp6v0a4	0.651	0.0372679	Down	95.604	22.9	19	18	1.10965	1.25264	1.27177	0.93314	0.842234	0.590562
cellular process	Q91YL3	Uridine-cytidine kinase-like 1 OS=Mus musculus OX=10090 GN=Uckl1 PE=1 SV=1	Uckl1	1.7177	0.00742745	Up	60.841	13.3	4	4	0.806797	0.80431	0.596656	1.26781	1.35893	1.1655
cellular process	Q8R059	UDP-glucose 4-epimerase OS=Mus musculus OX=10090 GN=Gale PE=1 SV=1	Gale	1.5344	0.0344195	Up	38.224	18.2	5	5	0.700231	0.923599	0.743608	1.02113	1.15155	1.45989
cellular process	Q91YI0	Argininosuccinate lyase OS=Mus musculus OX=10090 GN=Asl PE=1 SV=1	Asl	0.5746	0.00579165	Down	51.739	18.1	10	10	1.19728	1.25662	1.35669	0.794397	0.800692	0.594322
cellular process	Q8K182	Complement component C8 alpha chain OS=Mus musculus OX=10090 GN=C8a PE=1 SV=1	C8a	1.5491	0.0347512	Up	66.08	5.3	3	3	0.785599	0.856303	0.711866	1.25464	0.946454	1.44514
cellular process	Q8K4G1	Latent-transforming growth factor beta-binding protein 4 OS=Mus musculus OX=10090 GN=Ltbp4 PE=1 SV=2	Ltbp4	1.9932	0.0487856	Up	178.64	13.1	17	17	0.72301	0.657515	0.624015	1.06853	0.958469	1.96846
cellular process	Q91XF0	Pyridoxine-5'-phosphate oxidase OS=Mus musculus OX=10090 GN=Pnpo PE=1 SV=1	Pnpo	0.6569	0.00610725	Down	30.114	20.3	5	5	1.09157	1.19233	1.33737	0.7397	0.878212	0.760815
cellular process	Q8K1X4	Nck-associated protein 1-like OS=Mus musculus OX=10090 GN=Nckap1l PE=1 SV=1	Nckap1l	2.141	0.00151307	Up	128.9	11.5	11	9	0.663373	0.649271	0.597585	1.18402	1.29181	1.61395
cellular process	Q91VF2	Histamine N-methyltransferase OS=Mus musculus OX=10090 GN=Hnmt PE=1 SV=1	Hnmt	0.5119	0.0158449	Down	33.664	14.6	4	4	1.19917	1.2848	1.48462	0.86646	0.66683	0.498114
cellular process	Q8VC28	Aldo-keto reductase family 1 member C13 OS=Mus musculus OX=10090 GN=Akr1c13 PE=1 SV=2	Akr1c13	0.4977	0.0067592	Down	37.057	22.3	7	7	1.24122	1.50105	1.26398	0.835018	0.600861	0.557871
cellular process	Q91V92	ATP-citrate synthase OS=Mus musculus OX=10090 GN=Acly PE=1 SV=1	Acly	1.972	0.0442506	Up	119.73	53.3	41	41	0.778298	0.551811	0.688713	1.05789	1.02774	1.89555
cellular process	Q8VCR7	Protein ABHD14B OS=Mus musculus OX=10090 GN=Abhd14b PE=1 SV=1	Abhd14b	0.6026	0.0110774	Down	22.45	10	2	2	1.22524	1.31716	1.20147	0.879188	0.776803	0.600134
cellular process	Q8VCN5	Cystathionine gamma-lyase OS=Mus musculus OX=10090 GN=Cth PE=1 SV=1	Cth	0.5833	0.00607467	Down	43.567	22.4	7	7	1.19552	1.37055	1.22344	0.853146	0.740539	0.616799
cellular process	Q8R3E3	WD repeat domain phosphoinositide-interacting protein 1 OS=Mus musculus OX=10090 GN=Wipi1 PE=1 SV=1	Wipi1	2.1565	0.0478012	Up	48.758	6.5	2	2		0.744312	0.522922		1.33729	1.39547
cellular process	Q9EQH2	Endoplasmic reticulum aminopeptidase 1 OS=Mus musculus OX=10090 GN=Erap1 PE=1 SV=2	Erap1	1.5103	0.027572	Up	106.6	18.2	14	14	0.830841	0.874429	0.68487	1.03371	1.14911	1.42704
cellular process	Q922Q4	Pyrroline-5-carboxylate reductase 2 OS=Mus musculus OX=10090 GN=Pycr2 PE=1 SV=1	Pycr2	1.8565	0.00792754	Up	33.659	38.4	8	8	0.678132	0.594369	0.827936	1.4248	1.09804	1.37672
cellular process	Q8K019	Bcl-2-associated transcription factor 1 OS=Mus musculus OX=10090 GN=Bclaf1 PE=1 SV=2	Bclaf1	0.618	0.0166326	Down	106	11.2	8	8	0.98982	1.27991	1.43856	0.820075	0.767536	0.704099
cellular process	Q9D8E6	60S ribosomal protein L4 OS=Mus musculus OX=10090 GN=Rpl4 PE=1 SV=3	Rpl4	0.5721	0.0222585	Down	47.153	37.5	13	13	1.6016	0.978259	1.23672	0.724102	0.785101	0.674219
cellular process	Q8BG07	5'-3' exonuclease PLD4 OS=Mus musculus OX=10090 GN=Pld4 PE=1 SV=1	Pld4	1.533	0.0067823	Up	56.153	8	4	4	0.838122	0.816457	0.714171	1.15246	1.10614	1.37265
cellular process	Q9CZM2	60S ribosomal protein L15 OS=Mus musculus OX=10090 GN=Rpl15 PE=1 SV=4	Rpl15	0.5206	0.0365281	Down	24.146	45.6	11	11	1.65281	0.913344	1.37972	0.658479	0.824159	0.571487
cellular process	Q8C7K6	Prenylcysteine oxidase-like OS=Mus musculus OX=10090 GN=Pcyox1l PE=1 SV=1	Pcyox1l	1.7985	0.000744959	Up	54.874	28.1	9	9	0.770988	0.74377	0.62923	1.31247	1.27808	1.26546
cellular process	Q8BH35	Complement component C8 beta chain OS=Mus musculus OX=10090 GN=C8b PE=1 SV=1	C8b	1.6933	0.0424844	Up	66.229	16	7	7	0.738724	0.887032	0.601983	1.25434	0.965526	1.55239
cellular process	Q9CX80	Cytoglobin OS=Mus musculus OX=10090 GN=Cygb PE=1 SV=1	Cygb	1.6131	0.0169184	Up	21.465	52.6	11	11	0.718149	0.866708	0.711225	1.06647	1.14928	1.48816
cellular process	Q8CIE4	Protein mono-ADP-ribosyltransferase PARP10 OS=Mus musculus OX=10090 GN=Parp10 PE=2 SV=1	Parp10	1.7301	0.0197096	Up	103.68	6.7	4	4	0.85089	0.786569	0.560257	1.19196	1.14953	1.4608
cellular process	Q8BPU7	Engulfment and cell motility protein 1 OS=Mus musculus OX=10090 GN=Elmo1 PE=1 SV=2	Elmo1	1.7008	0.00409671	Up	83.935	8.9	5	4	0.787302	0.660934	0.773309	1.09625	1.29244	1.38976
cellular process	Q99PL6	UBX domain-containing protein 6 OS=Mus musculus OX=10090 GN=Ubxn6 PE=1 SV=1	Ubxn6	3.0055	0.0168132	Up	49.795	14.3	4	4	0.363182	0.544544		1.66195	1.05331	1.37702
cellular process	Q9ES52	Phosphatidylinositol 3,4,5-trisphosphate 5-phosphatase 1 OS=Mus musculus OX=10090 GN=Inpp5d PE=1 SV=2	Inpp5d	2.3802	0.0164719	Up	133.54	6.3	6	6	0.596653		0.497358	1.2627	1.03972	1.60357
cellular process	Q8JZR0	Long-chain-fatty-acid--CoA ligase 5 OS=Mus musculus OX=10090 GN=Acsl5 PE=1 SV=1	Acsl5	2.5466	0.0188041	Up	76.205	9.8	5	3	0.703515	0.515094	0.634781		1.24294	1.90367
cellular process	Q99M28	RNA-binding protein with serine-rich domain 1 OS=Mus musculus OX=10090 GN=Rnps1 PE=1 SV=1	Rnps1	0.301	3.88787e-05	Down	34.208	23.3	5	5	1.35844	1.60556	1.64787	0.459621	0.466225	0.462284
cellular process	Q8C3J5	Dedicator of cytokinesis protein 2 OS=Mus musculus OX=10090 GN=Dock2 PE=1 SV=3	Dock2	1.8042	0.0181657	Up	211.7	5.8	8	8	0.69744	0.871731	0.570483	1.11235	1.22043	1.52757
cellular process	Q99KR3	Endoribonuclease LACTB2 OS=Mus musculus OX=10090 GN=Lactb2 PE=1 SV=1	Lactb2	0.5895	0.0362837	Down	32.754	34	8	8	1.13289	1.3608	1.28115	0.831245	0.879429	0.514487
cellular process	Q99KK9	Histidine--tRNA ligase, mitochondrial OS=Mus musculus OX=10090 GN=Hars2 PE=1 SV=1	Hars2	1.8167	0.0407301	Up	56.985	11.1	5	2		0.702863	0.717239	1.447	1.1329
cellular process	Q8C0M9	Isoaspartyl peptidase/L-asparaginase OS=Mus musculus OX=10090 GN=Asrgl1 PE=1 SV=1	Asrgl1	0.6572	0.0172557	Down	33.95	20.6	4	4	1.1229	1.29889	1.19876	0.958072	0.691645	0.729727
cellular process	Q9WU20	Methylenetetrahydrofolate reductase OS=Mus musculus OX=10090 GN=Mthfr PE=1 SV=2	Mthfr	0.2165	0.00139196	Down	74.579	19.3	9	9	1.50031	1.61849	1.81333	0.388012	0.442683	0.237185
cellular process	P61514	60S ribosomal protein L37a OS=Mus musculus OX=10090 GN=Rpl37a PE=1 SV=2	Rpl37a	0.645	0.0396888	Down	10.275	51.1	4	4	1.29475	1.09996	1.25263	0.770788	0.983479	0.59839
cellular process	P09528	Ferritin heavy chain OS=Mus musculus OX=10090 GN=Fth1 PE=1 SV=2	Fth1	1.5889	0.0397474	Up	21.066	42.3	7	7	0.789535	0.698417	0.829616	1.31018	0.917216	1.45504
cellular process	O08966	Solute carrier family 22 member 1 OS=Mus musculus OX=10090 GN=Slc22a1 PE=1 SV=2	Slc22a1	0.5417	0.00586892	Down	61.52	9.4	4	4	1.22807	1.20606	1.23928	0.585933	0.740657
cellular process	O35639	Annexin A3 OS=Mus musculus OX=10090 GN=Anxa3 PE=1 SV=4	Anxa3	1.6691	0.000740826	Up	36.384	20.7	6	6	0.714501	0.796021	0.737442	1.15999	1.23904	1.35301
cellular process	O89001	Carboxypeptidase D OS=Mus musculus OX=10090 GN=Cpd PE=1 SV=2	Cpd	1.6565	0.00887793	Up	152.4	6.2	7	7	0.631778	0.726714	0.900124	1.20558	1.32961	1.20619
cellular process	O35326	Serine/arginine-rich splicing factor 5 OS=Mus musculus OX=10090 GN=Srsf5 PE=1 SV=2	Srsf5	0.6143	0.000489583	Down	30.891	25.3	6	5	1.13805	1.26918	1.30961	0.748498	0.743483	0.79118
cellular process	P07742	Ribonucleoside-diphosphate reductase large subunit OS=Mus musculus OX=10090 GN=Rrm1 PE=1 SV=2	Rrm1	1.5265	0.00272062	Up	90.209	12.6	8	8	0.832669	0.836857	0.705306	1.1758	1.1644	1.28497
cellular process	Q64512	Tyrosine-protein phosphatase non-receptor type 13 OS=Mus musculus OX=10090 GN=Ptpn13 PE=1 SV=2	Ptpn13	1.8956	0.0372524	Up	270.33	5	9	9	0.686541	0.490587	0.894973	1.1637	1.11853	1.64567
cellular process	O70228	Probable phospholipid-transporting ATPase IIA OS=Mus musculus OX=10090 GN=Atp9a PE=1 SV=3	Atp9a	1.5225	0.00336685	Up	118.61	4.1	4	4	0.823975	0.88332	0.774119	1.26583	1.25276
cellular process	P01029	Complement C4-B OS=Mus musculus OX=10090 GN=C4b PE=1 SV=3	C4b	2.4616	0.00480341	Up	192.91	12.9	22	17	0.595477	0.676692	0.461137	1.51838	1.12584	1.62247
cellular process	O88413	Tubby-related protein 3 OS=Mus musculus OX=10090 GN=Tulp3 PE=1 SV=1	Tulp3	1.5236	0.00443102	Up	51.23	8.9	3	3	0.772278		0.812732	1.22179	1.1932
cellular process	P10922	Histone H1.0 OS=Mus musculus OX=10090 GN=H1-0 PE=2 SV=4	H1-0	0.3498	0.00899242	Down	20.861	20.6	4	4	1.77485	1.26786	1.40254	0.71966	0.480738	0.354356
cellular process	P97496	SWI/SNF complex subunit SMARCC1 OS=Mus musculus OX=10090 GN=Smarcc1 PE=1 SV=2	Smarcc1	1.7213	0.0138298	Up	122.89	11.6	10	4	0.767497	0.660874	0.776488	0.994538	1.4565	1.3441
cellular process	P19253	60S ribosomal protein L13a OS=Mus musculus OX=10090 GN=Rpl13a PE=1 SV=4	Rpl13a	0.55	0.0199666	Down	23.464	20.7	4	4	1.48537	1.13458	1.2509	0.669814	0.905427	0.553907
cellular process	Q61024	Asparagine synthetase [glutamine-hydrolyzing] OS=Mus musculus OX=10090 GN=Asns PE=1 SV=3	Asns	1.9094	0.0371529	Up	64.282	15.5	7	7	0.761405	0.533558	0.767343	1.08449	1.07357	1.77963
cellular process	O35955	Proteasome subunit beta type-10 OS=Mus musculus OX=10090 GN=Psmb10 PE=1 SV=1	Psmb10	1.9175	0.0143014	Up	29.063	13.9	3	3	0.671157	0.792824	0.592572	1.11661	1.15432	1.67251
cellular process	P28076	Proteasome subunit beta type-9 OS=Mus musculus OX=10090 GN=Psmb9 PE=1 SV=1	Psmb9	1.6694	0.0232957	Up	23.396	14.2	3	3	0.651004	0.908037	0.688676	1.08671	1.1582	1.50738
cellular process	P07214	SPARC OS=Mus musculus OX=10090 GN=Sparc PE=1 SV=1	Sparc	1.5907	0.0264632	Up	34.45	42.1	10	10	0.869873	0.705984	0.740141	1.0413	1.12055	1.52214
cellular process	P13745	Glutathione S-transferase A1 OS=Mus musculus OX=10090 GN=Gsta1 PE=1 SV=2	Gsta1	0.6628	0.0202624	Down	25.608	42.6	11	7	1.06608	1.24529	1.2971	0.866503	0.870414	0.654607
cellular process	P11031	Activated RNA polymerase II transcriptional coactivator p15 OS=Mus musculus OX=10090 GN=Sub1 PE=1 SV=3	Sub1	0.3367	0.0411474	Down	14.427	37.8	5	5	1.17068	1.52698	1.79084	0.258761	0.315044	0.937693
cellular process	P51906	Excitatory amino acid transporter 3 OS=Mus musculus OX=10090 GN=Slc1a1 PE=1 SV=2	Slc1a1	0.6271	0.0251811	Down	56.693	5.5	2	2	1.05814	1.34553	1.12225	0.797315	0.676767
cellular process	Q62148	Retinal dehydrogenase 2 OS=Mus musculus OX=10090 GN=Aldh1a2 PE=1 SV=2	Aldh1a2	1.6602	0.0180893	Up	56.625	32	14	10	0.733246	0.653868	0.868355	1.31423	1.01435	1.41595
cellular process	P14873	Microtubule-associated protein 1B OS=Mus musculus OX=10090 GN=Map1b PE=1 SV=2	Map1b	1.932	0.0294227	Up	270.25	11.4	19	18	0.771302	0.692073	0.583019	1.0916	1.05841	1.8036
cellular process	P36536	GTP-binding protein SAR1a OS=Mus musculus OX=10090 GN=Sar1a PE=1 SV=1	Sar1a	1.9348	0.0305389	Up	22.371	48.5	5	3	0.865926	0.429066	0.749474	1.3427	1.30396	1.30887
cellular process	P12970	60S ribosomal protein L7a OS=Mus musculus OX=10090 GN=Rpl7a PE=1 SV=2	Rpl7a	0.6352	0.0256483	Down	29.976	37.2	14	14	1.42161	1.0976	1.15006	0.896114	0.806701	0.627909
cellular process	Q64FW2	All-trans-retinol 13,14-reductase OS=Mus musculus OX=10090 GN=Retsat PE=1 SV=3	Retsat	0.6457	0.0363804	Down	67.334	28.6	16	16	1.0364	1.22459	1.38491	0.959201	0.64314	0.751761
cellular process	P10852	4F2 cell-surface antigen heavy chain OS=Mus musculus OX=10090 GN=Slc3a2 PE=1 SV=1	Slc3a2	0.6404	0.0305694	Down	58.336	16.7	8	8	1.18267	1.25477	1.22014	0.783648	0.965149	0.593617
cellular process	Q61576	Peptidyl-prolyl cis-trans isomerase FKBP10 OS=Mus musculus OX=10090 GN=Fkbp10 PE=1 SV=2	Fkbp10	1.579	0.0458165	Up	64.697	14.6	7	6	0.84155	0.872189	0.61277	1.01906	1.1577	1.49673
cellular process	A6X935	Inter alpha-trypsin inhibitor, heavy chain 4 OS=Mus musculus OX=10090 GN=Itih4 PE=1 SV=2	Itih4	2.0345	0.0171125	Up	104.66	9.7	9	9	0.722431	0.640358	0.614481	1.37984	0.953277	1.68962
cellular process	G5E897	Protein O-glucosyltransferase 3 OS=Mus musculus OX=10090 GN=Poglut3 PE=1 SV=1	Poglut3	1.5026	0.0146444	Up	57.685	15.1	7	7	0.938625	0.707329	0.751582	1.14281	1.13306	1.32659
cellular process	Q9Z2V4	Phosphoenolpyruvate carboxykinase, cytosolic [GTP] OS=Mus musculus OX=10090 GN=Pck1 PE=1 SV=1	Pck1	4.1515	0.000183385	Up	69.354	44.4	27	26	0.393786	0.426448	0.34447	1.70152	1.78483	1.34894
cellular process	Q3TJD7	PDZ and LIM domain protein 7 OS=Mus musculus OX=10090 GN=Pdlim7 PE=1 SV=1	Pdlim7	1.6573	0.0417863	Up	50.118	34.6	11	11	0.85298	0.717816	0.687118	1.0333	1.06298	1.64581
cellular process	Q5U5V2	Hydroxylysine kinase OS=Mus musculus OX=10090 GN=Hykk PE=1 SV=2	Hykk	0.5441	0.0286484	Down	42.356	16.5	6	6	1.14617	1.39661	1.34305	0.678856	0.935129	0.500185
cellular process	Q9Z2V5	Histone deacetylase 6 OS=Mus musculus OX=10090 GN=Hdac6 PE=1 SV=3	Hdac6	0.6034	0.00332361	Down	125.79	5.7	5	5	1.09661	1.24888	1.39655	0.732755	0.811767	0.713435
cellular process	O55142	60S ribosomal protein L35a OS=Mus musculus OX=10090 GN=Rpl35a PE=1 SV=2	Rpl35a	0.6352	0.00606275	Down	12.554	35.5	5	5	1.42541	1.07783	1.16613	0.797267	0.769092	0.764273
cellular process	P16406	Glutamyl aminopeptidase OS=Mus musculus OX=10090 GN=Enpep PE=1 SV=1	Enpep	0.6178	0.0305172	Down	107.96	19	17	17	1.02801	1.43379	1.24688	0.820009	0.866598	0.604719
cellular process	Q9WVG6	Histone-arginine methyltransferase CARM1 OS=Mus musculus OX=10090 GN=Carm1 PE=1 SV=2	Carm1	1.556	0.0312291	Up	65.853	12.8	5	5	0.643275	0.710728	0.993402	1.09996	1.26528	1.28736
cellular process	Q2KN98	Cytospin-A OS=Mus musculus OX=10090 GN=Specc1l PE=1 SV=1	Specc1l	1.5371	0.0177263	Up	124.49	8.6	6	6	0.866034	0.714285	0.784595	1.20003	1.02129	1.41376
cellular process	Q60825	Sodium-dependent phosphate transport protein 2A OS=Mus musculus OX=10090 GN=Slc34a1 PE=1 SV=2	Slc34a1	0.4571	0.00102317	Down	68.773	20.4	10	9	1.58688	1.25908	1.2718	0.691666	0.58555	0.605023
cellular process	O35490	Betaine--homocysteine S-methyltransferase 1 OS=Mus musculus OX=10090 GN=Bhmt PE=1 SV=1	Bhmt	1.7865	0.0377008	Up	45.02	42.3	12	10	0.989069	0.621272	0.542867	1.49372	1.20094	1.15213
cellular process	P11835	Integrin beta-2 OS=Mus musculus OX=10090 GN=Itgb2 PE=1 SV=2	Itgb2	1.9835	0.0121337	Up	85.025	17.9	10	10	0.779585	0.747919	0.48355	1.25912	1.25517	1.47466
cellular process	Q07797	Galectin-3-binding protein OS=Mus musculus OX=10090 GN=Lgals3bp PE=1 SV=1	Lgals3bp	2.4141	0.00728239	Up	64.49	15.9	6	6	0.554056	0.637851	0.565491	1.21054	1.1283	1.90376
cellular process	Q9WVD5	Mitochondrial ornithine transporter 1 OS=Mus musculus OX=10090 GN=Slc25a15 PE=1 SV=1	Slc25a15	0.5475	0.041702	Down	32.823	28.2	9	9	1.37865	1.19684	1.30173	0.850474	0.829438	0.442862
cellular process	Q6ZWV3	60S ribosomal protein L10 OS=Mus musculus OX=10090 GN=Rpl10 PE=1 SV=3	Rpl10	0.5891	0.0362661	Down	24.604	41.1	7	7	1.56858	1.05426	1.15294	0.812154	0.837446	0.574622
cellular process	Q6P549	Phosphatidylinositol 3,4,5-trisphosphate 5-phosphatase 2 OS=Mus musculus OX=10090 GN=Inppl1 PE=1 SV=1	Inppl1	1.5178	0.0165784	Up	138.97	11.1	9	9	0.882869	0.641498	0.858686	1.2458	1.12672	1.24443
cellular process	B9EJ86	Oxysterol-binding protein-related protein 8 OS=Mus musculus OX=10090 GN=Osbpl8 PE=1 SV=1	Osbpl8	0.5867	0.0167416	Down	101.27	31.7	19	19	1.18911	1.22701	1.36523	0.784254	0.872039	0.562361
cellular process	P14148	60S ribosomal protein L7 OS=Mus musculus OX=10090 GN=Rpl7 PE=1 SV=2	Rpl7	0.5576	0.0156975	Down	31.419	36.3	11	11	1.53413	0.993139	1.32483	0.651527	0.802541	0.693829
cellular process	A2TJV2	Paralemmin-3 OS=Mus musculus OX=10090 GN=Palm3 PE=1 SV=1	Palm3	0.5387	0.0165327	Down	78.787	6	4	4	1.22491	1.44193	1.23263	0.77332	0.82014	0.507068
cellular process	Q9QXS6	Drebrin OS=Mus musculus OX=10090 GN=Dbn1 PE=1 SV=4	Dbn1	1.7529	0.028086	Up	77.286	19.5	10	10	0.816191	0.768021	0.595318	1.07666	1.11548	1.62833
cellular process	Q6P8J2	Thialysine N-epsilon-acetyltransferase OS=Mus musculus OX=10090 GN=Sat2 PE=1 SV=1	Sat2	0.4965	0.0203788	Down	19.305	19.4	3	3	1.0679	1.65317	1.2882	0.725173	0.771958	0.493593
cellular process	Q9QUJ7	Long-chain-fatty-acid--CoA ligase 4 OS=Mus musculus OX=10090 GN=Acsl4 PE=1 SV=2	Acsl4	1.9165	0.00113864	Up	79.076	25.7	10	10	0.776272	0.628892	0.652071	1.36748	1.37382	1.20147
developmental process	Q3V1T4	Prolyl 3-hydroxylase 1 OS=Mus musculus OX=10090 GN=P3h1 PE=1 SV=2	P3h1	1.5289	0.00230947	Up	83.65	15.4	8	8	0.815049	0.804701	0.752814	1.16233	1.11989	1.34522
developmental process	Q5SSZ5	Tensin-3 OS=Mus musculus OX=10090 GN=Tns3 PE=1 SV=1	Tns3	1.5361	0.0490787	Up	155.59	15.3	12	10	0.774808	0.783482	0.807577	0.931979	1.16136	1.54079
developmental process	Q60875	Rho guanine nucleotide exchange factor 2 OS=Mus musculus OX=10090 GN=Arhgef2 PE=1 SV=4	Arhgef2	1.573	0.0463543	Up	111.97	14.1	9	9	0.897188	0.776342	0.658383	1.01036	1.11586	1.54186
developmental process	Q61024	Asparagine synthetase [glutamine-hydrolyzing] OS=Mus musculus OX=10090 GN=Asns PE=1 SV=3	Asns	1.9094	0.0371529	Up	64.282	15.5	7	7	0.761405	0.533558	0.767343	1.08449	1.07357	1.77963
developmental process	Q91VF2	Histamine N-methyltransferase OS=Mus musculus OX=10090 GN=Hnmt PE=1 SV=1	Hnmt	0.5119	0.0158449	Down	33.664	14.6	4	4	1.19917	1.2848	1.48462	0.86646	0.66683	0.498114
developmental process	P97496	SWI/SNF complex subunit SMARCC1 OS=Mus musculus OX=10090 GN=Smarcc1 PE=1 SV=2	Smarcc1	1.7213	0.0138298	Up	122.89	11.6	10	4	0.767497	0.660874	0.776488	0.994538	1.4565	1.3441
developmental process	Q60825	Sodium-dependent phosphate transport protein 2A OS=Mus musculus OX=10090 GN=Slc34a1 PE=1 SV=2	Slc34a1	0.4571	0.00102317	Down	68.773	20.4	10	9	1.58688	1.25908	1.2718	0.691666	0.58555	0.605023
developmental process	Q8K4G1	Latent-transforming growth factor beta-binding protein 4 OS=Mus musculus OX=10090 GN=Ltbp4 PE=1 SV=2	Ltbp4	1.9932	0.0487856	Up	178.64	13.1	17	17	0.72301	0.657515	0.624015	1.06853	0.958469	1.96846
developmental process	Q3V3R1	Monofunctional C1-tetrahydrofolate synthase, mitochondrial OS=Mus musculus OX=10090 GN=Mthfd1l PE=1 SV=2	Mthfd1l	1.736	0.0182346	Up	105.73	8.7	6	6	0.923986	0.672732	0.596249	1.14249	1.23273	1.43181
developmental process	Q2KN98	Cytospin-A OS=Mus musculus OX=10090 GN=Specc1l PE=1 SV=1	Specc1l	1.5371	0.0177263	Up	124.49	8.6	6	6	0.866034	0.714285	0.784595	1.20003	1.02129	1.41376
developmental process	Q6ZWV3	60S ribosomal protein L10 OS=Mus musculus OX=10090 GN=Rpl10 PE=1 SV=3	Rpl10	0.5891	0.0362661	Down	24.604	41.1	7	7	1.56858	1.05426	1.15294	0.812154	0.837446	0.574622
developmental process	O88413	Tubby-related protein 3 OS=Mus musculus OX=10090 GN=Tulp3 PE=1 SV=1	Tulp3	1.5236	0.00443102	Up	51.23	8.9	3	3	0.772278		0.812732	1.22179	1.1932
developmental process	Q61644	Protein kinase C and casein kinase substrate in neurons protein 1 OS=Mus musculus OX=10090 GN=Pacsin1 PE=1 SV=1	Pacsin1	0.4392	0.0195776	Down	50.575	12.7	4	4	1.14856	1.58738	1.13161	0.648307		0.484143
developmental process	Q9WVG6	Histone-arginine methyltransferase CARM1 OS=Mus musculus OX=10090 GN=Carm1 PE=1 SV=2	Carm1	1.556	0.0312291	Up	65.853	12.8	5	5	0.643275	0.710728	0.993402	1.09996	1.26528	1.28736
developmental process	Q4PZA2	Endothelin-converting enzyme 1 OS=Mus musculus OX=10090 GN=Ece1 PE=1 SV=1	Ece1	1.6414	0.0146594	Up	87.072	9.1	5	5	0.908933	0.700003	0.662554	1.30357	1.07133	1.35362
developmental process	Q9JLM8	Serine/threonine-protein kinase DCLK1 OS=Mus musculus OX=10090 GN=Dclk1 PE=1 SV=1	Dclk1	2.4457	0.0074638	Up	84.152	8.7	5	5	0.564063	0.670628	0.50663	1.09675	1.30498	1.85695
developmental process	Q9Z2V4	Phosphoenolpyruvate carboxykinase, cytosolic [GTP] OS=Mus musculus OX=10090 GN=Pck1 PE=1 SV=1	Pck1	4.1515	0.000183385	Up	69.354	44.4	27	26	0.393786	0.426448	0.34447	1.70152	1.78483	1.34894
developmental process	Q9JIZ0	Probable N-acetyltransferase CML1 OS=Mus musculus OX=10090 GN=Cml1 PE=1 SV=1	Cml1	0.4887	0.0357715	Down	25.013	16.7	5	2	1.09964	1.52017	1.41052	0.835025	0.728258	0.406391
developmental process	Q99J27	Acetyl-coenzyme A transporter 1 OS=Mus musculus OX=10090 GN=Slc33a1 PE=1 SV=1	Slc33a1	0.6531	0.0341213	Down	61.075	4.7	2	2	1.26996	1.16961	1.19	0.963703	0.806692	0.600027
developmental process	P97333	Neuropilin-1 OS=Mus musculus OX=10090 GN=Nrp1 PE=1 SV=2	Nrp1	1.5744	0.00849857	Up	103	20.9	12	12	0.851134	0.70253	0.776975	1.15291	1.10543	1.41102
developmental process	P97864	Caspase-7 OS=Mus musculus OX=10090 GN=Casp7 PE=1 SV=2	Casp7	1.5273	0.0166969	Up	34.06	15.2	5	5	0.712139	0.932447	0.729446	1.1699	1.09387	1.3622
developmental process	Q9Z2V5	Histone deacetylase 6 OS=Mus musculus OX=10090 GN=Hdac6 PE=1 SV=3	Hdac6	0.6034	0.00332361	Down	125.79	5.7	5	5	1.09661	1.24888	1.39655	0.732755	0.811767	0.713435
developmental process	Q6P549	Phosphatidylinositol 3,4,5-trisphosphate 5-phosphatase 2 OS=Mus musculus OX=10090 GN=Inppl1 PE=1 SV=1	Inppl1	1.5178	0.0165784	Up	138.97	11.1	9	9	0.882869	0.641498	0.858686	1.2458	1.12672	1.24443
developmental process	Q02013	Aquaporin-1 OS=Mus musculus OX=10090 GN=Aqp1 PE=1 SV=3	Aqp1	0.5111	0.0152737	Down	28.793	17.1	4	4	1.07888	1.43828	1.45353	0.833802	0.674328	0.521176
developmental process	P14873	Microtubule-associated protein 1B OS=Mus musculus OX=10090 GN=Map1b PE=1 SV=2	Map1b	1.932	0.0294227	Up	270.25	11.4	19	18	0.771302	0.692073	0.583019	1.0916	1.05841	1.8036
developmental process	Q9D394	Protein RUFY3 OS=Mus musculus OX=10090 GN=Rufy3 PE=1 SV=1	Rufy3	0.5596	0.0164448	Down	53.006	20.3	9	8	1.3058	1.22155	1.31977	0.761552	0.865305	0.526026
developmental process	Q8BP67	60S ribosomal protein L24 OS=Mus musculus OX=10090 GN=Rpl24 PE=1 SV=2	Rpl24	0.4948	0.0469201	Down	17.779	19.7	3	3	1.5395	1.4934	0.981076	0.775856	0.792027	0.418143
developmental process	O35326	Serine/arginine-rich splicing factor 5 OS=Mus musculus OX=10090 GN=Srsf5 PE=1 SV=2	Srsf5	0.6143	0.000489583	Down	30.891	25.3	6	5	1.13805	1.26918	1.30961	0.748498	0.743483	0.79118
developmental process	Q8K4L3	Supervillin OS=Mus musculus OX=10090 GN=Svil PE=1 SV=1	Svil	1.7748	0.00499274	Up	243.16	4.9	9	9	0.676158	0.747266	0.738914	1.30081	1.06147	1.47539
developmental process	Q6P5H2	Nestin OS=Mus musculus OX=10090 GN=Nes PE=1 SV=1	Nes	1.9273	0.00515399	Up	207.12	5.2	7	7	0.728136	0.752452	0.569094	1.13774	1.31638	1.49619
developmental process	Q8BYB9	Protein O-glucosyltransferase 1 OS=Mus musculus OX=10090 GN=Poglut1 PE=1 SV=2	Poglut1	1.6825	0.0437511	Up	46.379	15.3	5	5	0.754632	0.664338		1.00963	1.10778	1.46362
developmental process	Q8VBW1	Sodium- and chloride-dependent creatine transporter 1 OS=Mus musculus OX=10090 GN=Slc6a8 PE=1 SV=1	Slc6a8	0.2822	0.00217892	Down	70.999	4.2	2	2	1.37966	1.30225	1.52634	0.335978		0.45578
developmental process	Q9D8E6	60S ribosomal protein L4 OS=Mus musculus OX=10090 GN=Rpl4 PE=1 SV=3	Rpl4	0.5721	0.0222585	Down	47.153	37.5	13	13	1.6016	0.978259	1.23672	0.724102	0.785101	0.674219
developmental process	P62911	60S ribosomal protein L32 OS=Mus musculus OX=10090 GN=Rpl32 PE=1 SV=2	Rpl32	0.6051	0.0200261	Down	15.86	45.9	7	7	1.41243	1.12399	1.20179	0.773022	0.893162	0.595615
developmental process	Q6DID7	Protein wntless homolog OS=Mus musculus OX=10090 GN=Wls PE=1 SV=1	Wls	1.6383	0.0138995	Up	62.188	7.2	5	5	0.859654	0.689436	0.725138	1.14451	1.09351	1.48775
developmental process	Q62148	Retinal dehydrogenase 2 OS=Mus musculus OX=10090 GN=Aldh1a2 PE=1 SV=2	Aldh1a2	1.6602	0.0180893	Up	56.625	32	14	10	0.733246	0.653868	0.868355	1.31423	1.01435	1.41595
developmental process	P07214	SPARC OS=Mus musculus OX=10090 GN=Sparc PE=1 SV=1	Sparc	1.5907	0.0264632	Up	34.45	42.1	10	10	0.869873	0.705984	0.740141	1.0413	1.12055	1.52214
developmental process	Q9ERD7	Tubulin beta-3 chain OS=Mus musculus OX=10090 GN=Tubb3 PE=1 SV=1	Tubb3	2.8703	0.0441757	Up	50.418	54.9	19	6	0.345237	0.59719		0.95952	1.27052	1.82753
developmental process	Q3TJD7	PDZ and LIM domain protein 7 OS=Mus musculus OX=10090 GN=Pdlim7 PE=1 SV=1	Pdlim7	1.6573	0.0417863	Up	50.118	34.6	11	11	0.85298	0.717816	0.687118	1.0333	1.06298	1.64581
developmental process	P97494	Glutamate--cysteine ligase catalytic subunit OS=Mus musculus OX=10090 GN=Gclc PE=1 SV=4	Gclc	0.544	0.0281026	Down	72.571	51.6	30	30	1.09444	1.41439	1.37716	0.884063	0.731156	0.498793
developmental process	P62849	40S ribosomal protein S24 OS=Mus musculus OX=10090 GN=Rps24 PE=1 SV=1	Rps24	0.6179	0.00383345	Down	15.423	29.3	4	4	1.40358	1.15007	1.15486	0.713364	0.830293	0.747839
developmental process	Q64374	Regucalcin OS=Mus musculus OX=10090 GN=Rgn PE=1 SV=1	Rgn	0.4781	0.0180806	Down	33.406	32.8	10	10	1.38445	1.66041	1.01441	0.672685	0.76444	0.503608
developmental process	P09405	Nucleolin OS=Mus musculus OX=10090 GN=Ncl PE=1 SV=2	Ncl	0.5131	0.00197616	Down	76.722	20.2	14	14	1.24715	1.42835	1.28981	0.672511	0.582572	0.779602
developmental process	P53657	Pyruvate kinase PKLR OS=Mus musculus OX=10090 GN=Pklr PE=1 SV=1	Pklr	0.5575	0.00970029	Down	62.308	30.3	16	15	1.23406	1.54855	1.06973	0.69784	0.80085	0.648969
developmental process	P14106	Complement C1q subcomponent subunit B OS=Mus musculus OX=10090 GN=C1qb PE=1 SV=2	C1qb	2.9159	0.00360126	Up	26.717	11.1	2	2	0.596163	0.417518	0.518527	1.49351	1.13693	1.83735
developmental process	Q91YI0	Argininosuccinate lyase OS=Mus musculus OX=10090 GN=Asl PE=1 SV=1	Asl	0.5746	0.00579165	Down	51.739	18.1	10	10	1.19728	1.25662	1.35669	0.794397	0.800692	0.594322
developmental process	B9EJ86	Oxysterol-binding protein-related protein 8 OS=Mus musculus OX=10090 GN=Osbpl8 PE=1 SV=1	Osbpl8	0.5867	0.0167416	Down	101.27	31.7	19	19	1.18911	1.22701	1.36523	0.784254	0.872039	0.562361
developmental process	Q61646	Haptoglobin OS=Mus musculus OX=10090 GN=Hp PE=1 SV=1	Hp	2.1679	0.0326198	Up	38.752	17.3	7	7	0.377005	0.709885	0.807108	1.15532	1.34062	1.61006
developmental process	P19253	60S ribosomal protein L13a OS=Mus musculus OX=10090 GN=Rpl13a PE=1 SV=4	Rpl13a	0.55	0.0199666	Down	23.464	20.7	4	4	1.48537	1.13458	1.2509	0.669814	0.905427	0.553907
developmental process	Q5YD48	APOBEC1 complementation factor OS=Mus musculus OX=10090 GN=A1cf PE=1 SV=2	A1cf	0.5525	0.0167561	Down	65.681	16	7	6	1.28799	1.39234	1.18439	0.760723	0.851776	0.522786
developmental process	P51855	Glutathione synthetase OS=Mus musculus OX=10090 GN=Gss PE=1 SV=1	Gss	0.6561	0.0435913	Down	52.246	37.3	16	16	0.977686	1.41527	1.23002	0.918682	0.797275	0.661068
developmental process	P09242	Alkaline phosphatase, tissue-nonspecific isozyme OS=Mus musculus OX=10090 GN=Alpl PE=1 SV=2	Alpl	0.499	0.0497688	Down	57.514	40.5	17	17	1.0881	1.61003	1.30461	0.730447	0.870857	0.395954
developmental process	P35980	60S ribosomal protein L18 OS=Mus musculus OX=10090 GN=Rpl18 PE=1 SV=3	Rpl18	0.5103	0.0162853	Down	21.644	29.3	7	7	1.47541	1.13825	1.35913	0.719473	0.819085	0.488652
developmental process	Q8BG07	5'-3' exonuclease PLD4 OS=Mus musculus OX=10090 GN=Pld4 PE=1 SV=1	Pld4	1.533	0.0067823	Up	56.153	8	4	4	0.838122	0.816457	0.714171	1.15246	1.10614	1.37265
developmental process	P48025	Tyrosine-protein kinase SYK OS=Mus musculus OX=10090 GN=Syk PE=1 SV=2	Syk	1.9354	0.028979	Up	71.376	13.5	5	5	0.603268	0.885496	0.555274	1.07261	1.19407	1.68928
developmental process	Q06890	Clusterin OS=Mus musculus OX=10090 GN=Clu PE=1 SV=1	Clu	2.4222	0.0373326	Up	51.655	23.2	10	10	0.514928	0.650741	0.587582	1.31975	0.846823	2.08017
developmental process	Q9QXS6	Drebrin OS=Mus musculus OX=10090 GN=Dbn1 PE=1 SV=4	Dbn1	1.7529	0.028086	Up	77.286	19.5	10	10	0.816191	0.768021	0.595318	1.07666	1.11548	1.62833
developmental process	P16056	Hepatocyte growth factor receptor OS=Mus musculus OX=10090 GN=Met PE=1 SV=1	Met	2.3152	0.0478775	Up	153.55	2.8	3	3	0.407963	0.709917		1.44963	1.4502	0.982284
developmental process	P97326	Cadherin-6 OS=Mus musculus OX=10090 GN=Cdh6 PE=1 SV=2	Cdh6	1.6327	0.0115433	Up	88.354	8.1	6	6	0.834416	0.620269	0.824305	1.29142	1.10457	1.32502
developmental process	Q9ES52	Phosphatidylinositol 3,4,5-trisphosphate 5-phosphatase 1 OS=Mus musculus OX=10090 GN=Inpp5d PE=1 SV=2	Inpp5d	2.3802	0.0164719	Up	133.54	6.3	6	6	0.596653		0.497358	1.2627	1.03972	1.60357
developmental process	P63158	High mobility group protein B1 OS=Mus musculus OX=10090 GN=Hmgb1 PE=1 SV=2	Hmgb1	0.409	0.000452822	Down	24.893	49.8	16	13	1.23915	1.46644	1.55261	0.537341	0.56715	0.637317
developmental process	O88643	Serine/threonine-protein kinase PAK 1 OS=Mus musculus OX=10090 GN=Pak1 PE=1 SV=1	Pak1	1.5364	0.0105281	Up	60.736	21.1	8	6	0.816388	0.898662	0.650465	1.24011	1.18939	1.20498
developmental process	P70414	Sodium/calcium exchanger 1 OS=Mus musculus OX=10090 GN=Slc8a1 PE=1 SV=1	Slc8a1	0.6072	0.00217296	Down	108.03	4.2	3	3	1.30994	1.29248	1.13086	0.776269	0.811441	0.679011
developmental process	Q9EQH2	Endoplasmic reticulum aminopeptidase 1 OS=Mus musculus OX=10090 GN=Erap1 PE=1 SV=2	Erap1	1.5103	0.027572	Up	106.6	18.2	14	14	0.830841	0.874429	0.68487	1.03371	1.14911	1.42704
developmental process	Q6R891	Neurabin-2 OS=Mus musculus OX=10090 GN=Ppp1r9b PE=1 SV=1	Ppp1r9b	1.5302	0.0112044	Up	89.519	15.1	9	9	0.740611	0.821285	0.809501	1.15209	1.05555	1.42097
developmental process	P28656	Nucleosome assembly protein 1-like 1 OS=Mus musculus OX=10090 GN=Nap1l1 PE=1 SV=2	Nap1l1	1.5241	0.0283454	Up	45.345	29.9	8	7	0.785062	0.969566	0.622467	1.17224	1.18582	1.26485
developmental process	O35955	Proteasome subunit beta type-10 OS=Mus musculus OX=10090 GN=Psmb10 PE=1 SV=1	Psmb10	1.9175	0.0143014	Up	29.063	13.9	3	3	0.671157	0.792824	0.592572	1.11661	1.15432	1.67251
developmental process	P19324	Serpin H1 OS=Mus musculus OX=10090 GN=Serpinh1 PE=1 SV=3	Serpinh1	1.5813	0.0244508	Up	46.533	46.5	18	18	0.818291	0.78404	0.72204	1.118	1.0282	1.52943
developmental process	P16406	Glutamyl aminopeptidase OS=Mus musculus OX=10090 GN=Enpep PE=1 SV=1	Enpep	0.6178	0.0305172	Down	107.96	19	17	17	1.02801	1.43379	1.24688	0.820009	0.866598	0.604719
developmental process	P28076	Proteasome subunit beta type-9 OS=Mus musculus OX=10090 GN=Psmb9 PE=1 SV=1	Psmb9	1.6694	0.0232957	Up	23.396	14.2	3	3	0.651004	0.908037	0.688676	1.08671	1.1582	1.50738
developmental process	A2A863	Integrin beta-4 OS=Mus musculus OX=10090 GN=Itgb4 PE=1 SV=1	Itgb4	2.1429	0.0424273	Up	201.65	3.1	5	5	0.525798	0.6635	0.719791	0.92635	1.17633	1.98823
developmental process	Q9QUJ7	Long-chain-fatty-acid--CoA ligase 4 OS=Mus musculus OX=10090 GN=Acsl4 PE=1 SV=2	Acsl4	1.9165	0.00113864	Up	79.076	25.7	10	10	0.776272	0.628892	0.652071	1.36748	1.37382	1.20147
developmental process	Q8CH72	E3 ubiquitin-protein ligase TRIM32 OS=Mus musculus OX=10090 GN=Trim32 PE=1 SV=2	Trim32	1.9044	0.00902971	Up	72.057	10.1	5	5	0.750186	0.650103	0.665538	1.34106	1.02228	1.57084
developmental process	O35639	Annexin A3 OS=Mus musculus OX=10090 GN=Anxa3 PE=1 SV=4	Anxa3	1.6691	0.000740826	Up	36.384	20.7	6	6	0.714501	0.796021	0.737442	1.15999	1.23904	1.35301
developmental process	Q99MK8	Beta-adrenergic receptor kinase 1 OS=Mus musculus OX=10090 GN=Grk2 PE=1 SV=2	Grk2	1.8025	0.000240286	Up	79.638	11.5	5	5	0.730632	0.693219	0.717097	1.21621	1.24017	1.40267
developmental process	P11835	Integrin beta-2 OS=Mus musculus OX=10090 GN=Itgb2 PE=1 SV=2	Itgb2	1.9835	0.0121337	Up	85.025	17.9	10	10	0.779585	0.747919	0.48355	1.25912	1.25517	1.47466
developmental process	P13745	Glutathione S-transferase A1 OS=Mus musculus OX=10090 GN=Gsta1 PE=1 SV=2	Gsta1	0.6628	0.0202624	Down	25.608	42.6	11	7	1.06608	1.24529	1.2971	0.866503	0.870414	0.654607
developmental process	P23927	Alpha-crystallin B chain OS=Mus musculus OX=10090 GN=Cryab PE=1 SV=2	Cryab	0.6246	0.0416344	Down	20.069	40.6	7	7	1.22713	1.21634	1.24985	0.927761	0.537661	0.841251
developmental process	Q9WTK5	Nuclear factor NF-kappa-B p100 subunit OS=Mus musculus OX=10090 GN=Nfkb2 PE=1 SV=1	Nfkb2	1.8004	0.0372798	Up	96.831	11.3	6	6	0.866064	0.587058	0.689394	1.11009	1.0533	1.6941
developmental process	Q7TMS5	Broad substrate specificity ATP-binding cassette transporter ABCG2 OS=Mus musculus OX=10090 GN=Abcg2 PE=1 SV=1	Abcg2	0.6657	0.0213901	Down	72.977	12.9	7	7	1.16519	1.19291	1.24397	0.91724	0.847185	0.633507
developmental process	Q99MD9	Nuclear autoantigenic sperm protein OS=Mus musculus OX=10090 GN=Nasp PE=1 SV=2	Nasp	1.6345	0.00153223	Up	83.953	15.3	9	9	0.699612	0.737984	0.839848	1.16027	1.262	1.30028
developmental process	O35969	Guanidinoacetate N-methyltransferase OS=Mus musculus OX=10090 GN=Gamt PE=1 SV=1	Gamt	0.6337	0.00556369	Down	26.336	28.4	4	4	1.25547	1.21528	1.20187	0.821397	0.853906	0.652084
developmental process	Q8C3J5	Dedicator of cytokinesis protein 2 OS=Mus musculus OX=10090 GN=Dock2 PE=1 SV=3	Dock2	1.8042	0.0181657	Up	211.7	5.8	8	8	0.69744	0.871731	0.570483	1.11235	1.22043	1.52757
immune system process	P28076	Proteasome subunit beta type-9 OS=Mus musculus OX=10090 GN=Psmb9 PE=1 SV=1	Psmb9	1.6694	0.0232957	Up	23.396	14.2	3	3	0.651004	0.908037	0.688676	1.08671	1.1582	1.50738
immune system process	P97449	Aminopeptidase N OS=Mus musculus OX=10090 GN=Anpep PE=1 SV=4	Anpep	0.5123	0.0270983	Down	109.65	18.9	16	14	1.37987	1.03735	1.55036	0.804092	0.746377	0.481947
immune system process	P14106	Complement C1q subcomponent subunit B OS=Mus musculus OX=10090 GN=C1qb PE=1 SV=2	C1qb	2.9159	0.00360126	Up	26.717	11.1	2	2	0.596163	0.417518	0.518527	1.49351	1.13693	1.83735
immune system process	P10852	4F2 cell-surface antigen heavy chain OS=Mus musculus OX=10090 GN=Slc3a2 PE=1 SV=1	Slc3a2	0.6404	0.0305694	Down	58.336	16.7	8	8	1.18267	1.25477	1.22014	0.783648	0.965149	0.593617
immune system process	Q571E4	N-acetylgalactosamine-6-sulfatase OS=Mus musculus OX=10090 GN=Galns PE=1 SV=2	Galns	2.1073	0.00131487	Up	57.673	12.9	5	5	0.705923	0.59907	0.625932	1.44403	1.15283	1.47222
immune system process	Q06890	Clusterin OS=Mus musculus OX=10090 GN=Clu PE=1 SV=1	Clu	2.4222	0.0373326	Up	51.655	23.2	10	10	0.514928	0.650741	0.587582	1.31975	0.846823	2.08017
immune system process	P63158	High mobility group protein B1 OS=Mus musculus OX=10090 GN=Hmgb1 PE=1 SV=2	Hmgb1	0.409	0.000452822	Down	24.893	49.8	16	13	1.23915	1.46644	1.55261	0.537341	0.56715	0.637317
immune system process	P48025	Tyrosine-protein kinase SYK OS=Mus musculus OX=10090 GN=Syk PE=1 SV=2	Syk	1.9354	0.028979	Up	71.376	13.5	5	5	0.603268	0.885496	0.555274	1.07261	1.19407	1.68928
immune system process	O35639	Annexin A3 OS=Mus musculus OX=10090 GN=Anxa3 PE=1 SV=4	Anxa3	1.6691	0.000740826	Up	36.384	20.7	6	6	0.714501	0.796021	0.737442	1.15999	1.23904	1.35301
immune system process	P62849	40S ribosomal protein S24 OS=Mus musculus OX=10090 GN=Rps24 PE=1 SV=1	Rps24	0.6179	0.00383345	Down	15.423	29.3	4	4	1.40358	1.15007	1.15486	0.713364	0.830293	0.747839
immune system process	P09528	Ferritin heavy chain OS=Mus musculus OX=10090 GN=Fth1 PE=1 SV=2	Fth1	1.5889	0.0397474	Up	21.066	42.3	7	7	0.789535	0.698417	0.829616	1.31018	0.917216	1.45504
immune system process	P04186	Complement factor B OS=Mus musculus OX=10090 GN=Cfb PE=1 SV=2	Cfb	1.5221	0.0422291	Up	85.004	14.6	9	9	0.771544	0.835103	0.772313	1.2675	0.915568	1.43797
immune system process	O35955	Proteasome subunit beta type-10 OS=Mus musculus OX=10090 GN=Psmb10 PE=1 SV=1	Psmb10	1.9175	0.0143014	Up	29.063	13.9	3	3	0.671157	0.792824	0.592572	1.11661	1.15432	1.67251
immune system process	P19253	60S ribosomal protein L13a OS=Mus musculus OX=10090 GN=Rpl13a PE=1 SV=4	Rpl13a	0.55	0.0199666	Down	23.464	20.7	4	4	1.48537	1.13458	1.2509	0.669814	0.905427	0.553907
immune system process	P01029	Complement C4-B OS=Mus musculus OX=10090 GN=C4b PE=1 SV=3	C4b	2.4616	0.00480341	Up	192.91	12.9	22	17	0.595477	0.676692	0.461137	1.51838	1.12584	1.62247
immune system process	Q61646	Haptoglobin OS=Mus musculus OX=10090 GN=Hp PE=1 SV=1	Hp	2.1679	0.0326198	Up	38.752	17.3	7	7	0.377005	0.709885	0.807108	1.15532	1.34062	1.61006
immune system process	P11835	Integrin beta-2 OS=Mus musculus OX=10090 GN=Itgb2 PE=1 SV=2	Itgb2	1.9835	0.0121337	Up	85.025	17.9	10	10	0.779585	0.747919	0.48355	1.25912	1.25517	1.47466
immune system process	Q3TBD2	Rho GTPase-activating protein 45 OS=Mus musculus OX=10090 GN=Arhgap45 PE=1 SV=2	Arhgap45	1.8235	0.0162923	Up	122.9	6	4	4	0.617419	0.767624	0.739994	1.2113	1.03912	1.62454
immune system process	Q8BG07	5'-3' exonuclease PLD4 OS=Mus musculus OX=10090 GN=Pld4 PE=1 SV=1	Pld4	1.533	0.0067823	Up	56.153	8	4	4	0.838122	0.816457	0.714171	1.15246	1.10614	1.37265
immune system process	Q8BPU7	Engulfment and cell motility protein 1 OS=Mus musculus OX=10090 GN=Elmo1 PE=1 SV=2	Elmo1	1.7008	0.00409671	Up	83.935	8.9	5	4	0.787302	0.660934	0.773309	1.09625	1.29244	1.38976
immune system process	Q8C3J5	Dedicator of cytokinesis protein 2 OS=Mus musculus OX=10090 GN=Dock2 PE=1 SV=3	Dock2	1.8042	0.0181657	Up	211.7	5.8	8	8	0.69744	0.871731	0.570483	1.11235	1.22043	1.52757
immune system process	Q8BH35	Complement component C8 beta chain OS=Mus musculus OX=10090 GN=C8b PE=1 SV=1	C8b	1.6933	0.0424844	Up	66.229	16	7	7	0.738724	0.887032	0.601983	1.25434	0.965526	1.55239
immune system process	Q9EQH2	Endoplasmic reticulum aminopeptidase 1 OS=Mus musculus OX=10090 GN=Erap1 PE=1 SV=2	Erap1	1.5103	0.027572	Up	106.6	18.2	14	14	0.830841	0.874429	0.68487	1.03371	1.14911	1.42704
immune system process	Q91V92	ATP-citrate synthase OS=Mus musculus OX=10090 GN=Acly PE=1 SV=1	Acly	1.972	0.0442506	Up	119.73	53.3	41	41	0.778298	0.551811	0.688713	1.05789	1.02774	1.89555
immune system process	Q9ES52	Phosphatidylinositol 3,4,5-trisphosphate 5-phosphatase 1 OS=Mus musculus OX=10090 GN=Inpp5d PE=1 SV=2	Inpp5d	2.3802	0.0164719	Up	133.54	6.3	6	6	0.596653		0.497358	1.2627	1.03972	1.60357
immune system process	Q8VC30	Triokinase/FMN cyclase OS=Mus musculus OX=10090 GN=Tkfc PE=1 SV=1	Tkfc	0.5901	0.0293181	Down	59.69	27.3	10	10	1.05624	1.46395	1.25322	0.831077	0.833051	0.56247
immune system process	Q8CH72	E3 ubiquitin-protein ligase TRIM32 OS=Mus musculus OX=10090 GN=Trim32 PE=1 SV=2	Trim32	1.9044	0.00902971	Up	72.057	10.1	5	5	0.750186	0.650103	0.665538	1.34106	1.02228	1.57084
immune system process	Q61830	Macrophage mannose receptor 1 OS=Mus musculus OX=10090 GN=Mrc1 PE=1 SV=2	Mrc1	1.8216	0.0337492	Up	164.98	13.5	16	16	0.669713	0.757842	0.698917	1.16138	0.96418	1.74797
immune system process	Q91YI0	Argininosuccinate lyase OS=Mus musculus OX=10090 GN=Asl PE=1 SV=1	Asl	0.5746	0.00579165	Down	51.739	18.1	10	10	1.19728	1.25662	1.35669	0.794397	0.800692	0.594322
immune system process	Q9WTK5	Nuclear factor NF-kappa-B p100 subunit OS=Mus musculus OX=10090 GN=Nfkb2 PE=1 SV=1	Nfkb2	1.8004	0.0372798	Up	96.831	11.3	6	6	0.866064	0.587058	0.689394	1.11009	1.0533	1.6941
immune system process	Q8K182	Complement component C8 alpha chain OS=Mus musculus OX=10090 GN=C8a PE=1 SV=1	C8a	1.5491	0.0347512	Up	66.08	5.3	3	3	0.785599	0.856303	0.711866	1.25464	0.946454	1.44514
immune system process	Q8K1X4	Nck-associated protein 1-like OS=Mus musculus OX=10090 GN=Nckap1l PE=1 SV=1	Nckap1l	2.141	0.00151307	Up	128.9	11.5	11	9	0.663373	0.649271	0.597585	1.18402	1.29181	1.61395
intracellular	Q5U5V2	Hydroxylysine kinase OS=Mus musculus OX=10090 GN=Hykk PE=1 SV=2	Hykk	0.5441	0.0286484	Down	42.356	16.5	6	6	1.14617	1.39661	1.34305	0.678856	0.935129	0.500185
intracellular	Q99KK9	Histidine--tRNA ligase, mitochondrial OS=Mus musculus OX=10090 GN=Hars2 PE=1 SV=1	Hars2	1.8167	0.0407301	Up	56.985	11.1	5	2		0.702863	0.717239	1.447	1.1329
intracellular	P09528	Ferritin heavy chain OS=Mus musculus OX=10090 GN=Fth1 PE=1 SV=2	Fth1	1.5889	0.0397474	Up	21.066	42.3	7	7	0.789535	0.698417	0.829616	1.31018	0.917216	1.45504
intracellular	Q62148	Retinal dehydrogenase 2 OS=Mus musculus OX=10090 GN=Aldh1a2 PE=1 SV=2	Aldh1a2	1.6602	0.0180893	Up	56.625	32	14	10	0.733246	0.653868	0.868355	1.31423	1.01435	1.41595
intracellular	P10922	Histone H1.0 OS=Mus musculus OX=10090 GN=H1-0 PE=2 SV=4	H1-0	0.3498	0.00899242	Down	20.861	20.6	4	4	1.77485	1.26786	1.40254	0.71966	0.480738	0.354356
intracellular	A6X935	Inter alpha-trypsin inhibitor, heavy chain 4 OS=Mus musculus OX=10090 GN=Itih4 PE=1 SV=2	Itih4	2.0345	0.0171125	Up	104.66	9.7	9	9	0.722431	0.640358	0.614481	1.37984	0.953277	1.68962
intracellular	Q99KR3	Endoribonuclease LACTB2 OS=Mus musculus OX=10090 GN=Lactb2 PE=1 SV=1	Lactb2	0.5895	0.0362837	Down	32.754	34	8	8	1.13289	1.3608	1.28115	0.831245	0.879429	0.514487
intracellular	Q91V92	ATP-citrate synthase OS=Mus musculus OX=10090 GN=Acly PE=1 SV=1	Acly	1.972	0.0442506	Up	119.73	53.3	41	41	0.778298	0.551811	0.688713	1.05789	1.02774	1.89555
intracellular	P07742	Ribonucleoside-diphosphate reductase large subunit OS=Mus musculus OX=10090 GN=Rrm1 PE=1 SV=2	Rrm1	1.5265	0.00272062	Up	90.209	12.6	8	8	0.832669	0.836857	0.705306	1.1758	1.1644	1.28497
intracellular	P10852	4F2 cell-surface antigen heavy chain OS=Mus musculus OX=10090 GN=Slc3a2 PE=1 SV=1	Slc3a2	0.6404	0.0305694	Down	58.336	16.7	8	8	1.18267	1.25477	1.22014	0.783648	0.965149	0.593617
intracellular	P16406	Glutamyl aminopeptidase OS=Mus musculus OX=10090 GN=Enpep PE=1 SV=1	Enpep	0.6178	0.0305172	Down	107.96	19	17	17	1.02801	1.43379	1.24688	0.820009	0.866598	0.604719
intracellular	O89001	Carboxypeptidase D OS=Mus musculus OX=10090 GN=Cpd PE=1 SV=2	Cpd	1.6565	0.00887793	Up	152.4	6.2	7	7	0.631778	0.726714	0.900124	1.20558	1.32961	1.20619
intracellular	Q9Z2V5	Histone deacetylase 6 OS=Mus musculus OX=10090 GN=Hdac6 PE=1 SV=3	Hdac6	0.6034	0.00332361	Down	125.79	5.7	5	5	1.09661	1.24888	1.39655	0.732755	0.811767	0.713435
intracellular	Q8R3E3	WD repeat domain phosphoinositide-interacting protein 1 OS=Mus musculus OX=10090 GN=Wipi1 PE=1 SV=1	Wipi1	2.1565	0.0478012	Up	48.758	6.5	2	2		0.744312	0.522922		1.33729	1.39547
intracellular	Q64FW2	All-trans-retinol 13,14-reductase OS=Mus musculus OX=10090 GN=Retsat PE=1 SV=3	Retsat	0.6457	0.0363804	Down	67.334	28.6	16	16	1.0364	1.22459	1.38491	0.959201	0.64314	0.751761
intracellular	O55142	60S ribosomal protein L35a OS=Mus musculus OX=10090 GN=Rpl35a PE=1 SV=2	Rpl35a	0.6352	0.00606275	Down	12.554	35.5	5	5	1.42541	1.07783	1.16613	0.797267	0.769092	0.764273
intracellular	Q9QXS6	Drebrin OS=Mus musculus OX=10090 GN=Dbn1 PE=1 SV=4	Dbn1	1.7529	0.028086	Up	77.286	19.5	10	10	0.816191	0.768021	0.595318	1.07666	1.11548	1.62833
intracellular	Q8BPU7	Engulfment and cell motility protein 1 OS=Mus musculus OX=10090 GN=Elmo1 PE=1 SV=2	Elmo1	1.7008	0.00409671	Up	83.935	8.9	5	4	0.787302	0.660934	0.773309	1.09625	1.29244	1.38976
intracellular	Q9Z2V4	Phosphoenolpyruvate carboxykinase, cytosolic [GTP] OS=Mus musculus OX=10090 GN=Pck1 PE=1 SV=1	Pck1	4.1515	0.000183385	Up	69.354	44.4	27	26	0.393786	0.426448	0.34447	1.70152	1.78483	1.34894
intracellular	P11835	Integrin beta-2 OS=Mus musculus OX=10090 GN=Itgb2 PE=1 SV=2	Itgb2	1.9835	0.0121337	Up	85.025	17.9	10	10	0.779585	0.747919	0.48355	1.25912	1.25517	1.47466
intracellular	Q9WVG6	Histone-arginine methyltransferase CARM1 OS=Mus musculus OX=10090 GN=Carm1 PE=1 SV=2	Carm1	1.556	0.0312291	Up	65.853	12.8	5	5	0.643275	0.710728	0.993402	1.09996	1.26528	1.28736
intracellular	Q64512	Tyrosine-protein phosphatase non-receptor type 13 OS=Mus musculus OX=10090 GN=Ptpn13 PE=1 SV=2	Ptpn13	1.8956	0.0372524	Up	270.33	5	9	9	0.686541	0.490587	0.894973	1.1637	1.11853	1.64567
intracellular	P01029	Complement C4-B OS=Mus musculus OX=10090 GN=C4b PE=1 SV=3	C4b	2.4616	0.00480341	Up	192.91	12.9	22	17	0.595477	0.676692	0.461137	1.51838	1.12584	1.62247
intracellular	P11031	Activated RNA polymerase II transcriptional coactivator p15 OS=Mus musculus OX=10090 GN=Sub1 PE=1 SV=3	Sub1	0.3367	0.0411474	Down	14.427	37.8	5	5	1.17068	1.52698	1.79084	0.258761	0.315044	0.937693
intracellular	O35326	Serine/arginine-rich splicing factor 5 OS=Mus musculus OX=10090 GN=Srsf5 PE=1 SV=2	Srsf5	0.6143	0.000489583	Down	30.891	25.3	6	5	1.13805	1.26918	1.30961	0.748498	0.743483	0.79118
intracellular	P28076	Proteasome subunit beta type-9 OS=Mus musculus OX=10090 GN=Psmb9 PE=1 SV=1	Psmb9	1.6694	0.0232957	Up	23.396	14.2	3	3	0.651004	0.908037	0.688676	1.08671	1.1582	1.50738
intracellular	P14873	Microtubule-associated protein 1B OS=Mus musculus OX=10090 GN=Map1b PE=1 SV=2	Map1b	1.932	0.0294227	Up	270.25	11.4	19	18	0.771302	0.692073	0.583019	1.0916	1.05841	1.8036
intracellular	Q8K1X4	Nck-associated protein 1-like OS=Mus musculus OX=10090 GN=Nckap1l PE=1 SV=1	Nckap1l	2.141	0.00151307	Up	128.9	11.5	11	9	0.663373	0.649271	0.597585	1.18402	1.29181	1.61395
intracellular	Q8VCR7	Protein ABHD14B OS=Mus musculus OX=10090 GN=Abhd14b PE=1 SV=1	Abhd14b	0.6026	0.0110774	Down	22.45	10	2	2	1.22524	1.31716	1.20147	0.879188	0.776803	0.600134
intracellular	P14148	60S ribosomal protein L7 OS=Mus musculus OX=10090 GN=Rpl7 PE=1 SV=2	Rpl7	0.5576	0.0156975	Down	31.419	36.3	11	11	1.53413	0.993139	1.32483	0.651527	0.802541	0.693829
intracellular	P07214	SPARC OS=Mus musculus OX=10090 GN=Sparc PE=1 SV=1	Sparc	1.5907	0.0264632	Up	34.45	42.1	10	10	0.869873	0.705984	0.740141	1.0413	1.12055	1.52214
intracellular	Q60825	Sodium-dependent phosphate transport protein 2A OS=Mus musculus OX=10090 GN=Slc34a1 PE=1 SV=2	Slc34a1	0.4571	0.00102317	Down	68.773	20.4	10	9	1.58688	1.25908	1.2718	0.691666	0.58555	0.605023
intracellular	P36536	GTP-binding protein SAR1a OS=Mus musculus OX=10090 GN=Sar1a PE=1 SV=1	Sar1a	1.9348	0.0305389	Up	22.371	48.5	5	3	0.865926	0.429066	0.749474	1.3427	1.30396	1.30887
intracellular	P13745	Glutathione S-transferase A1 OS=Mus musculus OX=10090 GN=Gsta1 PE=1 SV=2	Gsta1	0.6628	0.0202624	Down	25.608	42.6	11	7	1.06608	1.24529	1.2971	0.866503	0.870414	0.654607
intracellular	O35639	Annexin A3 OS=Mus musculus OX=10090 GN=Anxa3 PE=1 SV=4	Anxa3	1.6691	0.000740826	Up	36.384	20.7	6	6	0.714501	0.796021	0.737442	1.15999	1.23904	1.35301
intracellular	Q920R6	V-type proton ATPase 116 kDa subunit a isoform 4 OS=Mus musculus OX=10090 GN=Atp6v0a4 PE=1 SV=1	Atp6v0a4	0.651	0.0372679	Down	95.604	22.9	19	18	1.10965	1.25264	1.27177	0.93314	0.842234	0.590562
intracellular	Q8CH72	E3 ubiquitin-protein ligase TRIM32 OS=Mus musculus OX=10090 GN=Trim32 PE=1 SV=2	Trim32	1.9044	0.00902971	Up	72.057	10.1	5	5	0.750186	0.650103	0.665538	1.34106	1.02228	1.57084
intracellular	Q91YL3	Uridine-cytidine kinase-like 1 OS=Mus musculus OX=10090 GN=Uckl1 PE=1 SV=1	Uckl1	1.7177	0.00742745	Up	60.841	13.3	4	4	0.806797	0.80431	0.596656	1.26781	1.35893	1.1655
intracellular	Q91VF2	Histamine N-methyltransferase OS=Mus musculus OX=10090 GN=Hnmt PE=1 SV=1	Hnmt	0.5119	0.0158449	Down	33.664	14.6	4	4	1.19917	1.2848	1.48462	0.86646	0.66683	0.498114
intracellular	Q8C3J5	Dedicator of cytokinesis protein 2 OS=Mus musculus OX=10090 GN=Dock2 PE=1 SV=3	Dock2	1.8042	0.0181657	Up	211.7	5.8	8	8	0.69744	0.871731	0.570483	1.11235	1.22043	1.52757
intracellular	Q8VCN5	Cystathionine gamma-lyase OS=Mus musculus OX=10090 GN=Cth PE=1 SV=1	Cth	0.5833	0.00607467	Down	43.567	22.4	7	7	1.19552	1.37055	1.22344	0.853146	0.740539	0.616799
intracellular	O35955	Proteasome subunit beta type-10 OS=Mus musculus OX=10090 GN=Psmb10 PE=1 SV=1	Psmb10	1.9175	0.0143014	Up	29.063	13.9	3	3	0.671157	0.792824	0.592572	1.11661	1.15432	1.67251
intracellular	Q61024	Asparagine synthetase [glutamine-hydrolyzing] OS=Mus musculus OX=10090 GN=Asns PE=1 SV=3	Asns	1.9094	0.0371529	Up	64.282	15.5	7	7	0.761405	0.533558	0.767343	1.08449	1.07357	1.77963
intracellular	Q8VC30	Triokinase/FMN cyclase OS=Mus musculus OX=10090 GN=Tkfc PE=1 SV=1	Tkfc	0.5901	0.0293181	Down	59.69	27.3	10	10	1.05624	1.46395	1.25322	0.831077	0.833051	0.56247
intracellular	Q4PZA2	Endothelin-converting enzyme 1 OS=Mus musculus OX=10090 GN=Ece1 PE=1 SV=1	Ece1	1.6414	0.0146594	Up	87.072	9.1	5	5	0.908933	0.700003	0.662554	1.30357	1.07133	1.35362
intracellular	O35490	Betaine--homocysteine S-methyltransferase 1 OS=Mus musculus OX=10090 GN=Bhmt PE=1 SV=1	Bhmt	1.7865	0.0377008	Up	45.02	42.3	12	10	0.989069	0.621272	0.542867	1.49372	1.20094	1.15213
intracellular	P12970	60S ribosomal protein L7a OS=Mus musculus OX=10090 GN=Rpl7a PE=1 SV=2	Rpl7a	0.6352	0.0256483	Down	29.976	37.2	14	14	1.42161	1.0976	1.15006	0.896114	0.806701	0.627909
intracellular	Q922Q4	Pyrroline-5-carboxylate reductase 2 OS=Mus musculus OX=10090 GN=Pycr2 PE=1 SV=1	Pycr2	1.8565	0.00792754	Up	33.659	38.4	8	8	0.678132	0.594369	0.827936	1.4248	1.09804	1.37672
intracellular	Q61576	Peptidyl-prolyl cis-trans isomerase FKBP10 OS=Mus musculus OX=10090 GN=Fkbp10 PE=1 SV=2	Fkbp10	1.579	0.0458165	Up	64.697	14.6	7	6	0.84155	0.872189	0.61277	1.01906	1.1577	1.49673
intracellular	O88413	Tubby-related protein 3 OS=Mus musculus OX=10090 GN=Tulp3 PE=1 SV=1	Tulp3	1.5236	0.00443102	Up	51.23	8.9	3	3	0.772278		0.812732	1.22179	1.1932
intracellular	Q8C0M9	Isoaspartyl peptidase/L-asparaginase OS=Mus musculus OX=10090 GN=Asrgl1 PE=1 SV=1	Asrgl1	0.6572	0.0172557	Down	33.95	20.6	4	4	1.1229	1.29889	1.19876	0.958072	0.691645	0.729727
intracellular	Q8R059	UDP-glucose 4-epimerase OS=Mus musculus OX=10090 GN=Gale PE=1 SV=1	Gale	1.5344	0.0344195	Up	38.224	18.2	5	5	0.700231	0.923599	0.743608	1.02113	1.15155	1.45989
intracellular	Q6P549	Phosphatidylinositol 3,4,5-trisphosphate 5-phosphatase 2 OS=Mus musculus OX=10090 GN=Inppl1 PE=1 SV=1	Inppl1	1.5178	0.0165784	Up	138.97	11.1	9	9	0.882869	0.641498	0.858686	1.2458	1.12672	1.24443
intracellular	Q8BH00	2-aminomuconic semialdehyde dehydrogenase OS=Mus musculus OX=10090 GN=Aldh8a1 PE=1 SV=1	Aldh8a1	0.6164	0.0208615	Down	53.663	37.4	16	16	1.16089	1.30642	1.24457	0.817852	0.889627	0.58064
intracellular	Q9D8E6	60S ribosomal protein L4 OS=Mus musculus OX=10090 GN=Rpl4 PE=1 SV=3	Rpl4	0.5721	0.0222585	Down	47.153	37.5	13	13	1.6016	0.978259	1.23672	0.724102	0.785101	0.674219
intracellular	Q61830	Macrophage mannose receptor 1 OS=Mus musculus OX=10090 GN=Mrc1 PE=1 SV=2	Mrc1	1.8216	0.0337492	Up	164.98	13.5	16	16	0.669713	0.757842	0.698917	1.16138	0.96418	1.74797
intracellular	O88643	Serine/threonine-protein kinase PAK 1 OS=Mus musculus OX=10090 GN=Pak1 PE=1 SV=1	Pak1	1.5364	0.0105281	Up	60.736	21.1	8	6	0.816388	0.898662	0.650465	1.24011	1.18939	1.20498
intracellular	Q8BH86	D-glutamate cyclase, mitochondrial OS=Mus musculus OX=10090 GN=Dglucy PE=1 SV=1	Dglucy	0.6654	0.0206556	Down	66.365	7.8	4	4	1.01113	1.29095	1.30065	0.824702	0.88005	0.692518
intracellular	Q8CIE4	Protein mono-ADP-ribosyltransferase PARP10 OS=Mus musculus OX=10090 GN=Parp10 PE=2 SV=1	Parp10	1.7301	0.0197096	Up	103.68	6.7	4	4	0.85089	0.786569	0.560257	1.19196	1.14953	1.4608
intracellular	Q9JHC0	Glutathione peroxidase 2 OS=Mus musculus OX=10090 GN=Gpx2 PE=2 SV=3	Gpx2	2.3067	0.00521048	Up	21.99	49.5	7	7	0.545824	0.735321	0.533334	1.26169	1.71383	1.21
intracellular	Q9DBD5	Proline-, glutamic acid- and leucine-rich protein 1 OS=Mus musculus OX=10090 GN=Pelp1 PE=1 SV=2	Pelp1	1.6565	0.0239084	Up	118.07	4.6	4	4	0.647988	0.76215	0.848462	1.28155	0.988795	1.47106
intracellular	Q8BMF3	NADP-dependent malic enzyme, mitochondrial OS=Mus musculus OX=10090 GN=Me3 PE=1 SV=2	Me3	1.5935	0.0275782	Up	67.098	16.7	7	6	0.897087	0.746154	0.670256	1.0361	1.48669	1.16371
intracellular	Q9ERS2	NADH dehydrogenase [ubiquinone] 1 alpha subcomplex subunit 13 OS=Mus musculus OX=10090 GN=Ndufa13 PE=1 SV=3	Ndufa13	0.5914	0.0451995	Down	16.859	25.7	4	4	1.28984	1.16662	1.31381	0.876281	0.862275	0.491171
intracellular	P63158	High mobility group protein B1 OS=Mus musculus OX=10090 GN=Hmgb1 PE=1 SV=2	Hmgb1	0.409	0.000452822	Down	24.893	49.8	16	13	1.23915	1.46644	1.55261	0.537341	0.56715	0.637317
intracellular	Q9ERL9	Guanylate cyclase soluble subunit alpha-1 OS=Mus musculus OX=10090 GN=Gucy1a1 PE=1 SV=2	Gucy1a1	1.5711	0.0091252	Up	77.587	26.9	15	15	0.838096	0.832944	0.662548	1.15768	1.14367	1.36506
intracellular	Q9JII6	Aldo-keto reductase family 1 member A1 OS=Mus musculus OX=10090 GN=Akr1a1 PE=1 SV=3	Akr1a1	0.6316	0.00986531	Down	36.586	58.2	16	16	1.22473	1.30605	1.14649	0.821738	0.863071	0.637916
intracellular	Q8C7K6	Prenylcysteine oxidase-like OS=Mus musculus OX=10090 GN=Pcyox1l PE=1 SV=1	Pcyox1l	1.7985	0.000744959	Up	54.874	28.1	9	9	0.770988	0.74377	0.62923	1.31247	1.27808	1.26546
intracellular	D3Z7P3	Glutaminase kidney isoform, mitochondrial OS=Mus musculus OX=10090 GN=Gls PE=1 SV=1	Gls	1.6905	0.000755458	Up	73.963	56.2	30	30	0.758921	0.718798	0.752317	1.28954	1.35137	1.12905
intracellular	Q8BP67	60S ribosomal protein L24 OS=Mus musculus OX=10090 GN=Rpl24 PE=1 SV=2	Rpl24	0.4948	0.0469201	Down	17.779	19.7	3	3	1.5395	1.4934	0.981076	0.775856	0.792027	0.418143
intracellular	Q9ER69	Pre-mRNA-splicing regulator WTAP OS=Mus musculus OX=10090 GN=Wtap PE=1 SV=3	Wtap	2.1772	0.00858277	Up	44.176	16.9	5	5	0.762121	0.450928	0.675412	1.23897	1.42346	1.44911
intracellular	P97449	Aminopeptidase N OS=Mus musculus OX=10090 GN=Anpep PE=1 SV=4	Anpep	0.5123	0.0270983	Down	109.65	18.9	16	14	1.37987	1.03735	1.55036	0.804092	0.746377	0.481947
intracellular	Q9EQC5	N-terminal kinase-like protein OS=Mus musculus OX=10090 GN=Scyl1 PE=1 SV=1	Scyl1	1.5203	0.0296812	Up	89.159	17.4	7	7	0.984159	0.734235	0.662298	1.16242	1.12122	1.33566
intracellular	Q8BW75	Amine oxidase [flavin-containing] B OS=Mus musculus OX=10090 GN=Maob PE=1 SV=4	Maob	0.6606	0.00653135	Down	58.557	16	6	6	1.33105	1.03398	1.2481	0.826719	0.792895	0.767257
intracellular	Q9DCG9	Multifunctional methyltransferase subunit TRM112-like protein OS=Mus musculus OX=10090 GN=Trmt112 PE=1 SV=1	Trmt112	1.5474	0.00644594	Up	14.141	26.4	3	3	0.716575	0.718301	0.92045	1.24297	1.17208	1.22962
intracellular	Q3TBD2	Rho GTPase-activating protein 45 OS=Mus musculus OX=10090 GN=Arhgap45 PE=1 SV=2	Arhgap45	1.8235	0.0162923	Up	122.9	6	4	4	0.617419	0.767624	0.739994	1.2113	1.03912	1.62454
intracellular	Q9DBE0	Cysteine sulfinic acid decarboxylase OS=Mus musculus OX=10090 GN=Csad PE=1 SV=1	Csad	0.4576	0.000953163	Down	55.144	27.2	12	12	1.28262	1.29667	1.5371	0.681644	0.546568	0.655408
intracellular	Q9WTK5	Nuclear factor NF-kappa-B p100 subunit OS=Mus musculus OX=10090 GN=Nfkb2 PE=1 SV=1	Nfkb2	1.8004	0.0372798	Up	96.831	11.3	6	6	0.866064	0.587058	0.689394	1.11009	1.0533	1.6941
intracellular	Q8BYB9	Protein O-glucosyltransferase 1 OS=Mus musculus OX=10090 GN=Poglut1 PE=1 SV=2	Poglut1	1.6825	0.0437511	Up	46.379	15.3	5	5	0.754632	0.664338		1.00963	1.10778	1.46362
intracellular	Q9DBL1	Short/branched chain specific acyl-CoA dehydrogenase, mitochondrial OS=Mus musculus OX=10090 GN=Acadsb PE=1 SV=1	Acadsb	0.4581	0.0449036	Down	47.874	12.3	5	5	1.45368	0.842395	1.81885	0.703579	0.695141	0.486348
intracellular	Q9ES52	Phosphatidylinositol 3,4,5-trisphosphate 5-phosphatase 1 OS=Mus musculus OX=10090 GN=Inpp5d PE=1 SV=2	Inpp5d	2.3802	0.0164719	Up	133.54	6.3	6	6	0.596653		0.497358	1.2627	1.03972	1.60357
intracellular	Q99M28	RNA-binding protein with serine-rich domain 1 OS=Mus musculus OX=10090 GN=Rnps1 PE=1 SV=1	Rnps1	0.301	3.88787e-05	Down	34.208	23.3	5	5	1.35844	1.60556	1.64787	0.459621	0.466225	0.462284
intracellular	P62849	40S ribosomal protein S24 OS=Mus musculus OX=10090 GN=Rps24 PE=1 SV=1	Rps24	0.6179	0.00383345	Down	15.423	29.3	4	4	1.40358	1.15007	1.15486	0.713364	0.830293	0.747839
intracellular	P70227	Inositol 1,4,5-trisphosphate receptor type 3 OS=Mus musculus OX=10090 GN=Itpr3 PE=1 SV=3	Itpr3	1.5951	0.00608158	Up	304.27	17.6	35	30	0.846657	0.758794	0.706588	1.30239	1.0635	1.32206
intracellular	G5E897	Protein O-glucosyltransferase 3 OS=Mus musculus OX=10090 GN=Poglut3 PE=1 SV=1	Poglut3	1.5026	0.0146444	Up	57.685	15.1	7	7	0.938625	0.707329	0.751582	1.14281	1.13306	1.32659
intracellular	Q571E4	N-acetylgalactosamine-6-sulfatase OS=Mus musculus OX=10090 GN=Galns PE=1 SV=2	Galns	2.1073	0.00131487	Up	57.673	12.9	5	5	0.705923	0.59907	0.625932	1.44403	1.15283	1.47222
intracellular	Q99PL6	UBX domain-containing protein 6 OS=Mus musculus OX=10090 GN=Ubxn6 PE=1 SV=1	Ubxn6	3.0055	0.0168132	Up	49.795	14.3	4	4	0.363182	0.544544		1.66195	1.05331	1.37702
intracellular	Q9WVD5	Mitochondrial ornithine transporter 1 OS=Mus musculus OX=10090 GN=Slc25a15 PE=1 SV=1	Slc25a15	0.5475	0.041702	Down	32.823	28.2	9	9	1.37865	1.19684	1.30173	0.850474	0.829438	0.442862
intracellular	B9EJ86	Oxysterol-binding protein-related protein 8 OS=Mus musculus OX=10090 GN=Osbpl8 PE=1 SV=1	Osbpl8	0.5867	0.0167416	Down	101.27	31.7	19	19	1.18911	1.22701	1.36523	0.784254	0.872039	0.562361
intracellular	Q9CX80	Cytoglobin OS=Mus musculus OX=10090 GN=Cygb PE=1 SV=1	Cygb	1.6131	0.0169184	Up	21.465	52.6	11	11	0.718149	0.866708	0.711225	1.06647	1.14928	1.48816
intracellular	B1AVZ0	Uracil phosphoribosyltransferase homolog OS=Mus musculus OX=10090 GN=Uprt PE=1 SV=1	Uprt	2.1389	0.00454655	Up	34.278	31.3	6	6	0.73362	0.568146	0.609742	1.2231	1.19803	1.66736
intracellular	Q6ZWV3	60S ribosomal protein L10 OS=Mus musculus OX=10090 GN=Rpl10 PE=1 SV=3	Rpl10	0.5891	0.0362661	Down	24.604	41.1	7	7	1.56858	1.05426	1.15294	0.812154	0.837446	0.574622
intracellular	Q91YI0	Argininosuccinate lyase OS=Mus musculus OX=10090 GN=Asl PE=1 SV=1	Asl	0.5746	0.00579165	Down	51.739	18.1	10	10	1.19728	1.25662	1.35669	0.794397	0.800692	0.594322
intracellular	Q9WU20	Methylenetetrahydrofolate reductase OS=Mus musculus OX=10090 GN=Mthfr PE=1 SV=2	Mthfr	0.2165	0.00139196	Down	74.579	19.3	9	9	1.50031	1.61849	1.81333	0.388012	0.442683	0.237185
intracellular	Q9R0B9	Procollagen-lysine,2-oxoglutarate 5-dioxygenase 2 OS=Mus musculus OX=10090 GN=Plod2 PE=1 SV=2	Plod2	2.5677	0.0475979	Up	84.487	35.8	20	20	0.587029	0.386119	0.708605	1.05041	1.00568	2.26216
intracellular	A0JNU3	60 kDa lysophospholipase OS=Mus musculus OX=10090 GN=Aspg PE=1 SV=1	Aspg	0.582	0.0160669	Down	60.594	9.8	5	5	1.07303	1.36219	1.35754	0.861214	0.588929	0.757098
intracellular	Q8BGA9	Mitochondrial inner membrane protein OXA1L OS=Mus musculus OX=10090 GN=Oxa1l PE=1 SV=1	Oxa1l	0.6461	0.0358435	Down	48.219	3.9	2	2	1.20574		1.22423	0.85186		0.718166
intracellular	P19253	60S ribosomal protein L13a OS=Mus musculus OX=10090 GN=Rpl13a PE=1 SV=4	Rpl13a	0.55	0.0199666	Down	23.464	20.7	4	4	1.48537	1.13458	1.2509	0.669814	0.905427	0.553907
intracellular	Q8R2Z5	von Willebrand factor A domain-containing protein 1 OS=Mus musculus OX=10090 GN=Vwa1 PE=1 SV=1	Vwa1	1.6022	0.000258141	Up	44.708	7.5	2	2	0.753806	0.794035	0.757882	1.30643	1.22982	1.15803
intracellular	Q9QXN5	Inositol oxygenase OS=Mus musculus OX=10090 GN=Miox PE=1 SV=2	Miox	0.4657	0.0329358	Down	33.163	29.8	6	6	1.34746	1.40414	1.3421	0.638641	0.89782	0.369844
intracellular	Q8BG07	5'-3' exonuclease PLD4 OS=Mus musculus OX=10090 GN=Pld4 PE=1 SV=1	Pld4	1.533	0.0067823	Up	56.153	8	4	4	0.838122	0.816457	0.714171	1.15246	1.10614	1.37265
intracellular	Q8K019	Bcl-2-associated transcription factor 1 OS=Mus musculus OX=10090 GN=Bclaf1 PE=1 SV=2	Bclaf1	0.618	0.0166326	Down	106	11.2	8	8	0.98982	1.27991	1.43856	0.820075	0.767536	0.704099
intracellular	Q9CZM2	60S ribosomal protein L15 OS=Mus musculus OX=10090 GN=Rpl15 PE=1 SV=4	Rpl15	0.5206	0.0365281	Down	24.146	45.6	11	11	1.65281	0.913344	1.37972	0.658479	0.824159	0.571487
intracellular	Q9QXG4	Acetyl-coenzyme A synthetase, cytoplasmic OS=Mus musculus OX=10090 GN=Acss2 PE=1 SV=2	Acss2	0.6513	0.0337625	Down	78.861	45.2	27	27	1.0689	1.2547	1.30984	0.969185	0.76688	0.630493
intracellular	Q8JZR0	Long-chain-fatty-acid--CoA ligase 5 OS=Mus musculus OX=10090 GN=Acsl5 PE=1 SV=1	Acsl5	2.5466	0.0188041	Up	76.205	9.8	5	3	0.703515	0.515094	0.634781		1.24294	1.90367
intracellular	Q9JLM8	Serine/threonine-protein kinase DCLK1 OS=Mus musculus OX=10090 GN=Dclk1 PE=1 SV=1	Dclk1	2.4457	0.0074638	Up	84.152	8.7	5	5	0.564063	0.670628	0.50663	1.09675	1.30498	1.85695
intracellular	Q7TNV0	Protein DEK OS=Mus musculus OX=10090 GN=Dek PE=1 SV=1	Dek	0.4952	0.000490231	Down	43.158	19.7	7	7	1.26562	1.41411	1.33306	0.640891	0.605451	0.740855
intracellular	P48025	Tyrosine-protein kinase SYK OS=Mus musculus OX=10090 GN=Syk PE=1 SV=2	Syk	1.9354	0.028979	Up	71.376	13.5	5	5	0.603268	0.885496	0.555274	1.07261	1.19407	1.68928
intracellular	Q9EQH2	Endoplasmic reticulum aminopeptidase 1 OS=Mus musculus OX=10090 GN=Erap1 PE=1 SV=2	Erap1	1.5103	0.027572	Up	106.6	18.2	14	14	0.830841	0.874429	0.68487	1.03371	1.14911	1.42704
intracellular	Q9JIZ0	Probable N-acetyltransferase CML1 OS=Mus musculus OX=10090 GN=Cml1 PE=1 SV=1	Cml1	0.4887	0.0357715	Down	25.013	16.7	5	2	1.09964	1.52017	1.41052	0.835025	0.728258	0.406391
intracellular	Q6ZWV7	60S ribosomal protein L35 OS=Mus musculus OX=10090 GN=Rpl35 PE=1 SV=1	Rpl35	0.5093	0.0121694	Down	14.552	13.8	2	2	1.44238	1.31611	1.21678	0.785047	0.751783	0.487902
intracellular	P97496	SWI/SNF complex subunit SMARCC1 OS=Mus musculus OX=10090 GN=Smarcc1 PE=1 SV=2	Smarcc1	1.7213	0.0138298	Up	122.89	11.6	10	4	0.767497	0.660874	0.776488	0.994538	1.4565	1.3441
intracellular	O70228	Probable phospholipid-transporting ATPase IIA OS=Mus musculus OX=10090 GN=Atp9a PE=1 SV=3	Atp9a	1.5225	0.00336685	Up	118.61	4.1	4	4	0.823975	0.88332	0.774119	1.26583	1.25276
intracellular	Q91XF0	Pyridoxine-5'-phosphate oxidase OS=Mus musculus OX=10090 GN=Pnpo PE=1 SV=1	Pnpo	0.6569	0.00610725	Down	30.114	20.3	5	5	1.09157	1.19233	1.33737	0.7397	0.878212	0.760815
intracellular	Q5YD48	APOBEC1 complementation factor OS=Mus musculus OX=10090 GN=A1cf PE=1 SV=2	A1cf	0.5525	0.0167561	Down	65.681	16	7	6	1.28799	1.39234	1.18439	0.760723	0.851776	0.522786
intracellular	Q8BMC1	V-type proton ATPase subunit G 3 OS=Mus musculus OX=10090 GN=Atp6v1g3 PE=1 SV=1	Atp6v1g3	0.6511	0.00394104	Down	13.749	38.1	3	3	1.15625	1.24336	1.23436	0.694173	0.880412	0.79145
intracellular	P97494	Glutamate--cysteine ligase catalytic subunit OS=Mus musculus OX=10090 GN=Gclc PE=1 SV=4	Gclc	0.544	0.0281026	Down	72.571	51.6	30	30	1.09444	1.41439	1.37716	0.884063	0.731156	0.498793
intracellular	Q5DTU0	Actin filament-associated protein 1-like 2 OS=Mus musculus OX=10090 GN=Afap1l2 PE=1 SV=2	Afap1l2	1.9185	0.00796394	Up	92.174	5.9	4	4	0.673198	0.766276	0.616368	1.19921	1.12004	1.62491
intracellular	P35831	Tyrosine-protein phosphatase non-receptor type 12 OS=Mus musculus OX=10090 GN=Ptpn12 PE=1 SV=3	Ptpn12	1.7501	0.0418838	Up	86.525	16.5	9	9	0.789526	0.494402	0.89779	1.17741	1.15903	1.48185
intracellular	Q8BGR2	Volume-regulated anion channel subunit LRRC8D OS=Mus musculus OX=10090 GN=Lrrc8d PE=1 SV=1	Lrrc8d	0.5484	0.0368425	Down	98.112	13.5	9	9	1.26181	1.32575	1.28735	0.733251	0.932271	0.459569
intracellular	P47963	60S ribosomal protein L13 OS=Mus musculus OX=10090 GN=Rpl13 PE=1 SV=3	Rpl13	0.5146	0.0308972	Down	24.305	28.4	6	6	1.4373	1.33519	1.18899	0.880891	0.719857	0.437782
intracellular	Q61646	Haptoglobin OS=Mus musculus OX=10090 GN=Hp PE=1 SV=1	Hp	2.1679	0.0326198	Up	38.752	17.3	7	7	0.377005	0.709885	0.807108	1.15532	1.34062	1.61006
intracellular	Q80X80	Phospholipid transfer protein C2CD2L OS=Mus musculus OX=10090 GN=C2cd2l PE=1 SV=3	C2cd2l	0.6194	0.0371725	Down	76.328	16.4	7	7	1.14442	1.13358	1.42702	0.866151	0.863073	0.565755
intracellular	P97501	Dimethylaniline monooxygenase [N-oxide-forming] 3 OS=Mus musculus OX=10090 GN=Fmo3 PE=1 SV=1	Fmo3	0.6316	0.0278291	Down	60.515	14.2	7	6	1.21145	1.27444	1.19158	0.90727	0.83887	0.576382
intracellular	P28656	Nucleosome assembly protein 1-like 1 OS=Mus musculus OX=10090 GN=Nap1l1 PE=1 SV=2	Nap1l1	1.5241	0.0283454	Up	45.345	29.9	8	7	0.785062	0.969566	0.622467	1.17224	1.18582	1.26485
intracellular	Q80SY3	V-type proton ATPase subunit d 2 OS=Mus musculus OX=10090 GN=Atp6v0d2 PE=2 SV=2	Atp6v0d2	0.576	0.0120577	Down	40.493	8.6	2	2	1.17557	1.35897	1.07813	0.647121	0.740218
intracellular	P62897	Cytochrome c, somatic OS=Mus musculus OX=10090 GN=Cycs PE=1 SV=2	Cycs	0.6435	0.0414207	Down	11.605	56.2	8	8	1.35711	0.983672	1.30987	0.644512	0.940534	0.7643
intracellular	Q8C0L8	Conserved oligomeric Golgi complex subunit 5 OS=Mus musculus OX=10090 GN=Cog5 PE=1 SV=3	Cog5	1.5643	0.0185647	Up	91.39	9.8	5	5	0.690216	0.808453	0.84111	1.04705	1.45738	1.15579
intracellular	Q71FD7	Filamin-binding LIM protein 1 OS=Mus musculus OX=10090 GN=Fblim1 PE=1 SV=2	Fblim1	2.3607	0.011289	Up	41.026	23.2	7	7	0.624166	0.585351	0.575802	1.30718	1.00764	1.89985
intracellular	Q64374	Regucalcin OS=Mus musculus OX=10090 GN=Rgn PE=1 SV=1	Rgn	0.4781	0.0180806	Down	33.406	32.8	10	10	1.38445	1.66041	1.01441	0.672685	0.76444	0.503608
intracellular	P97864	Caspase-7 OS=Mus musculus OX=10090 GN=Casp7 PE=1 SV=2	Casp7	1.5273	0.0166969	Up	34.06	15.2	5	5	0.712139	0.932447	0.729446	1.1699	1.09387	1.3622
intracellular	P97311	DNA replication licensing factor MCM6 OS=Mus musculus OX=10090 GN=Mcm6 PE=1 SV=1	Mcm6	2.9657	0.00913917	Up	92.866	17.9	11	11	0.507268	0.591735	0.413979	1.04428	1.37437	2.06836
intracellular	Q91WV7	Neutral and basic amino acid transport protein rBAT OS=Mus musculus OX=10090 GN=Slc3a1 PE=1 SV=1	Slc3a1	0.4308	0.00757037	Down	78.117	19	17	17	1.11826	1.43278	1.64235	0.673516	0.672898	0.460194
intracellular	P51855	Glutathione synthetase OS=Mus musculus OX=10090 GN=Gss PE=1 SV=1	Gss	0.6561	0.0435913	Down	52.246	37.3	16	16	0.977686	1.41527	1.23002	0.918682	0.797275	0.661068
intracellular	P27659	60S ribosomal protein L3 OS=Mus musculus OX=10090 GN=Rpl3 PE=1 SV=3	Rpl3	0.569	0.0128363	Down	46.109	32.8	14	14	1.44009	1.15725	1.2268	0.768689	0.83739	0.569782
intracellular	Q6P5H2	Nestin OS=Mus musculus OX=10090 GN=Nes PE=1 SV=1	Nes	1.9273	0.00515399	Up	207.12	5.2	7	7	0.728136	0.752452	0.569094	1.13774	1.31638	1.49619
intracellular	P62878	E3 ubiquitin-protein ligase RBX1 OS=Mus musculus OX=10090 GN=Rbx1 PE=1 SV=1	Rbx1	1.902	0.0159837	Up	12.274	24.1	2	2	0.718364	0.648663	0.700512	1.72344	1.04921	1.15982
intracellular	P09405	Nucleolin OS=Mus musculus OX=10090 GN=Ncl PE=1 SV=2	Ncl	0.5131	0.00197616	Down	76.722	20.2	14	14	1.24715	1.42835	1.28981	0.672511	0.582572	0.779602
intracellular	Q6R891	Neurabin-2 OS=Mus musculus OX=10090 GN=Ppp1r9b PE=1 SV=1	Ppp1r9b	1.5302	0.0112044	Up	89.519	15.1	9	9	0.740611	0.821285	0.809501	1.15209	1.05555	1.42097
intracellular	Q8BVU0	DISP complex protein LRCH3 OS=Mus musculus OX=10090 GN=Lrch3 PE=1 SV=3	Lrch3	2.4946	0.0181018	Up	86.34	8	4	4	0.607131	0.560012	0.549774	1.53284	0.885695	1.86454
intracellular	Q6DID7	Protein wntless homolog OS=Mus musculus OX=10090 GN=Wls PE=1 SV=1	Wls	1.6383	0.0138995	Up	62.188	7.2	5	5	0.859654	0.689436	0.725138	1.14451	1.09351	1.48775
intracellular	P62911	60S ribosomal protein L32 OS=Mus musculus OX=10090 GN=Rpl32 PE=1 SV=2	Rpl32	0.6051	0.0200261	Down	15.86	45.9	7	7	1.41243	1.12399	1.20179	0.773022	0.893162	0.595615
intracellular	P35980	60S ribosomal protein L18 OS=Mus musculus OX=10090 GN=Rpl18 PE=1 SV=3	Rpl18	0.5103	0.0162853	Down	21.644	29.3	7	7	1.47541	1.13825	1.35913	0.719473	0.819085	0.488652
intracellular	Q9D394	Protein RUFY3 OS=Mus musculus OX=10090 GN=Rufy3 PE=1 SV=1	Rufy3	0.5596	0.0164448	Down	53.006	20.3	9	8	1.3058	1.22155	1.31977	0.761552	0.865305	0.526026
intracellular	P70414	Sodium/calcium exchanger 1 OS=Mus musculus OX=10090 GN=Slc8a1 PE=1 SV=1	Slc8a1	0.6072	0.00217296	Down	108.03	4.2	3	3	1.30994	1.29248	1.13086	0.776269	0.811441	0.679011
intracellular	P51661	Corticosteroid 11-beta-dehydrogenase isozyme 2 OS=Mus musculus OX=10090 GN=Hsd11b2 PE=1 SV=2	Hsd11b2	0.6632	0.00726552	Down	42.186	14.5	5	5	1.32176	1.16382	1.122	0.864464	0.828948	0.699001
intracellular	P47199	Quinone oxidoreductase OS=Mus musculus OX=10090 GN=Cryz PE=1 SV=1	Cryz	0.5738	0.0182919	Down	35.268	38.1	11	11	1.06228	1.40767	1.34238	0.908887	0.642114	0.636659
intracellular	Q99L60	V-type proton ATPase subunit C 2 OS=Mus musculus OX=10090 GN=Atp6v1c2 PE=1 SV=1	Atp6v1c2	0.4117	0.0159977	Down	48.35	30.7	10	7	1.06309	1.5573	1.62992	0.570472	0.767191	0.412032
intracellular	Q99J27	Acetyl-coenzyme A transporter 1 OS=Mus musculus OX=10090 GN=Slc33a1 PE=1 SV=1	Slc33a1	0.6531	0.0341213	Down	61.075	4.7	2	2	1.26996	1.16961	1.19	0.963703	0.806692	0.600027
intracellular	P45377	Aldose reductase-related protein 2 OS=Mus musculus OX=10090 GN=Akr1b8 PE=1 SV=2	Akr1b8	2.3958	0.03752	Up	36.12	38.6	10	6	0.332938	0.538907	0.895021	1.22419	1.74443	1.26451
intracellular	P83882	60S ribosomal protein L36a OS=Mus musculus OX=10090 GN=Rpl36a PE=3 SV=2	Rpl36a	0.5246	0.0171192	Down	12.441	25.5	3	3	1.41611	1.31384	1.20559	0.78258	0.797984	0.48389
intracellular	Q9ERD7	Tubulin beta-3 chain OS=Mus musculus OX=10090 GN=Tubb3 PE=1 SV=1	Tubb3	2.8703	0.0441757	Up	50.418	54.9	19	6	0.345237	0.59719		0.95952	1.27052	1.82753
intracellular	P97328	Ketohexokinase OS=Mus musculus OX=10090 GN=Khk PE=1 SV=1	Khk	0.6179	0.0244499	Down	32.75	28.9	7	7	1.12986	1.35627	1.22227	0.872671	0.839076	0.579853
intracellular	P43277	Histone H1.3 OS=Mus musculus OX=10090 GN=H1-3 PE=1 SV=2	H1-3	0.3998	0.0202129	Down	22.099	24.4	7	3	1.6662	1.18548	1.43465	0.675612	0.700005	0.338057
intracellular	P18242	Cathepsin D OS=Mus musculus OX=10090 GN=Ctsd PE=1 SV=1	Ctsd	2.2151	0.00243475	Up	44.953	16.1	6	6	0.72273	0.594297	0.549161	1.34988	1.19257	1.59136
intracellular	Q8VI75	Importin-4 OS=Mus musculus OX=10090 GN=Ipo4 PE=1 SV=1	Ipo4	1.7971	0.00841468	Up	119.27	7.6	7	7	0.729617	0.745816	0.669623	1.07038	1.20941	1.57515
intracellular	P40936	Indolethylamine N-methyltransferase OS=Mus musculus OX=10090 GN=Inmt PE=1 SV=1	Inmt	0.4149	0.00440444	Down	29.459	13.6	3	3	1.36713	1.38014	1.49339	0.657028	0.422751	0.679562
intracellular	Q9JKN1	Zinc transporter 7 OS=Mus musculus OX=10090 GN=Slc30a7 PE=1 SV=1	Slc30a7	1.6169	0.0364606	Up	41.789	6.9	2	2	0.815817	0.64389		1.08675	1.08431	1.36923
intracellular	P47911	60S ribosomal protein L6 OS=Mus musculus OX=10090 GN=Rpl6 PE=1 SV=3	Rpl6	0.5869	0.00745704	Down	33.509	23.6	9	9	1.41026	1.15377	1.21686	0.765402	0.834781	0.618922
intracellular	P63030	Mitochondrial pyruvate carrier 1 OS=Mus musculus OX=10090 GN=Mpc1 PE=1 SV=1	Mpc1	0.5922	0.0277061	Down	12.454	51.4	4	3	1.29632	1.15096	1.32105	0.8911	0.804509	0.536054
intracellular	Q8R0W0	Epiplakin OS=Mus musculus OX=10090 GN=Eppk1 PE=1 SV=2	Eppk1	2.7166	0.0281814	Up	723.3	12	9	7	0.402934	0.809753	0.401697	1.08521	1.24977	2.05063
intracellular	P43275	Histone H1.1 OS=Mus musculus OX=10090 GN=H1-1 PE=1 SV=2	H1-1	0.433	0.0241202	Down	21.785	18.8	3	2	2.01342	1.14076	1.03286	0.647371	0.663169	0.502414
intracellular	Q06890	Clusterin OS=Mus musculus OX=10090 GN=Clu PE=1 SV=1	Clu	2.4222	0.0373326	Up	51.655	23.2	10	10	0.514928	0.650741	0.587582	1.31975	0.846823	2.08017
intracellular	P97333	Neuropilin-1 OS=Mus musculus OX=10090 GN=Nrp1 PE=1 SV=2	Nrp1	1.5744	0.00849857	Up	103	20.9	12	12	0.851134	0.70253	0.776975	1.15291	1.10543	1.41102
intracellular	Q9WTQ8	Mitochondrial import inner membrane translocase subunit Tim23 OS=Mus musculus OX=10090 GN=Timm23 PE=1 SV=1	Timm23	0.6408	0.00230059	Down	21.978	22.5	3	3	1.15932	1.10237	1.24166	0.738472		0.758182
intracellular	Q8K4Q0	Regulatory-associated protein of mTOR OS=Mus musculus OX=10090 GN=Rptor PE=1 SV=1	Rptor	1.5054	0.0141521	Up	149.47	7.6	6	6	0.908365	0.733478	0.752975	1.04849	1.34108	1.21561
intracellular	Q8K4L3	Supervillin OS=Mus musculus OX=10090 GN=Svil PE=1 SV=1	Svil	1.7748	0.00499274	Up	243.16	4.9	9	9	0.676158	0.747266	0.738914	1.30081	1.06147	1.47539
intracellular	P16056	Hepatocyte growth factor receptor OS=Mus musculus OX=10090 GN=Met PE=1 SV=1	Met	2.3152	0.0478775	Up	153.55	2.8	3	3	0.407963	0.709917		1.44963	1.4502	0.982284
intracellular	Q8K3X6	Ankyrin repeat and SAM domain-containing protein 4B OS=Mus musculus OX=10090 GN=Anks4b PE=1 SV=1	Anks4b	0.542	0.0255409	Down	47.975	7.8	3	3	1.0598	1.50132	1.33005	0.782499	0.813307	0.513024
intracellular	Q9CR58	Kidney mitochondrial carrier protein 1 OS=Mus musculus OX=10090 GN=Slc25a30 PE=1 SV=1	Slc25a30	0.6155	0.046725	Down	32.281	9.6	3	3	1.17593	1.1286	1.40958	0.88541	0.86561	0.53488
intracellular	Q6VN19	Ran-binding protein 10 OS=Mus musculus OX=10090 GN=Ranbp10 PE=1 SV=2	Ranbp10	1.7776	0.0402096	Up	67.188	7.7	3	2	0.538105		0.825631	1.14528	1.33218	1.1588
intracellular	P47226	Testin OS=Mus musculus OX=10090 GN=Tes PE=1 SV=1	Tes	1.8947	0.0046902	Up	47.983	27.2	9	9	0.725151	0.694374	0.653207	1.1153	1.22281	1.58916
intracellular	P53657	Pyruvate kinase PKLR OS=Mus musculus OX=10090 GN=Pklr PE=1 SV=1	Pklr	0.5575	0.00970029	Down	62.308	30.3	16	15	1.23406	1.54855	1.06973	0.69784	0.80085	0.648969
intracellular	Q3TJD7	PDZ and LIM domain protein 7 OS=Mus musculus OX=10090 GN=Pdlim7 PE=1 SV=1	Pdlim7	1.6573	0.0417863	Up	50.118	34.6	11	11	0.85298	0.717816	0.687118	1.0333	1.06298	1.64581
intracellular	Q3V1T4	Prolyl 3-hydroxylase 1 OS=Mus musculus OX=10090 GN=P3h1 PE=1 SV=2	P3h1	1.5289	0.00230947	Up	83.65	15.4	8	8	0.815049	0.804701	0.752814	1.16233	1.11989	1.34522
intracellular	Q2KN98	Cytospin-A OS=Mus musculus OX=10090 GN=Specc1l PE=1 SV=1	Specc1l	1.5371	0.0177263	Up	124.49	8.6	6	6	0.866034	0.714285	0.784595	1.20003	1.02129	1.41376
intracellular	Q5SSZ5	Tensin-3 OS=Mus musculus OX=10090 GN=Tns3 PE=1 SV=1	Tns3	1.5361	0.0490787	Up	155.59	15.3	12	10	0.774808	0.783482	0.807577	0.931979	1.16136	1.54079
intracellular	Q91W18	Tudor domain-containing protein 3 OS=Mus musculus OX=10090 GN=Tdrd3 PE=1 SV=4	Tdrd3	1.6281	0.0454374	Up	82.252	8.1	4	4	0.991756	0.677301	0.613939	1.27361	1.02604	1.41735
intracellular	Q2EMV9	Protein mono-ADP-ribosyltransferase PARP14 OS=Mus musculus OX=10090 GN=Parp14 PE=1 SV=3	Parp14	1.9598	0.00392249	Up	203.8	3.9	5	5	0.610235	0.624485	0.792467	1.28648	1.17024	1.51609
intracellular	P23927	Alpha-crystallin B chain OS=Mus musculus OX=10090 GN=Cryab PE=1 SV=2	Cryab	0.6246	0.0416344	Down	20.069	40.6	7	7	1.22713	1.21634	1.24985	0.927761	0.537661	0.841251
intracellular	P62301	40S ribosomal protein S13 OS=Mus musculus OX=10090 GN=Rps13 PE=1 SV=2	Rps13	0.4994	0.0160188	Down	17.222	43.7	7	7	1.71656	1.15996	1.12506	0.638719	0.799529	0.560165
intracellular	O35969	Guanidinoacetate N-methyltransferase OS=Mus musculus OX=10090 GN=Gamt PE=1 SV=1	Gamt	0.6337	0.00556369	Down	26.336	28.4	4	4	1.25547	1.21528	1.20187	0.821397	0.853906	0.652084
intracellular	Q99MD9	Nuclear autoantigenic sperm protein OS=Mus musculus OX=10090 GN=Nasp PE=1 SV=2	Nasp	1.6345	0.00153223	Up	83.953	15.3	9	9	0.699612	0.737984	0.839848	1.16027	1.262	1.30028
intracellular	P62267	40S ribosomal protein S23 OS=Mus musculus OX=10090 GN=Rps23 PE=1 SV=3	Rps23	0.6209	0.0228529	Down	15.807	21.7	4	4	1.44096	1.00397	1.2567	0.778414	0.861319	0.658633
intracellular	Q5SSL4	Active breakpoint cluster region-related protein OS=Mus musculus OX=10090 GN=Abr PE=1 SV=1	Abr	2.8464	0.0425046	Up	97.666	10.8	6	5	0.754892	0.312503	0.492497	0.891657	1.42917	2.11928
intracellular	Q99MK8	Beta-adrenergic receptor kinase 1 OS=Mus musculus OX=10090 GN=Grk2 PE=1 SV=2	Grk2	1.8025	0.000240286	Up	79.638	11.5	5	5	0.730632	0.693219	0.717097	1.21621	1.24017	1.40267
intracellular	Q3UQ28	Peroxidasin homolog OS=Mus musculus OX=10090 GN=Pxdn PE=1 SV=2	Pxdn	1.7612	0.00453772	Up	165.1	35.1	32	32	0.707577	0.624699	0.84071	1.22982	1.19432	1.40287
intracellular	Q3UW53	Protein Niban 1 OS=Mus musculus OX=10090 GN=Niban1 PE=1 SV=2	Niban1	2.054	0.00278637	Up	102.65	19.1	13	13	0.705911	0.640613	0.618128	1.09303	1.41974	1.52257
intracellular	P58802	TBC1 domain family member 10A OS=Mus musculus OX=10090 GN=Tbc1d10a PE=1 SV=1	Tbc1d10a	0.6471	0.0207887	Down	56.202	14.2	6	6	1.27053	1.08307	1.2892	0.801375	0.917577	0.638254
intracellular	A2A863	Integrin beta-4 OS=Mus musculus OX=10090 GN=Itgb4 PE=1 SV=1	Itgb4	2.1429	0.0424273	Up	201.65	3.1	5	5	0.525798	0.6635	0.719791	0.92635	1.17633	1.98823
intracellular	P21956	Lactadherin OS=Mus musculus OX=10090 GN=Mfge8 PE=1 SV=3	Mfge8	1.5138	0.017678	Up	51.24	13.2	5	5	0.73641	0.951138	0.699269	1.23232	1.08728	1.29359
intracellular	P97304	DNA-directed RNA polymerases I and III subunit RPAC2 OS=Mus musculus OX=10090 GN=Polr1d PE=1 SV=1	Polr1d	2.216	0.0318387	Up	15.072	39.1	3	3	0.694188		0.462157	1.25072	1.04485	1.54809
intracellular	Q8BXV2	BRI3-binding protein OS=Mus musculus OX=10090 GN=Bri3bp PE=1 SV=1	Bri3bp	0.6193	0.0193952	Down	28.263	11.1	2	2	1.0836	1.4446	1.17721	0.864868	0.797619	0.632095
intracellular	P25206	DNA replication licensing factor MCM3 OS=Mus musculus OX=10090 GN=Mcm3 PE=1 SV=2	Mcm3	3.0836	0.00518187	Up	91.545	12.4	7	7	0.472717	0.652232	0.34436	1.23749	1.62285	1.67036
intracellular	Q8CB44	GRAM domain-containing protein 4 OS=Mus musculus OX=10090 GN=Gramd4 PE=1 SV=1	Gramd4	1.7622	0.0345369	Up	72.263	9.5	4	4		0.648109	0.724248	1.18896	1.45323	0.985451
intracellular	P19324	Serpin H1 OS=Mus musculus OX=10090 GN=Serpinh1 PE=1 SV=3	Serpinh1	1.5813	0.0244508	Up	46.533	46.5	18	18	0.818291	0.78404	0.72204	1.118	1.0282	1.52943
intracellular	Q3V3R1	Monofunctional C1-tetrahydrofolate synthase, mitochondrial OS=Mus musculus OX=10090 GN=Mthfd1l PE=1 SV=2	Mthfd1l	1.736	0.0182346	Up	105.73	8.7	6	6	0.923986	0.672732	0.596249	1.14249	1.23273	1.43181
intracellular	Q61644	Protein kinase C and casein kinase substrate in neurons protein 1 OS=Mus musculus OX=10090 GN=Pacsin1 PE=1 SV=1	Pacsin1	0.4392	0.0195776	Down	50.575	12.7	4	4	1.14856	1.58738	1.13161	0.648307		0.484143
intracellular	P61514	60S ribosomal protein L37a OS=Mus musculus OX=10090 GN=Rpl37a PE=1 SV=2	Rpl37a	0.645	0.0396888	Down	10.275	51.1	4	4	1.29475	1.09996	1.25263	0.770788	0.983479	0.59839
intracellular	Q9QUJ7	Long-chain-fatty-acid--CoA ligase 4 OS=Mus musculus OX=10090 GN=Acsl4 PE=1 SV=2	Acsl4	1.9165	0.00113864	Up	79.076	25.7	10	10	0.776272	0.628892	0.652071	1.36748	1.37382	1.20147
intracellular	Q922F4	Tubulin beta-6 chain OS=Mus musculus OX=10090 GN=Tubb6 PE=1 SV=1	Tubb6	1.9878	0.0254807	Up	50.09	64	22	10	0.68198	0.736019	0.590178	1.05941	1.09609	1.83632
intracellular	Q02013	Aquaporin-1 OS=Mus musculus OX=10090 GN=Aqp1 PE=1 SV=3	Aqp1	0.5111	0.0152737	Down	28.793	17.1	4	4	1.07888	1.43828	1.45353	0.833802	0.674328	0.521176
intracellular	Q3UGS4	Mapk-regulated corepressor-interacting protein 1 OS=Mus musculus OX=10090 GN=Mcrip1 PE=1 SV=1	Mcrip1	3.2647	0.0298017	Up	11.101	29.9	2	2	0.410978	0.449102	0.546815	0.742673	1.72361	2.12682
intracellular	P25976	Nucleolar transcription factor 1 OS=Mus musculus OX=10090 GN=Ubtf PE=1 SV=1	Ubtf	0.6107	0.0161884	Down	89.508	15	9	9	1.05958	1.12165	1.54387	0.725979	0.794822	0.754105
intracellular	Q3UMU9	Hepatoma-derived growth factor-related protein 2 OS=Mus musculus OX=10090 GN=Hdgfl2 PE=1 SV=1	Hdgfl2	0.2944	0.00857863	Down	74.29	7.3	4	2	1.45466	1.37942	1.80118	0.606597	0.262703	0.495435
intracellular	Q61129	Complement factor I OS=Mus musculus OX=10090 GN=Cfi PE=1 SV=3	Cfi	2.4945	0.00869522	Up	67.26	5.6	3	3	0.5277	0.574097	0.61517	1.48444	0.985765	1.81283
intracellular	Q91V76	Ester hydrolase C11orf54 homolog OS=Mus musculus OX=10090 PE=1 SV=1	--	0.6127	0.0390004	Down	34.995	14.9	6	6	1.0623	1.34957	1.3087	0.820583	0.904169	0.554668
intracellular	Q9R0I7	YLP motif-containing protein 1 OS=Mus musculus OX=10090 GN=Ylpm1 PE=2 SV=2	Ylpm1	1.6018	0.0171639	Up	155.13	3.9	4	4	0.644915	0.859476	0.801673	1.04813	1.3954	1.2504
intracellular	Q60875	Rho guanine nucleotide exchange factor 2 OS=Mus musculus OX=10090 GN=Arhgef2 PE=1 SV=4	Arhgef2	1.573	0.0463543	Up	111.97	14.1	9	9	0.897188	0.776342	0.658383	1.01036	1.11586	1.54186
intracellular	P61358	60S ribosomal protein L27 OS=Mus musculus OX=10090 GN=Rpl27 PE=1 SV=2	Rpl27	0.5918	0.00513466	Down	15.798	36	4	4	1.38473	1.28372	1.10083	0.837385	0.668187	0.725148
intracellular	Q7TMS5	Broad substrate specificity ATP-binding cassette transporter ABCG2 OS=Mus musculus OX=10090 GN=Abcg2 PE=1 SV=1	Abcg2	0.6657	0.0213901	Down	72.977	12.9	7	7	1.16519	1.19291	1.24397	0.91724	0.847185	0.633507
intracellular	Q8R1G6	PDZ and LIM domain protein 2 OS=Mus musculus OX=10090 GN=Pdlim2 PE=1 SV=1	Pdlim2	1.8081	0.0259236	Up	37.703	14	4	4	0.667136	0.955114	0.51443	1.34335	1.26231	1.25766
intracellular	P62717	60S ribosomal protein L18a OS=Mus musculus OX=10090 GN=Rpl18a PE=1 SV=1	Rpl18a	0.6155	0.0303223	Down	20.732	44.3	8	8	1.5609	0.994744	1.15845	0.828313	0.771091	0.6865
intracellular	Q05421	Cytochrome P450 2E1 OS=Mus musculus OX=10090 GN=Cyp2e1 PE=1 SV=1	Cyp2e1	3.0922	0.0225167	Up	56.804	9.5	5	5	0.430959	0.475853	0.559392	2.07613	1.64898	0.808681
intracellular	Q07797	Galectin-3-binding protein OS=Mus musculus OX=10090 GN=Lgals3bp PE=1 SV=1	Lgals3bp	2.4141	0.00728239	Up	64.49	15.9	6	6	0.554056	0.637851	0.565491	1.21054	1.1283	1.90376
localization	D3Z7P3	Glutaminase kidney isoform, mitochondrial OS=Mus musculus OX=10090 GN=Gls PE=1 SV=1	Gls	1.6905	0.000755458	Up	73.963	56.2	30	30	0.758921	0.718798	0.752317	1.28954	1.35137	1.12905
localization	Q8K1X4	Nck-associated protein 1-like OS=Mus musculus OX=10090 GN=Nckap1l PE=1 SV=1	Nckap1l	2.141	0.00151307	Up	128.9	11.5	11	9	0.663373	0.649271	0.597585	1.18402	1.29181	1.61395
localization	P97449	Aminopeptidase N OS=Mus musculus OX=10090 GN=Anpep PE=1 SV=4	Anpep	0.5123	0.0270983	Down	109.65	18.9	16	14	1.37987	1.03735	1.55036	0.804092	0.746377	0.481947
localization	P63030	Mitochondrial pyruvate carrier 1 OS=Mus musculus OX=10090 GN=Mpc1 PE=1 SV=1	Mpc1	0.5922	0.0277061	Down	12.454	51.4	4	3	1.29632	1.15096	1.32105	0.8911	0.804509	0.536054
localization	A2A863	Integrin beta-4 OS=Mus musculus OX=10090 GN=Itgb4 PE=1 SV=1	Itgb4	2.1429	0.0424273	Up	201.65	3.1	5	5	0.525798	0.6635	0.719791	0.92635	1.17633	1.98823
localization	P62267	40S ribosomal protein S23 OS=Mus musculus OX=10090 GN=Rps23 PE=1 SV=3	Rps23	0.6209	0.0228529	Down	15.807	21.7	4	4	1.44096	1.00397	1.2567	0.778414	0.861319	0.658633
localization	P83882	60S ribosomal protein L36a OS=Mus musculus OX=10090 GN=Rpl36a PE=3 SV=2	Rpl36a	0.5246	0.0171192	Down	12.441	25.5	3	3	1.41611	1.31384	1.20559	0.78258	0.797984	0.48389
localization	Q9JKN1	Zinc transporter 7 OS=Mus musculus OX=10090 GN=Slc30a7 PE=1 SV=1	Slc30a7	1.6169	0.0364606	Up	41.789	6.9	2	2	0.815817	0.64389		1.08675	1.08431	1.36923
localization	Q920R6	V-type proton ATPase 116 kDa subunit a isoform 4 OS=Mus musculus OX=10090 GN=Atp6v0a4 PE=1 SV=1	Atp6v0a4	0.651	0.0372679	Down	95.604	22.9	19	18	1.10965	1.25264	1.27177	0.93314	0.842234	0.590562
localization	P61514	60S ribosomal protein L37a OS=Mus musculus OX=10090 GN=Rpl37a PE=1 SV=2	Rpl37a	0.645	0.0396888	Down	10.275	51.1	4	4	1.29475	1.09996	1.25263	0.770788	0.983479	0.59839
localization	Q9EQC5	N-terminal kinase-like protein OS=Mus musculus OX=10090 GN=Scyl1 PE=1 SV=1	Scyl1	1.5203	0.0296812	Up	89.159	17.4	7	7	0.984159	0.734235	0.662298	1.16242	1.12122	1.33566
localization	Q3TBD2	Rho GTPase-activating protein 45 OS=Mus musculus OX=10090 GN=Arhgap45 PE=1 SV=2	Arhgap45	1.8235	0.0162923	Up	122.9	6	4	4	0.617419	0.767624	0.739994	1.2113	1.03912	1.62454
localization	P62301	40S ribosomal protein S13 OS=Mus musculus OX=10090 GN=Rps13 PE=1 SV=2	Rps13	0.4994	0.0160188	Down	17.222	43.7	7	7	1.71656	1.15996	1.12506	0.638719	0.799529	0.560165
localization	Q9WTQ8	Mitochondrial import inner membrane translocase subunit Tim23 OS=Mus musculus OX=10090 GN=Timm23 PE=1 SV=1	Timm23	0.6408	0.00230059	Down	21.978	22.5	3	3	1.15932	1.10237	1.24166	0.738472		0.758182
localization	Q9CX80	Cytoglobin OS=Mus musculus OX=10090 GN=Cygb PE=1 SV=1	Cygb	1.6131	0.0169184	Up	21.465	52.6	11	11	0.718149	0.866708	0.711225	1.06647	1.14928	1.48816
localization	Q99PL6	UBX domain-containing protein 6 OS=Mus musculus OX=10090 GN=Ubxn6 PE=1 SV=1	Ubxn6	3.0055	0.0168132	Up	49.795	14.3	4	4	0.363182	0.544544		1.66195	1.05331	1.37702
localization	Q8K4G1	Latent-transforming growth factor beta-binding protein 4 OS=Mus musculus OX=10090 GN=Ltbp4 PE=1 SV=2	Ltbp4	1.9932	0.0487856	Up	178.64	13.1	17	17	0.72301	0.657515	0.624015	1.06853	0.958469	1.96846
localization	Q9CR58	Kidney mitochondrial carrier protein 1 OS=Mus musculus OX=10090 GN=Slc25a30 PE=1 SV=1	Slc25a30	0.6155	0.046725	Down	32.281	9.6	3	3	1.17593	1.1286	1.40958	0.88541	0.86561	0.53488
localization	Q8BPU7	Engulfment and cell motility protein 1 OS=Mus musculus OX=10090 GN=Elmo1 PE=1 SV=2	Elmo1	1.7008	0.00409671	Up	83.935	8.9	5	4	0.787302	0.660934	0.773309	1.09625	1.29244	1.38976
localization	Q9CZM2	60S ribosomal protein L15 OS=Mus musculus OX=10090 GN=Rpl15 PE=1 SV=4	Rpl15	0.5206	0.0365281	Down	24.146	45.6	11	11	1.65281	0.913344	1.37972	0.658479	0.824159	0.571487
localization	Q99M28	RNA-binding protein with serine-rich domain 1 OS=Mus musculus OX=10090 GN=Rnps1 PE=1 SV=1	Rnps1	0.301	3.88787e-05	Down	34.208	23.3	5	5	1.35844	1.60556	1.64787	0.459621	0.466225	0.462284
localization	Q91WV7	Neutral and basic amino acid transport protein rBAT OS=Mus musculus OX=10090 GN=Slc3a1 PE=1 SV=1	Slc3a1	0.4308	0.00757037	Down	78.117	19	17	17	1.11826	1.43278	1.64235	0.673516	0.672898	0.460194
localization	Q8BG07	5'-3' exonuclease PLD4 OS=Mus musculus OX=10090 GN=Pld4 PE=1 SV=1	Pld4	1.533	0.0067823	Up	56.153	8	4	4	0.838122	0.816457	0.714171	1.15246	1.10614	1.37265
localization	Q8CGA3	Large neutral amino acids transporter small subunit 4 OS=Mus musculus OX=10090 GN=Slc43a2 PE=1 SV=1	Slc43a2	0.632	0.0197075	Down	62.43	10.7	7	7	1.25366	1.1515	1.27122	0.843839	0.880172	0.599607
localization	Q8C0L8	Conserved oligomeric Golgi complex subunit 5 OS=Mus musculus OX=10090 GN=Cog5 PE=1 SV=3	Cog5	1.5643	0.0185647	Up	91.39	9.8	5	5	0.690216	0.808453	0.84111	1.04705	1.45738	1.15579
localization	Q8R3E3	WD repeat domain phosphoinositide-interacting protein 1 OS=Mus musculus OX=10090 GN=Wipi1 PE=1 SV=1	Wipi1	2.1565	0.0478012	Up	48.758	6.5	2	2		0.744312	0.522922		1.33729	1.39547
localization	Q571E4	N-acetylgalactosamine-6-sulfatase OS=Mus musculus OX=10090 GN=Galns PE=1 SV=2	Galns	2.1073	0.00131487	Up	57.673	12.9	5	5	0.705923	0.59907	0.625932	1.44403	1.15283	1.47222
localization	Q8JZR0	Long-chain-fatty-acid--CoA ligase 5 OS=Mus musculus OX=10090 GN=Acsl5 PE=1 SV=1	Acsl5	2.5466	0.0188041	Up	76.205	9.8	5	3	0.703515	0.515094	0.634781		1.24294	1.90367
localization	Q80X80	Phospholipid transfer protein C2CD2L OS=Mus musculus OX=10090 GN=C2cd2l PE=1 SV=3	C2cd2l	0.6194	0.0371725	Down	76.328	16.4	7	7	1.14442	1.13358	1.42702	0.866151	0.863073	0.565755
localization	Q9ES07	Solute carrier family 15 member 2 OS=Mus musculus OX=10090 GN=Slc15a2 PE=1 SV=1	Slc15a2	0.6134	0.0305703	Down	81.631	4.7	5	5	1.08226	1.17303	1.46364	0.910003	0.771032	0.600033
localization	Q61830	Macrophage mannose receptor 1 OS=Mus musculus OX=10090 GN=Mrc1 PE=1 SV=2	Mrc1	1.8216	0.0337492	Up	164.98	13.5	16	16	0.669713	0.757842	0.698917	1.16138	0.96418	1.74797
localization	P47963	60S ribosomal protein L13 OS=Mus musculus OX=10090 GN=Rpl13 PE=1 SV=3	Rpl13	0.5146	0.0308972	Down	24.305	28.4	6	6	1.4373	1.33519	1.18899	0.880891	0.719857	0.437782
localization	P62911	60S ribosomal protein L32 OS=Mus musculus OX=10090 GN=Rpl32 PE=1 SV=2	Rpl32	0.6051	0.0200261	Down	15.86	45.9	7	7	1.41243	1.12399	1.20179	0.773022	0.893162	0.595615
localization	P58802	TBC1 domain family member 10A OS=Mus musculus OX=10090 GN=Tbc1d10a PE=1 SV=1	Tbc1d10a	0.6471	0.0207887	Down	56.202	14.2	6	6	1.27053	1.08307	1.2892	0.801375	0.917577	0.638254
localization	P16056	Hepatocyte growth factor receptor OS=Mus musculus OX=10090 GN=Met PE=1 SV=1	Met	2.3152	0.0478775	Up	153.55	2.8	3	3	0.407963	0.709917		1.44963	1.4502	0.982284
localization	P09405	Nucleolin OS=Mus musculus OX=10090 GN=Ncl PE=1 SV=2	Ncl	0.5131	0.00197616	Down	76.722	20.2	14	14	1.24715	1.42835	1.28981	0.672511	0.582572	0.779602
localization	Q9ES52	Phosphatidylinositol 3,4,5-trisphosphate 5-phosphatase 1 OS=Mus musculus OX=10090 GN=Inpp5d PE=1 SV=2	Inpp5d	2.3802	0.0164719	Up	133.54	6.3	6	6	0.596653		0.497358	1.2627	1.03972	1.60357
localization	Q8C3J5	Dedicator of cytokinesis protein 2 OS=Mus musculus OX=10090 GN=Dock2 PE=1 SV=3	Dock2	1.8042	0.0181657	Up	211.7	5.8	8	8	0.69744	0.871731	0.570483	1.11235	1.22043	1.52757
localization	Q8C7K6	Prenylcysteine oxidase-like OS=Mus musculus OX=10090 GN=Pcyox1l PE=1 SV=1	Pcyox1l	1.7985	0.000744959	Up	54.874	28.1	9	9	0.770988	0.74377	0.62923	1.31247	1.27808	1.26546
localization	Q8VBW1	Sodium- and chloride-dependent creatine transporter 1 OS=Mus musculus OX=10090 GN=Slc6a8 PE=1 SV=1	Slc6a8	0.2822	0.00217892	Down	70.999	4.2	2	2	1.37966	1.30225	1.52634	0.335978		0.45578
localization	Q91V92	ATP-citrate synthase OS=Mus musculus OX=10090 GN=Acly PE=1 SV=1	Acly	1.972	0.0442506	Up	119.73	53.3	41	41	0.778298	0.551811	0.688713	1.05789	1.02774	1.89555
localization	Q8BP67	60S ribosomal protein L24 OS=Mus musculus OX=10090 GN=Rpl24 PE=1 SV=2	Rpl24	0.4948	0.0469201	Down	17.779	19.7	3	3	1.5395	1.4934	0.981076	0.775856	0.792027	0.418143
localization	Q9QXS6	Drebrin OS=Mus musculus OX=10090 GN=Dbn1 PE=1 SV=4	Dbn1	1.7529	0.028086	Up	77.286	19.5	10	10	0.816191	0.768021	0.595318	1.07666	1.11548	1.62833
localization	P70414	Sodium/calcium exchanger 1 OS=Mus musculus OX=10090 GN=Slc8a1 PE=1 SV=1	Slc8a1	0.6072	0.00217296	Down	108.03	4.2	3	3	1.30994	1.29248	1.13086	0.776269	0.811441	0.679011
localization	P09528	Ferritin heavy chain OS=Mus musculus OX=10090 GN=Fth1 PE=1 SV=2	Fth1	1.5889	0.0397474	Up	21.066	42.3	7	7	0.789535	0.698417	0.829616	1.31018	0.917216	1.45504
localization	Q7TMS5	Broad substrate specificity ATP-binding cassette transporter ABCG2 OS=Mus musculus OX=10090 GN=Abcg2 PE=1 SV=1	Abcg2	0.6657	0.0213901	Down	72.977	12.9	7	7	1.16519	1.19291	1.24397	0.91724	0.847185	0.633507
localization	Q61644	Protein kinase C and casein kinase substrate in neurons protein 1 OS=Mus musculus OX=10090 GN=Pacsin1 PE=1 SV=1	Pacsin1	0.4392	0.0195776	Down	50.575	12.7	4	4	1.14856	1.58738	1.13161	0.648307		0.484143
localization	A6X935	Inter alpha-trypsin inhibitor, heavy chain 4 OS=Mus musculus OX=10090 GN=Itih4 PE=1 SV=2	Itih4	2.0345	0.0171125	Up	104.66	9.7	9	9	0.722431	0.640358	0.614481	1.37984	0.953277	1.68962
localization	P10852	4F2 cell-surface antigen heavy chain OS=Mus musculus OX=10090 GN=Slc3a2 PE=1 SV=1	Slc3a2	0.6404	0.0305694	Down	58.336	16.7	8	8	1.18267	1.25477	1.22014	0.783648	0.965149	0.593617
localization	Q02013	Aquaporin-1 OS=Mus musculus OX=10090 GN=Aqp1 PE=1 SV=3	Aqp1	0.5111	0.0152737	Down	28.793	17.1	4	4	1.07888	1.43828	1.45353	0.833802	0.674328	0.521176
localization	Q6DID7	Protein wntless homolog OS=Mus musculus OX=10090 GN=Wls PE=1 SV=1	Wls	1.6383	0.0138995	Up	62.188	7.2	5	5	0.859654	0.689436	0.725138	1.14451	1.09351	1.48775
localization	Q9Z2V5	Histone deacetylase 6 OS=Mus musculus OX=10090 GN=Hdac6 PE=1 SV=3	Hdac6	0.6034	0.00332361	Down	125.79	5.7	5	5	1.09661	1.24888	1.39655	0.732755	0.811767	0.713435
localization	Q6R891	Neurabin-2 OS=Mus musculus OX=10090 GN=Ppp1r9b PE=1 SV=1	Ppp1r9b	1.5302	0.0112044	Up	89.519	15.1	9	9	0.740611	0.821285	0.809501	1.15209	1.05555	1.42097
localization	Q6P549	Phosphatidylinositol 3,4,5-trisphosphate 5-phosphatase 2 OS=Mus musculus OX=10090 GN=Inppl1 PE=1 SV=1	Inppl1	1.5178	0.0165784	Up	138.97	11.1	9	9	0.882869	0.641498	0.858686	1.2458	1.12672	1.24443
localization	Q9WVG6	Histone-arginine methyltransferase CARM1 OS=Mus musculus OX=10090 GN=Carm1 PE=1 SV=2	Carm1	1.556	0.0312291	Up	65.853	12.8	5	5	0.643275	0.710728	0.993402	1.09996	1.26528	1.28736
localization	Q80SY3	V-type proton ATPase subunit d 2 OS=Mus musculus OX=10090 GN=Atp6v0d2 PE=2 SV=2	Atp6v0d2	0.576	0.0120577	Down	40.493	8.6	2	2	1.17557	1.35897	1.07813	0.647121	0.740218
localization	B9EJ86	Oxysterol-binding protein-related protein 8 OS=Mus musculus OX=10090 GN=Osbpl8 PE=1 SV=1	Osbpl8	0.5867	0.0167416	Down	101.27	31.7	19	19	1.18911	1.22701	1.36523	0.784254	0.872039	0.562361
localization	Q9WVD5	Mitochondrial ornithine transporter 1 OS=Mus musculus OX=10090 GN=Slc25a15 PE=1 SV=1	Slc25a15	0.5475	0.041702	Down	32.823	28.2	9	9	1.37865	1.19684	1.30173	0.850474	0.829438	0.442862
localization	Q8BGR2	Volume-regulated anion channel subunit LRRC8D OS=Mus musculus OX=10090 GN=Lrrc8d PE=1 SV=1	Lrrc8d	0.5484	0.0368425	Down	98.112	13.5	9	9	1.26181	1.32575	1.28735	0.733251	0.932271	0.459569
localization	O08966	Solute carrier family 22 member 1 OS=Mus musculus OX=10090 GN=Slc22a1 PE=1 SV=2	Slc22a1	0.5417	0.00586892	Down	61.52	9.4	4	4	1.22807	1.20606	1.23928	0.585933	0.740657
localization	Q61646	Haptoglobin OS=Mus musculus OX=10090 GN=Hp PE=1 SV=1	Hp	2.1679	0.0326198	Up	38.752	17.3	7	7	0.377005	0.709885	0.807108	1.15532	1.34062	1.61006
localization	Q60875	Rho guanine nucleotide exchange factor 2 OS=Mus musculus OX=10090 GN=Arhgef2 PE=1 SV=4	Arhgef2	1.573	0.0463543	Up	111.97	14.1	9	9	0.897188	0.776342	0.658383	1.01036	1.11586	1.54186
localization	O70228	Probable phospholipid-transporting ATPase IIA OS=Mus musculus OX=10090 GN=Atp9a PE=1 SV=3	Atp9a	1.5225	0.00336685	Up	118.61	4.1	4	4	0.823975	0.88332	0.774119	1.26583	1.25276
localization	Q07797	Galectin-3-binding protein OS=Mus musculus OX=10090 GN=Lgals3bp PE=1 SV=1	Lgals3bp	2.4141	0.00728239	Up	64.49	15.9	6	6	0.554056	0.637851	0.565491	1.21054	1.1283	1.90376
localization	P16406	Glutamyl aminopeptidase OS=Mus musculus OX=10090 GN=Enpep PE=1 SV=1	Enpep	0.6178	0.0305172	Down	107.96	19	17	17	1.02801	1.43379	1.24688	0.820009	0.866598	0.604719
localization	P51906	Excitatory amino acid transporter 3 OS=Mus musculus OX=10090 GN=Slc1a1 PE=1 SV=2	Slc1a1	0.6271	0.0251811	Down	56.693	5.5	2	2	1.05814	1.34553	1.12225	0.797315	0.676767
localization	Q9QUJ7	Long-chain-fatty-acid--CoA ligase 4 OS=Mus musculus OX=10090 GN=Acsl4 PE=1 SV=2	Acsl4	1.9165	0.00113864	Up	79.076	25.7	10	10	0.776272	0.628892	0.652071	1.36748	1.37382	1.20147
localization	Q2KN98	Cytospin-A OS=Mus musculus OX=10090 GN=Specc1l PE=1 SV=1	Specc1l	1.5371	0.0177263	Up	124.49	8.6	6	6	0.866034	0.714285	0.784595	1.20003	1.02129	1.41376
localization	P36536	GTP-binding protein SAR1a OS=Mus musculus OX=10090 GN=Sar1a PE=1 SV=1	Sar1a	1.9348	0.0305389	Up	22.371	48.5	5	3	0.865926	0.429066	0.749474	1.3427	1.30396	1.30887
localization	Q3TJD7	PDZ and LIM domain protein 7 OS=Mus musculus OX=10090 GN=Pdlim7 PE=1 SV=1	Pdlim7	1.6573	0.0417863	Up	50.118	34.6	11	11	0.85298	0.717816	0.687118	1.0333	1.06298	1.64581
localization	P14873	Microtubule-associated protein 1B OS=Mus musculus OX=10090 GN=Map1b PE=1 SV=2	Map1b	1.932	0.0294227	Up	270.25	11.4	19	18	0.771302	0.692073	0.583019	1.0916	1.05841	1.8036
localization	P21956	Lactadherin OS=Mus musculus OX=10090 GN=Mfge8 PE=1 SV=3	Mfge8	1.5138	0.017678	Up	51.24	13.2	5	5	0.73641	0.951138	0.699269	1.23232	1.08728	1.29359
localization	O35639	Annexin A3 OS=Mus musculus OX=10090 GN=Anxa3 PE=1 SV=4	Anxa3	1.6691	0.000740826	Up	36.384	20.7	6	6	0.714501	0.796021	0.737442	1.15999	1.23904	1.35301
localization	Q60825	Sodium-dependent phosphate transport protein 2A OS=Mus musculus OX=10090 GN=Slc34a1 PE=1 SV=2	Slc34a1	0.4571	0.00102317	Down	68.773	20.4	10	9	1.58688	1.25908	1.2718	0.691666	0.58555	0.605023
localization	Q99MK8	Beta-adrenergic receptor kinase 1 OS=Mus musculus OX=10090 GN=Grk2 PE=1 SV=2	Grk2	1.8025	0.000240286	Up	79.638	11.5	5	5	0.730632	0.693219	0.717097	1.21621	1.24017	1.40267
localization	P07214	SPARC OS=Mus musculus OX=10090 GN=Sparc PE=1 SV=1	Sparc	1.5907	0.0264632	Up	34.45	42.1	10	10	0.869873	0.705984	0.740141	1.0413	1.12055	1.52214
localization	O88413	Tubby-related protein 3 OS=Mus musculus OX=10090 GN=Tulp3 PE=1 SV=1	Tulp3	1.5236	0.00443102	Up	51.23	8.9	3	3	0.772278		0.812732	1.22179	1.1932
localization	Q5SSZ5	Tensin-3 OS=Mus musculus OX=10090 GN=Tns3 PE=1 SV=1	Tns3	1.5361	0.0490787	Up	155.59	15.3	12	10	0.774808	0.783482	0.807577	0.931979	1.16136	1.54079
localization	P01029	Complement C4-B OS=Mus musculus OX=10090 GN=C4b PE=1 SV=3	C4b	2.4616	0.00480341	Up	192.91	12.9	22	17	0.595477	0.676692	0.461137	1.51838	1.12584	1.62247
localization	Q8BMC1	V-type proton ATPase subunit G 3 OS=Mus musculus OX=10090 GN=Atp6v1g3 PE=1 SV=1	Atp6v1g3	0.6511	0.00394104	Down	13.749	38.1	3	3	1.15625	1.24336	1.23436	0.694173	0.880412	0.79145
localization	P11835	Integrin beta-2 OS=Mus musculus OX=10090 GN=Itgb2 PE=1 SV=2	Itgb2	1.9835	0.0121337	Up	85.025	17.9	10	10	0.779585	0.747919	0.48355	1.25912	1.25517	1.47466
localization	Q8VCA8	Secernin-2 OS=Mus musculus OX=10090 GN=Scrn2 PE=1 SV=1	Scrn2	0.3232	0.0260255	Down	46.6	28	8	8	1.01957	2.22788	1.28711	0.509108	0.654998	0.301344
localization	Q8VI75	Importin-4 OS=Mus musculus OX=10090 GN=Ipo4 PE=1 SV=1	Ipo4	1.7971	0.00841468	Up	119.27	7.6	7	7	0.729617	0.745816	0.669623	1.07038	1.20941	1.57515
localization	O88643	Serine/threonine-protein kinase PAK 1 OS=Mus musculus OX=10090 GN=Pak1 PE=1 SV=1	Pak1	1.5364	0.0105281	Up	60.736	21.1	8	6	0.816388	0.898662	0.650465	1.24011	1.18939	1.20498
localization	Q99J27	Acetyl-coenzyme A transporter 1 OS=Mus musculus OX=10090 GN=Slc33a1 PE=1 SV=1	Slc33a1	0.6531	0.0341213	Down	61.075	4.7	2	2	1.26996	1.16961	1.19	0.963703	0.806692	0.600027
localization	P97333	Neuropilin-1 OS=Mus musculus OX=10090 GN=Nrp1 PE=1 SV=2	Nrp1	1.5744	0.00849857	Up	103	20.9	12	12	0.851134	0.70253	0.776975	1.15291	1.10543	1.41102
localization	Q06890	Clusterin OS=Mus musculus OX=10090 GN=Clu PE=1 SV=1	Clu	2.4222	0.0373326	Up	51.655	23.2	10	10	0.514928	0.650741	0.587582	1.31975	0.846823	2.08017
localization	Q99L60	V-type proton ATPase subunit C 2 OS=Mus musculus OX=10090 GN=Atp6v1c2 PE=1 SV=1	Atp6v1c2	0.4117	0.0159977	Down	48.35	30.7	10	7	1.06309	1.5573	1.62992	0.570472	0.767191	0.412032
localization	Q9JLM8	Serine/threonine-protein kinase DCLK1 OS=Mus musculus OX=10090 GN=Dclk1 PE=1 SV=1	Dclk1	2.4457	0.0074638	Up	84.152	8.7	5	5	0.564063	0.670628	0.50663	1.09675	1.30498	1.85695
localization	P63158	High mobility group protein B1 OS=Mus musculus OX=10090 GN=Hmgb1 PE=1 SV=2	Hmgb1	0.409	0.000452822	Down	24.893	49.8	16	13	1.23915	1.46644	1.55261	0.537341	0.56715	0.637317
localization	Q8VC69	Solute carrier family 22 member 6 OS=Mus musculus OX=10090 GN=Slc22a6 PE=1 SV=1	Slc22a6	0.4242	0.029383	Down	60.013	7.5	4	4	1.19963	1.57852	1.43479	0.649713	0.802771	0.334577
localization	P48025	Tyrosine-protein kinase SYK OS=Mus musculus OX=10090 GN=Syk PE=1 SV=2	Syk	1.9354	0.028979	Up	71.376	13.5	5	5	0.603268	0.885496	0.555274	1.07261	1.19407	1.68928
localization	Q9ERS2	NADH dehydrogenase [ubiquinone] 1 alpha subcomplex subunit 13 OS=Mus musculus OX=10090 GN=Ndufa13 PE=1 SV=3	Ndufa13	0.5914	0.0451995	Down	16.859	25.7	4	4	1.28984	1.16662	1.31381	0.876281	0.862275	0.491171
localization	Q8K3X6	Ankyrin repeat and SAM domain-containing protein 4B OS=Mus musculus OX=10090 GN=Anks4b PE=1 SV=1	Anks4b	0.542	0.0255409	Down	47.975	7.8	3	3	1.0598	1.50132	1.33005	0.782499	0.813307	0.513024
localization	Q5YD48	APOBEC1 complementation factor OS=Mus musculus OX=10090 GN=A1cf PE=1 SV=2	A1cf	0.5525	0.0167561	Down	65.681	16	7	6	1.28799	1.39234	1.18439	0.760723	0.851776	0.522786
localization	P70227	Inositol 1,4,5-trisphosphate receptor type 3 OS=Mus musculus OX=10090 GN=Itpr3 PE=1 SV=3	Itpr3	1.5951	0.00608158	Up	304.27	17.6	35	30	0.846657	0.758794	0.706588	1.30239	1.0635	1.32206
localization	Q6ZWV7	60S ribosomal protein L35 OS=Mus musculus OX=10090 GN=Rpl35 PE=1 SV=1	Rpl35	0.5093	0.0121694	Down	14.552	13.8	2	2	1.44238	1.31611	1.21678	0.785047	0.751783	0.487902
localization	P19253	60S ribosomal protein L13a OS=Mus musculus OX=10090 GN=Rpl13a PE=1 SV=4	Rpl13a	0.55	0.0199666	Down	23.464	20.7	4	4	1.48537	1.13458	1.2509	0.669814	0.905427	0.553907
metabolic process	Q9JIZ0	Probable N-acetyltransferase CML1 OS=Mus musculus OX=10090 GN=Cml1 PE=1 SV=1	Cml1	0.4887	0.0357715	Down	25.013	16.7	5	2	1.09964	1.52017	1.41052	0.835025	0.728258	0.406391
metabolic process	Q8K182	Complement component C8 alpha chain OS=Mus musculus OX=10090 GN=C8a PE=1 SV=1	C8a	1.5491	0.0347512	Up	66.08	5.3	3	3	0.785599	0.856303	0.711866	1.25464	0.946454	1.44514
metabolic process	Q99KK9	Histidine--tRNA ligase, mitochondrial OS=Mus musculus OX=10090 GN=Hars2 PE=1 SV=1	Hars2	1.8167	0.0407301	Up	56.985	11.1	5	2		0.702863	0.717239	1.447	1.1329
metabolic process	Q99MK8	Beta-adrenergic receptor kinase 1 OS=Mus musculus OX=10090 GN=Grk2 PE=1 SV=2	Grk2	1.8025	0.000240286	Up	79.638	11.5	5	5	0.730632	0.693219	0.717097	1.21621	1.24017	1.40267
metabolic process	O35955	Proteasome subunit beta type-10 OS=Mus musculus OX=10090 GN=Psmb10 PE=1 SV=1	Psmb10	1.9175	0.0143014	Up	29.063	13.9	3	3	0.671157	0.792824	0.592572	1.11661	1.15432	1.67251
metabolic process	P01029	Complement C4-B OS=Mus musculus OX=10090 GN=C4b PE=1 SV=3	C4b	2.4616	0.00480341	Up	192.91	12.9	22	17	0.595477	0.676692	0.461137	1.51838	1.12584	1.62247
metabolic process	Q99KR3	Endoribonuclease LACTB2 OS=Mus musculus OX=10090 GN=Lactb2 PE=1 SV=1	Lactb2	0.5895	0.0362837	Down	32.754	34	8	8	1.13289	1.3608	1.28115	0.831245	0.879429	0.514487
metabolic process	Q9WU20	Methylenetetrahydrofolate reductase OS=Mus musculus OX=10090 GN=Mthfr PE=1 SV=2	Mthfr	0.2165	0.00139196	Down	74.579	19.3	9	9	1.50031	1.61849	1.81333	0.388012	0.442683	0.237185
metabolic process	Q922Q4	Pyrroline-5-carboxylate reductase 2 OS=Mus musculus OX=10090 GN=Pycr2 PE=1 SV=1	Pycr2	1.8565	0.00792754	Up	33.659	38.4	8	8	0.678132	0.594369	0.827936	1.4248	1.09804	1.37672
metabolic process	O35969	Guanidinoacetate N-methyltransferase OS=Mus musculus OX=10090 GN=Gamt PE=1 SV=1	Gamt	0.6337	0.00556369	Down	26.336	28.4	4	4	1.25547	1.21528	1.20187	0.821397	0.853906	0.652084
metabolic process	Q9EQC5	N-terminal kinase-like protein OS=Mus musculus OX=10090 GN=Scyl1 PE=1 SV=1	Scyl1	1.5203	0.0296812	Up	89.159	17.4	7	7	0.984159	0.734235	0.662298	1.16242	1.12122	1.33566
metabolic process	P51661	Corticosteroid 11-beta-dehydrogenase isozyme 2 OS=Mus musculus OX=10090 GN=Hsd11b2 PE=1 SV=2	Hsd11b2	0.6632	0.00726552	Down	42.186	14.5	5	5	1.32176	1.16382	1.122	0.864464	0.828948	0.699001
metabolic process	Q9JII6	Aldo-keto reductase family 1 member A1 OS=Mus musculus OX=10090 GN=Akr1a1 PE=1 SV=3	Akr1a1	0.6316	0.00986531	Down	36.586	58.2	16	16	1.22473	1.30605	1.14649	0.821738	0.863071	0.637916
metabolic process	Q8CH72	E3 ubiquitin-protein ligase TRIM32 OS=Mus musculus OX=10090 GN=Trim32 PE=1 SV=2	Trim32	1.9044	0.00902971	Up	72.057	10.1	5	5	0.750186	0.650103	0.665538	1.34106	1.02228	1.57084
metabolic process	Q9JHC0	Glutathione peroxidase 2 OS=Mus musculus OX=10090 GN=Gpx2 PE=2 SV=3	Gpx2	2.3067	0.00521048	Up	21.99	49.5	7	7	0.545824	0.735321	0.533334	1.26169	1.71383	1.21
metabolic process	Q9QUJ7	Long-chain-fatty-acid--CoA ligase 4 OS=Mus musculus OX=10090 GN=Acsl4 PE=1 SV=2	Acsl4	1.9165	0.00113864	Up	79.076	25.7	10	10	0.776272	0.628892	0.652071	1.36748	1.37382	1.20147
metabolic process	Q9ER69	Pre-mRNA-splicing regulator WTAP OS=Mus musculus OX=10090 GN=Wtap PE=1 SV=3	Wtap	2.1772	0.00858277	Up	44.176	16.9	5	5	0.762121	0.450928	0.675412	1.23897	1.42346	1.44911
metabolic process	Q920R6	V-type proton ATPase 116 kDa subunit a isoform 4 OS=Mus musculus OX=10090 GN=Atp6v0a4 PE=1 SV=1	Atp6v0a4	0.651	0.0372679	Down	95.604	22.9	19	18	1.10965	1.25264	1.27177	0.93314	0.842234	0.590562
metabolic process	Q9ERL9	Guanylate cyclase soluble subunit alpha-1 OS=Mus musculus OX=10090 GN=Gucy1a1 PE=1 SV=2	Gucy1a1	1.5711	0.0091252	Up	77.587	26.9	15	15	0.838096	0.832944	0.662548	1.15768	1.14367	1.36506
metabolic process	Q91YL3	Uridine-cytidine kinase-like 1 OS=Mus musculus OX=10090 GN=Uckl1 PE=1 SV=1	Uckl1	1.7177	0.00742745	Up	60.841	13.3	4	4	0.806797	0.80431	0.596656	1.26781	1.35893	1.1655
metabolic process	P28076	Proteasome subunit beta type-9 OS=Mus musculus OX=10090 GN=Psmb9 PE=1 SV=1	Psmb9	1.6694	0.0232957	Up	23.396	14.2	3	3	0.651004	0.908037	0.688676	1.08671	1.1582	1.50738
metabolic process	A2A863	Integrin beta-4 OS=Mus musculus OX=10090 GN=Itgb4 PE=1 SV=1	Itgb4	2.1429	0.0424273	Up	201.65	3.1	5	5	0.525798	0.6635	0.719791	0.92635	1.17633	1.98823
metabolic process	Q9ERS2	NADH dehydrogenase [ubiquinone] 1 alpha subcomplex subunit 13 OS=Mus musculus OX=10090 GN=Ndufa13 PE=1 SV=3	Ndufa13	0.5914	0.0451995	Down	16.859	25.7	4	4	1.28984	1.16662	1.31381	0.876281	0.862275	0.491171
metabolic process	Q06890	Clusterin OS=Mus musculus OX=10090 GN=Clu PE=1 SV=1	Clu	2.4222	0.0373326	Up	51.655	23.2	10	10	0.514928	0.650741	0.587582	1.31975	0.846823	2.08017
metabolic process	Q99MD9	Nuclear autoantigenic sperm protein OS=Mus musculus OX=10090 GN=Nasp PE=1 SV=2	Nasp	1.6345	0.00153223	Up	83.953	15.3	9	9	0.699612	0.737984	0.839848	1.16027	1.262	1.30028
metabolic process	P04186	Complement factor B OS=Mus musculus OX=10090 GN=Cfb PE=1 SV=2	Cfb	1.5221	0.0422291	Up	85.004	14.6	9	9	0.771544	0.835103	0.772313	1.2675	0.915568	1.43797
metabolic process	P62849	40S ribosomal protein S24 OS=Mus musculus OX=10090 GN=Rps24 PE=1 SV=1	Rps24	0.6179	0.00383345	Down	15.423	29.3	4	4	1.40358	1.15007	1.15486	0.713364	0.830293	0.747839
metabolic process	Q9R0B9	Procollagen-lysine,2-oxoglutarate 5-dioxygenase 2 OS=Mus musculus OX=10090 GN=Plod2 PE=1 SV=2	Plod2	2.5677	0.0475979	Up	84.487	35.8	20	20	0.587029	0.386119	0.708605	1.05041	1.00568	2.26216
metabolic process	Q9DBD5	Proline-, glutamic acid- and leucine-rich protein 1 OS=Mus musculus OX=10090 GN=Pelp1 PE=1 SV=2	Pelp1	1.6565	0.0239084	Up	118.07	4.6	4	4	0.647988	0.76215	0.848462	1.28155	0.988795	1.47106
metabolic process	Q9DBE0	Cysteine sulfinic acid decarboxylase OS=Mus musculus OX=10090 GN=Csad PE=1 SV=1	Csad	0.4576	0.000953163	Down	55.144	27.2	12	12	1.28262	1.29667	1.5371	0.681644	0.546568	0.655408
metabolic process	Q9WVD5	Mitochondrial ornithine transporter 1 OS=Mus musculus OX=10090 GN=Slc25a15 PE=1 SV=1	Slc25a15	0.5475	0.041702	Down	32.823	28.2	9	9	1.37865	1.19684	1.30173	0.850474	0.829438	0.442862
metabolic process	Q9WVG6	Histone-arginine methyltransferase CARM1 OS=Mus musculus OX=10090 GN=Carm1 PE=1 SV=2	Carm1	1.556	0.0312291	Up	65.853	12.8	5	5	0.643275	0.710728	0.993402	1.09996	1.26528	1.28736
metabolic process	P16056	Hepatocyte growth factor receptor OS=Mus musculus OX=10090 GN=Met PE=1 SV=1	Met	2.3152	0.0478775	Up	153.55	2.8	3	3	0.407963	0.709917		1.44963	1.4502	0.982284
metabolic process	Q8BG07	5'-3' exonuclease PLD4 OS=Mus musculus OX=10090 GN=Pld4 PE=1 SV=1	Pld4	1.533	0.0067823	Up	56.153	8	4	4	0.838122	0.816457	0.714171	1.15246	1.10614	1.37265
metabolic process	Q9D8E6	60S ribosomal protein L4 OS=Mus musculus OX=10090 GN=Rpl4 PE=1 SV=3	Rpl4	0.5721	0.0222585	Down	47.153	37.5	13	13	1.6016	0.978259	1.23672	0.724102	0.785101	0.674219
metabolic process	P48025	Tyrosine-protein kinase SYK OS=Mus musculus OX=10090 GN=Syk PE=1 SV=2	Syk	1.9354	0.028979	Up	71.376	13.5	5	5	0.603268	0.885496	0.555274	1.07261	1.19407	1.68928
metabolic process	P14106	Complement C1q subcomponent subunit B OS=Mus musculus OX=10090 GN=C1qb PE=1 SV=2	C1qb	2.9159	0.00360126	Up	26.717	11.1	2	2	0.596163	0.417518	0.518527	1.49351	1.13693	1.83735
metabolic process	Q64374	Regucalcin OS=Mus musculus OX=10090 GN=Rgn PE=1 SV=1	Rgn	0.4781	0.0180806	Down	33.406	32.8	10	10	1.38445	1.66041	1.01441	0.672685	0.76444	0.503608
metabolic process	Q9QXN5	Inositol oxygenase OS=Mus musculus OX=10090 GN=Miox PE=1 SV=2	Miox	0.4657	0.0329358	Down	33.163	29.8	6	6	1.34746	1.40414	1.3421	0.638641	0.89782	0.369844
metabolic process	Q5YD48	APOBEC1 complementation factor OS=Mus musculus OX=10090 GN=A1cf PE=1 SV=2	A1cf	0.5525	0.0167561	Down	65.681	16	7	6	1.28799	1.39234	1.18439	0.760723	0.851776	0.522786
metabolic process	Q9Z2V4	Phosphoenolpyruvate carboxykinase, cytosolic [GTP] OS=Mus musculus OX=10090 GN=Pck1 PE=1 SV=1	Pck1	4.1515	0.000183385	Up	69.354	44.4	27	26	0.393786	0.426448	0.34447	1.70152	1.78483	1.34894
metabolic process	P97449	Aminopeptidase N OS=Mus musculus OX=10090 GN=Anpep PE=1 SV=4	Anpep	0.5123	0.0270983	Down	109.65	18.9	16	14	1.37987	1.03735	1.55036	0.804092	0.746377	0.481947
metabolic process	Q9CZM2	60S ribosomal protein L15 OS=Mus musculus OX=10090 GN=Rpl15 PE=1 SV=4	Rpl15	0.5206	0.0365281	Down	24.146	45.6	11	11	1.65281	0.913344	1.37972	0.658479	0.824159	0.571487
metabolic process	Q6R891	Neurabin-2 OS=Mus musculus OX=10090 GN=Ppp1r9b PE=1 SV=1	Ppp1r9b	1.5302	0.0112044	Up	89.519	15.1	9	9	0.740611	0.821285	0.809501	1.15209	1.05555	1.42097
metabolic process	Q9QXG4	Acetyl-coenzyme A synthetase, cytoplasmic OS=Mus musculus OX=10090 GN=Acss2 PE=1 SV=2	Acss2	0.6513	0.0337625	Down	78.861	45.2	27	27	1.0689	1.2547	1.30984	0.969185	0.76688	0.630493
metabolic process	Q8BH35	Complement component C8 beta chain OS=Mus musculus OX=10090 GN=C8b PE=1 SV=1	C8b	1.6933	0.0424844	Up	66.229	16	7	7	0.738724	0.887032	0.601983	1.25434	0.965526	1.55239
metabolic process	Q9Z2V5	Histone deacetylase 6 OS=Mus musculus OX=10090 GN=Hdac6 PE=1 SV=3	Hdac6	0.6034	0.00332361	Down	125.79	5.7	5	5	1.09661	1.24888	1.39655	0.732755	0.811767	0.713435
metabolic process	P11835	Integrin beta-2 OS=Mus musculus OX=10090 GN=Itgb2 PE=1 SV=2	Itgb2	1.9835	0.0121337	Up	85.025	17.9	10	10	0.779585	0.747919	0.48355	1.25912	1.25517	1.47466
metabolic process	Q9JLM8	Serine/threonine-protein kinase DCLK1 OS=Mus musculus OX=10090 GN=Dclk1 PE=1 SV=1	Dclk1	2.4457	0.0074638	Up	84.152	8.7	5	5	0.564063	0.670628	0.50663	1.09675	1.30498	1.85695
metabolic process	Q7TMS5	Broad substrate specificity ATP-binding cassette transporter ABCG2 OS=Mus musculus OX=10090 GN=Abcg2 PE=1 SV=1	Abcg2	0.6657	0.0213901	Down	72.977	12.9	7	7	1.16519	1.19291	1.24397	0.91724	0.847185	0.633507
metabolic process	Q9CX80	Cytoglobin OS=Mus musculus OX=10090 GN=Cygb PE=1 SV=1	Cygb	1.6131	0.0169184	Up	21.465	52.6	11	11	0.718149	0.866708	0.711225	1.06647	1.14928	1.48816
metabolic process	Q9DBL1	Short/branched chain specific acyl-CoA dehydrogenase, mitochondrial OS=Mus musculus OX=10090 GN=Acadsb PE=1 SV=1	Acadsb	0.4581	0.0449036	Down	47.874	12.3	5	5	1.45368	0.842395	1.81885	0.703579	0.695141	0.486348
metabolic process	Q99PL6	UBX domain-containing protein 6 OS=Mus musculus OX=10090 GN=Ubxn6 PE=1 SV=1	Ubxn6	3.0055	0.0168132	Up	49.795	14.3	4	4	0.363182	0.544544		1.66195	1.05331	1.37702
metabolic process	Q571E4	N-acetylgalactosamine-6-sulfatase OS=Mus musculus OX=10090 GN=Galns PE=1 SV=2	Galns	2.1073	0.00131487	Up	57.673	12.9	5	5	0.705923	0.59907	0.625932	1.44403	1.15283	1.47222
metabolic process	Q99M28	RNA-binding protein with serine-rich domain 1 OS=Mus musculus OX=10090 GN=Rnps1 PE=1 SV=1	Rnps1	0.301	3.88787e-05	Down	34.208	23.3	5	5	1.35844	1.60556	1.64787	0.459621	0.466225	0.462284
metabolic process	P09242	Alkaline phosphatase, tissue-nonspecific isozyme OS=Mus musculus OX=10090 GN=Alpl PE=1 SV=2	Alpl	0.499	0.0497688	Down	57.514	40.5	17	17	1.0881	1.61003	1.30461	0.730447	0.870857	0.395954
metabolic process	Q9DCG9	Multifunctional methyltransferase subunit TRM112-like protein OS=Mus musculus OX=10090 GN=Trmt112 PE=1 SV=1	Trmt112	1.5474	0.00644594	Up	14.141	26.4	3	3	0.716575	0.718301	0.92045	1.24297	1.17208	1.22962
metabolic process	P63158	High mobility group protein B1 OS=Mus musculus OX=10090 GN=Hmgb1 PE=1 SV=2	Hmgb1	0.409	0.000452822	Down	24.893	49.8	16	13	1.23915	1.46644	1.55261	0.537341	0.56715	0.637317
metabolic process	P61514	60S ribosomal protein L37a OS=Mus musculus OX=10090 GN=Rpl37a PE=1 SV=2	Rpl37a	0.645	0.0396888	Down	10.275	51.1	4	4	1.29475	1.09996	1.25263	0.770788	0.983479	0.59839
metabolic process	Q91XF0	Pyridoxine-5'-phosphate oxidase OS=Mus musculus OX=10090 GN=Pnpo PE=1 SV=1	Pnpo	0.6569	0.00610725	Down	30.114	20.3	5	5	1.09157	1.19233	1.33737	0.7397	0.878212	0.760815
metabolic process	P97494	Glutamate--cysteine ligase catalytic subunit OS=Mus musculus OX=10090 GN=Gclc PE=1 SV=4	Gclc	0.544	0.0281026	Down	72.571	51.6	30	30	1.09444	1.41439	1.37716	0.884063	0.731156	0.498793
metabolic process	Q8BMF3	NADP-dependent malic enzyme, mitochondrial OS=Mus musculus OX=10090 GN=Me3 PE=1 SV=2	Me3	1.5935	0.0275782	Up	67.098	16.7	7	6	0.897087	0.746154	0.670256	1.0361	1.48669	1.16371
metabolic process	P35980	60S ribosomal protein L18 OS=Mus musculus OX=10090 GN=Rpl18 PE=1 SV=3	Rpl18	0.5103	0.0162853	Down	21.644	29.3	7	7	1.47541	1.13825	1.35913	0.719473	0.819085	0.488652
metabolic process	P97501	Dimethylaniline monooxygenase [N-oxide-forming] 3 OS=Mus musculus OX=10090 GN=Fmo3 PE=1 SV=1	Fmo3	0.6316	0.0278291	Down	60.515	14.2	7	6	1.21145	1.27444	1.19158	0.90727	0.83887	0.576382
metabolic process	P35831	Tyrosine-protein phosphatase non-receptor type 12 OS=Mus musculus OX=10090 GN=Ptpn12 PE=1 SV=3	Ptpn12	1.7501	0.0418838	Up	86.525	16.5	9	9	0.789526	0.494402	0.89779	1.17741	1.15903	1.48185
metabolic process	Q8BH00	2-aminomuconic semialdehyde dehydrogenase OS=Mus musculus OX=10090 GN=Aldh8a1 PE=1 SV=1	Aldh8a1	0.6164	0.0208615	Down	53.663	37.4	16	16	1.16089	1.30642	1.24457	0.817852	0.889627	0.58064
metabolic process	Q8BP67	60S ribosomal protein L24 OS=Mus musculus OX=10090 GN=Rpl24 PE=1 SV=2	Rpl24	0.4948	0.0469201	Down	17.779	19.7	3	3	1.5395	1.4934	0.981076	0.775856	0.792027	0.418143
metabolic process	P97864	Caspase-7 OS=Mus musculus OX=10090 GN=Casp7 PE=1 SV=2	Casp7	1.5273	0.0166969	Up	34.06	15.2	5	5	0.712139	0.932447	0.729446	1.1699	1.09387	1.3622
metabolic process	P28656	Nucleosome assembly protein 1-like 1 OS=Mus musculus OX=10090 GN=Nap1l1 PE=1 SV=2	Nap1l1	1.5241	0.0283454	Up	45.345	29.9	8	7	0.785062	0.969566	0.622467	1.17224	1.18582	1.26485
metabolic process	Q8R2Z5	von Willebrand factor A domain-containing protein 1 OS=Mus musculus OX=10090 GN=Vwa1 PE=1 SV=1	Vwa1	1.6022	0.000258141	Up	44.708	7.5	2	2	0.753806	0.794035	0.757882	1.30643	1.22982	1.15803
metabolic process	Q7TNV0	Protein DEK OS=Mus musculus OX=10090 GN=Dek PE=1 SV=1	Dek	0.4952	0.000490231	Down	43.158	19.7	7	7	1.26562	1.41411	1.33306	0.640891	0.605451	0.740855
metabolic process	Q02013	Aquaporin-1 OS=Mus musculus OX=10090 GN=Aqp1 PE=1 SV=3	Aqp1	0.5111	0.0152737	Down	28.793	17.1	4	4	1.07888	1.43828	1.45353	0.833802	0.674328	0.521176
metabolic process	A0JNU3	60 kDa lysophospholipase OS=Mus musculus OX=10090 GN=Aspg PE=1 SV=1	Aspg	0.582	0.0160669	Down	60.594	9.8	5	5	1.07303	1.36219	1.35754	0.861214	0.588929	0.757098
metabolic process	Q6ZWV7	60S ribosomal protein L35 OS=Mus musculus OX=10090 GN=Rpl35 PE=1 SV=1	Rpl35	0.5093	0.0121694	Down	14.552	13.8	2	2	1.44238	1.31611	1.21678	0.785047	0.751783	0.487902
metabolic process	Q8BGA9	Mitochondrial inner membrane protein OXA1L OS=Mus musculus OX=10090 GN=Oxa1l PE=1 SV=1	Oxa1l	0.6461	0.0358435	Down	48.219	3.9	2	2	1.20574		1.22423	0.85186		0.718166
metabolic process	O88643	Serine/threonine-protein kinase PAK 1 OS=Mus musculus OX=10090 GN=Pak1 PE=1 SV=1	Pak1	1.5364	0.0105281	Up	60.736	21.1	8	6	0.816388	0.898662	0.650465	1.24011	1.18939	1.20498
metabolic process	P40936	Indolethylamine N-methyltransferase OS=Mus musculus OX=10090 GN=Inmt PE=1 SV=1	Inmt	0.4149	0.00440444	Down	29.459	13.6	3	3	1.36713	1.38014	1.49339	0.657028	0.422751	0.679562
metabolic process	P97333	Neuropilin-1 OS=Mus musculus OX=10090 GN=Nrp1 PE=1 SV=2	Nrp1	1.5744	0.00849857	Up	103	20.9	12	12	0.851134	0.70253	0.776975	1.15291	1.10543	1.41102
metabolic process	P83882	60S ribosomal protein L36a OS=Mus musculus OX=10090 GN=Rpl36a PE=3 SV=2	Rpl36a	0.5246	0.0171192	Down	12.441	25.5	3	3	1.41611	1.31384	1.20559	0.78258	0.797984	0.48389
metabolic process	P47911	60S ribosomal protein L6 OS=Mus musculus OX=10090 GN=Rpl6 PE=1 SV=3	Rpl6	0.5869	0.00745704	Down	33.509	23.6	9	9	1.41026	1.15377	1.21686	0.765402	0.834781	0.618922
metabolic process	Q9ES52	Phosphatidylinositol 3,4,5-trisphosphate 5-phosphatase 1 OS=Mus musculus OX=10090 GN=Inpp5d PE=1 SV=2	Inpp5d	2.3802	0.0164719	Up	133.54	6.3	6	6	0.596653		0.497358	1.2627	1.03972	1.60357
metabolic process	Q8CIE4	Protein mono-ADP-ribosyltransferase PARP10 OS=Mus musculus OX=10090 GN=Parp10 PE=2 SV=1	Parp10	1.7301	0.0197096	Up	103.68	6.7	4	4	0.85089	0.786569	0.560257	1.19196	1.14953	1.4608
metabolic process	P97311	DNA replication licensing factor MCM6 OS=Mus musculus OX=10090 GN=Mcm6 PE=1 SV=1	Mcm6	2.9657	0.00913917	Up	92.866	17.9	11	11	0.507268	0.591735	0.413979	1.04428	1.37437	2.06836
metabolic process	Q8C7K6	Prenylcysteine oxidase-like OS=Mus musculus OX=10090 GN=Pcyox1l PE=1 SV=1	Pcyox1l	1.7985	0.000744959	Up	54.874	28.1	9	9	0.770988	0.74377	0.62923	1.31247	1.27808	1.26546
metabolic process	Q9WTK5	Nuclear factor NF-kappa-B p100 subunit OS=Mus musculus OX=10090 GN=Nfkb2 PE=1 SV=1	Nfkb2	1.8004	0.0372798	Up	96.831	11.3	6	6	0.866064	0.587058	0.689394	1.11009	1.0533	1.6941
metabolic process	Q8C0M9	Isoaspartyl peptidase/L-asparaginase OS=Mus musculus OX=10090 GN=Asrgl1 PE=1 SV=1	Asrgl1	0.6572	0.0172557	Down	33.95	20.6	4	4	1.1229	1.29889	1.19876	0.958072	0.691645	0.729727
metabolic process	P47199	Quinone oxidoreductase OS=Mus musculus OX=10090 GN=Cryz PE=1 SV=1	Cryz	0.5738	0.0182919	Down	35.268	38.1	11	11	1.06228	1.40767	1.34238	0.908887	0.642114	0.636659
metabolic process	Q8BYB9	Protein O-glucosyltransferase 1 OS=Mus musculus OX=10090 GN=Poglut1 PE=1 SV=2	Poglut1	1.6825	0.0437511	Up	46.379	15.3	5	5	0.754632	0.664338		1.00963	1.10778	1.46362
metabolic process	P97328	Ketohexokinase OS=Mus musculus OX=10090 GN=Khk PE=1 SV=1	Khk	0.6179	0.0244499	Down	32.75	28.9	7	7	1.12986	1.35627	1.22227	0.872671	0.839076	0.579853
metabolic process	D3Z7P3	Glutaminase kidney isoform, mitochondrial OS=Mus musculus OX=10090 GN=Gls PE=1 SV=1	Gls	1.6905	0.000755458	Up	73.963	56.2	30	30	0.758921	0.718798	0.752317	1.28954	1.35137	1.12905
metabolic process	P45377	Aldose reductase-related protein 2 OS=Mus musculus OX=10090 GN=Akr1b8 PE=1 SV=2	Akr1b8	2.3958	0.03752	Up	36.12	38.6	10	6	0.332938	0.538907	0.895021	1.22419	1.74443	1.26451
metabolic process	Q8BW75	Amine oxidase [flavin-containing] B OS=Mus musculus OX=10090 GN=Maob PE=1 SV=4	Maob	0.6606	0.00653135	Down	58.557	16	6	6	1.33105	1.03398	1.2481	0.826719	0.792895	0.767257
metabolic process	P43277	Histone H1.3 OS=Mus musculus OX=10090 GN=H1-3 PE=1 SV=2	H1-3	0.3998	0.0202129	Down	22.099	24.4	7	3	1.6662	1.18548	1.43465	0.675612	0.700005	0.338057
metabolic process	B1AVD1	Xaa-Pro aminopeptidase 2 OS=Mus musculus OX=10090 GN=Xpnpep2 PE=1 SV=1	Xpnpep2	0.5815	0.0355394	Down	76.433	10.5	7	7	0.988473	1.49726	1.30808	0.820793	0.819221	0.566173
metabolic process	Q8JZR0	Long-chain-fatty-acid--CoA ligase 5 OS=Mus musculus OX=10090 GN=Acsl5 PE=1 SV=1	Acsl5	2.5466	0.0188041	Up	76.205	9.8	5	3	0.703515	0.515094	0.634781		1.24294	1.90367
metabolic process	B1AVZ0	Uracil phosphoribosyltransferase homolog OS=Mus musculus OX=10090 GN=Uprt PE=1 SV=1	Uprt	2.1389	0.00454655	Up	34.278	31.3	6	6	0.73362	0.568146	0.609742	1.2231	1.19803	1.66736
metabolic process	P27659	60S ribosomal protein L3 OS=Mus musculus OX=10090 GN=Rpl3 PE=1 SV=3	Rpl3	0.569	0.0128363	Down	46.109	32.8	14	14	1.44009	1.15725	1.2268	0.768689	0.83739	0.569782
metabolic process	P11031	Activated RNA polymerase II transcriptional coactivator p15 OS=Mus musculus OX=10090 GN=Sub1 PE=1 SV=3	Sub1	0.3367	0.0411474	Down	14.427	37.8	5	5	1.17068	1.52698	1.79084	0.258761	0.315044	0.937693
metabolic process	Q3V3R1	Monofunctional C1-tetrahydrofolate synthase, mitochondrial OS=Mus musculus OX=10090 GN=Mthfd1l PE=1 SV=2	Mthfd1l	1.736	0.0182346	Up	105.73	8.7	6	6	0.923986	0.672732	0.596249	1.14249	1.23273	1.43181
metabolic process	Q62148	Retinal dehydrogenase 2 OS=Mus musculus OX=10090 GN=Aldh1a2 PE=1 SV=2	Aldh1a2	1.6602	0.0180893	Up	56.625	32	14	10	0.733246	0.653868	0.868355	1.31423	1.01435	1.41595
metabolic process	P19324	Serpin H1 OS=Mus musculus OX=10090 GN=Serpinh1 PE=1 SV=3	Serpinh1	1.5813	0.0244508	Up	46.533	46.5	18	18	0.818291	0.78404	0.72204	1.118	1.0282	1.52943
metabolic process	Q4PZA2	Endothelin-converting enzyme 1 OS=Mus musculus OX=10090 GN=Ece1 PE=1 SV=1	Ece1	1.6414	0.0146594	Up	87.072	9.1	5	5	0.908933	0.700003	0.662554	1.30357	1.07133	1.35362
metabolic process	P12970	60S ribosomal protein L7a OS=Mus musculus OX=10090 GN=Rpl7a PE=1 SV=2	Rpl7a	0.6352	0.0256483	Down	29.976	37.2	14	14	1.42161	1.0976	1.15006	0.896114	0.806701	0.627909
metabolic process	P10922	Histone H1.0 OS=Mus musculus OX=10090 GN=H1-0 PE=2 SV=4	H1-0	0.3498	0.00899242	Down	20.861	20.6	4	4	1.77485	1.26786	1.40254	0.71966	0.480738	0.354356
metabolic process	Q61576	Peptidyl-prolyl cis-trans isomerase FKBP10 OS=Mus musculus OX=10090 GN=Fkbp10 PE=1 SV=2	Fkbp10	1.579	0.0458165	Up	64.697	14.6	7	6	0.84155	0.872189	0.61277	1.01906	1.1577	1.49673
metabolic process	P18242	Cathepsin D OS=Mus musculus OX=10090 GN=Ctsd PE=1 SV=1	Ctsd	2.2151	0.00243475	Up	44.953	16.1	6	6	0.72273	0.594297	0.549161	1.34988	1.19257	1.59136
metabolic process	Q5U5V2	Hydroxylysine kinase OS=Mus musculus OX=10090 GN=Hykk PE=1 SV=2	Hykk	0.5441	0.0286484	Down	42.356	16.5	6	6	1.14617	1.39661	1.34305	0.678856	0.935129	0.500185
metabolic process	P16406	Glutamyl aminopeptidase OS=Mus musculus OX=10090 GN=Enpep PE=1 SV=1	Enpep	0.6178	0.0305172	Down	107.96	19	17	17	1.02801	1.43379	1.24688	0.820009	0.866598	0.604719
metabolic process	Q61024	Asparagine synthetase [glutamine-hydrolyzing] OS=Mus musculus OX=10090 GN=Asns PE=1 SV=3	Asns	1.9094	0.0371529	Up	64.282	15.5	7	7	0.761405	0.533558	0.767343	1.08449	1.07357	1.77963
metabolic process	Q60825	Sodium-dependent phosphate transport protein 2A OS=Mus musculus OX=10090 GN=Slc34a1 PE=1 SV=2	Slc34a1	0.4571	0.00102317	Down	68.773	20.4	10	9	1.58688	1.25908	1.2718	0.691666	0.58555	0.605023
metabolic process	P14148	60S ribosomal protein L7 OS=Mus musculus OX=10090 GN=Rpl7 PE=1 SV=2	Rpl7	0.5576	0.0156975	Down	31.419	36.3	11	11	1.53413	0.993139	1.32483	0.651527	0.802541	0.693829
metabolic process	P13745	Glutathione S-transferase A1 OS=Mus musculus OX=10090 GN=Gsta1 PE=1 SV=2	Gsta1	0.6628	0.0202624	Down	25.608	42.6	11	7	1.06608	1.24529	1.2971	0.866503	0.870414	0.654607
metabolic process	P21956	Lactadherin OS=Mus musculus OX=10090 GN=Mfge8 PE=1 SV=3	Mfge8	1.5138	0.017678	Up	51.24	13.2	5	5	0.73641	0.951138	0.699269	1.23232	1.08728	1.29359
metabolic process	Q64512	Tyrosine-protein phosphatase non-receptor type 13 OS=Mus musculus OX=10090 GN=Ptpn13 PE=1 SV=2	Ptpn13	1.8956	0.0372524	Up	270.33	5	9	9	0.686541	0.490587	0.894973	1.1637	1.11853	1.64567
metabolic process	P07742	Ribonucleoside-diphosphate reductase large subunit OS=Mus musculus OX=10090 GN=Rrm1 PE=1 SV=2	Rrm1	1.5265	0.00272062	Up	90.209	12.6	8	8	0.832669	0.836857	0.705306	1.1758	1.1644	1.28497
metabolic process	Q6ZWV3	60S ribosomal protein L10 OS=Mus musculus OX=10090 GN=Rpl10 PE=1 SV=3	Rpl10	0.5891	0.0362661	Down	24.604	41.1	7	7	1.56858	1.05426	1.15294	0.812154	0.837446	0.574622
metabolic process	Q05421	Cytochrome P450 2E1 OS=Mus musculus OX=10090 GN=Cyp2e1 PE=1 SV=1	Cyp2e1	3.0922	0.0225167	Up	56.804	9.5	5	5	0.430959	0.475853	0.559392	2.07613	1.64898	0.808681
metabolic process	Q6P8J2	Thialysine N-epsilon-acetyltransferase OS=Mus musculus OX=10090 GN=Sat2 PE=1 SV=1	Sat2	0.4965	0.0203788	Down	19.305	19.4	3	3	1.0679	1.65317	1.2882	0.725173	0.771958	0.493593
metabolic process	G5E897	Protein O-glucosyltransferase 3 OS=Mus musculus OX=10090 GN=Poglut3 PE=1 SV=1	Poglut3	1.5026	0.0146444	Up	57.685	15.1	7	7	0.938625	0.707329	0.751582	1.14281	1.13306	1.32659
metabolic process	O35490	Betaine--homocysteine S-methyltransferase 1 OS=Mus musculus OX=10090 GN=Bhmt PE=1 SV=1	Bhmt	1.7865	0.0377008	Up	45.02	42.3	12	10	0.989069	0.621272	0.542867	1.49372	1.20094	1.15213
metabolic process	P25976	Nucleolar transcription factor 1 OS=Mus musculus OX=10090 GN=Ubtf PE=1 SV=1	Ubtf	0.6107	0.0161884	Down	89.508	15	9	9	1.05958	1.12165	1.54387	0.725979	0.794822	0.754105
metabolic process	Q2EMV9	Protein mono-ADP-ribosyltransferase PARP14 OS=Mus musculus OX=10090 GN=Parp14 PE=1 SV=3	Parp14	1.9598	0.00392249	Up	203.8	3.9	5	5	0.610235	0.624485	0.792467	1.28648	1.17024	1.51609
metabolic process	P25206	DNA replication licensing factor MCM3 OS=Mus musculus OX=10090 GN=Mcm3 PE=1 SV=2	Mcm3	3.0836	0.00518187	Up	91.545	12.4	7	7	0.472717	0.652232	0.34436	1.23749	1.62285	1.67036
metabolic process	Q3UQ28	Peroxidasin homolog OS=Mus musculus OX=10090 GN=Pxdn PE=1 SV=2	Pxdn	1.7612	0.00453772	Up	165.1	35.1	32	32	0.707577	0.624699	0.84071	1.22982	1.19432	1.40287
metabolic process	Q6P549	Phosphatidylinositol 3,4,5-trisphosphate 5-phosphatase 2 OS=Mus musculus OX=10090 GN=Inppl1 PE=1 SV=1	Inppl1	1.5178	0.0165784	Up	138.97	11.1	9	9	0.882869	0.641498	0.858686	1.2458	1.12672	1.24443
metabolic process	O55142	60S ribosomal protein L35a OS=Mus musculus OX=10090 GN=Rpl35a PE=1 SV=2	Rpl35a	0.6352	0.00606275	Down	12.554	35.5	5	5	1.42541	1.07783	1.16613	0.797267	0.769092	0.764273
metabolic process	P23927	Alpha-crystallin B chain OS=Mus musculus OX=10090 GN=Cryab PE=1 SV=2	Cryab	0.6246	0.0416344	Down	20.069	40.6	7	7	1.22713	1.21634	1.24985	0.927761	0.537661	0.841251
metabolic process	Q64FW2	All-trans-retinol 13,14-reductase OS=Mus musculus OX=10090 GN=Retsat PE=1 SV=3	Retsat	0.6457	0.0363804	Down	67.334	28.6	16	16	1.0364	1.22459	1.38491	0.959201	0.64314	0.751761
metabolic process	O89001	Carboxypeptidase D OS=Mus musculus OX=10090 GN=Cpd PE=1 SV=2	Cpd	1.6565	0.00887793	Up	152.4	6.2	7	7	0.631778	0.726714	0.900124	1.20558	1.32961	1.20619
metabolic process	Q3V1T4	Prolyl 3-hydroxylase 1 OS=Mus musculus OX=10090 GN=P3h1 PE=1 SV=2	P3h1	1.5289	0.00230947	Up	83.65	15.4	8	8	0.815049	0.804701	0.752814	1.16233	1.11989	1.34522
metabolic process	B9EJ86	Oxysterol-binding protein-related protein 8 OS=Mus musculus OX=10090 GN=Osbpl8 PE=1 SV=1	Osbpl8	0.5867	0.0167416	Down	101.27	31.7	19	19	1.18911	1.22701	1.36523	0.784254	0.872039	0.562361
metabolic process	P63030	Mitochondrial pyruvate carrier 1 OS=Mus musculus OX=10090 GN=Mpc1 PE=1 SV=1	Mpc1	0.5922	0.0277061	Down	12.454	51.4	4	3	1.29632	1.15096	1.32105	0.8911	0.804509	0.536054
metabolic process	Q8BH86	D-glutamate cyclase, mitochondrial OS=Mus musculus OX=10090 GN=Dglucy PE=1 SV=1	Dglucy	0.6654	0.0206556	Down	66.365	7.8	4	4	1.01113	1.29095	1.30065	0.824702	0.88005	0.692518
metabolic process	P53657	Pyruvate kinase PKLR OS=Mus musculus OX=10090 GN=Pklr PE=1 SV=1	Pklr	0.5575	0.00970029	Down	62.308	30.3	16	15	1.23406	1.54855	1.06973	0.69784	0.80085	0.648969
metabolic process	Q91V92	ATP-citrate synthase OS=Mus musculus OX=10090 GN=Acly PE=1 SV=1	Acly	1.972	0.0442506	Up	119.73	53.3	41	41	0.778298	0.551811	0.688713	1.05789	1.02774	1.89555
metabolic process	P62897	Cytochrome c, somatic OS=Mus musculus OX=10090 GN=Cycs PE=1 SV=2	Cycs	0.6435	0.0414207	Down	11.605	56.2	8	8	1.35711	0.983672	1.30987	0.644512	0.940534	0.7643
metabolic process	P47963	60S ribosomal protein L13 OS=Mus musculus OX=10090 GN=Rpl13 PE=1 SV=3	Rpl13	0.5146	0.0308972	Down	24.305	28.4	6	6	1.4373	1.33519	1.18899	0.880891	0.719857	0.437782
metabolic process	P62301	40S ribosomal protein S13 OS=Mus musculus OX=10090 GN=Rps13 PE=1 SV=2	Rps13	0.4994	0.0160188	Down	17.222	43.7	7	7	1.71656	1.15996	1.12506	0.638719	0.799529	0.560165
metabolic process	Q8K4G1	Latent-transforming growth factor beta-binding protein 4 OS=Mus musculus OX=10090 GN=Ltbp4 PE=1 SV=2	Ltbp4	1.9932	0.0487856	Up	178.64	13.1	17	17	0.72301	0.657515	0.624015	1.06853	0.958469	1.96846
metabolic process	Q9EQH2	Endoplasmic reticulum aminopeptidase 1 OS=Mus musculus OX=10090 GN=Erap1 PE=1 SV=2	Erap1	1.5103	0.027572	Up	106.6	18.2	14	14	0.830841	0.874429	0.68487	1.03371	1.14911	1.42704
metabolic process	Q91YI0	Argininosuccinate lyase OS=Mus musculus OX=10090 GN=Asl PE=1 SV=1	Asl	0.5746	0.00579165	Down	51.739	18.1	10	10	1.19728	1.25662	1.35669	0.794397	0.800692	0.594322
metabolic process	P61358	60S ribosomal protein L27 OS=Mus musculus OX=10090 GN=Rpl27 PE=1 SV=2	Rpl27	0.5918	0.00513466	Down	15.798	36	4	4	1.38473	1.28372	1.10083	0.837385	0.668187	0.725148
metabolic process	Q8VC28	Aldo-keto reductase family 1 member C13 OS=Mus musculus OX=10090 GN=Akr1c13 PE=1 SV=2	Akr1c13	0.4977	0.0067592	Down	37.057	22.3	7	7	1.24122	1.50105	1.26398	0.835018	0.600861	0.557871
metabolic process	P62717	60S ribosomal protein L18a OS=Mus musculus OX=10090 GN=Rpl18a PE=1 SV=1	Rpl18a	0.6155	0.0303223	Down	20.732	44.3	8	8	1.5609	0.994744	1.15845	0.828313	0.771091	0.6865
metabolic process	P62267	40S ribosomal protein S23 OS=Mus musculus OX=10090 GN=Rps23 PE=1 SV=3	Rps23	0.6209	0.0228529	Down	15.807	21.7	4	4	1.44096	1.00397	1.2567	0.778414	0.861319	0.658633
metabolic process	Q8VCN5	Cystathionine gamma-lyase OS=Mus musculus OX=10090 GN=Cth PE=1 SV=1	Cth	0.5833	0.00607467	Down	43.567	22.4	7	7	1.19552	1.37055	1.22344	0.853146	0.740539	0.616799
metabolic process	P62911	60S ribosomal protein L32 OS=Mus musculus OX=10090 GN=Rpl32 PE=1 SV=2	Rpl32	0.6051	0.0200261	Down	15.86	45.9	7	7	1.41243	1.12399	1.20179	0.773022	0.893162	0.595615
metabolic process	Q8VC30	Triokinase/FMN cyclase OS=Mus musculus OX=10090 GN=Tkfc PE=1 SV=1	Tkfc	0.5901	0.0293181	Down	59.69	27.3	10	10	1.05624	1.46395	1.25322	0.831077	0.833051	0.56247
metabolic process	P62878	E3 ubiquitin-protein ligase RBX1 OS=Mus musculus OX=10090 GN=Rbx1 PE=1 SV=1	Rbx1	1.902	0.0159837	Up	12.274	24.1	2	2	0.718364	0.648663	0.700512	1.72344	1.04921	1.15982
metabolic process	Q8R059	UDP-glucose 4-epimerase OS=Mus musculus OX=10090 GN=Gale PE=1 SV=1	Gale	1.5344	0.0344195	Up	38.224	18.2	5	5	0.700231	0.923599	0.743608	1.02113	1.15155	1.45989
metabolic process	Q8K019	Bcl-2-associated transcription factor 1 OS=Mus musculus OX=10090 GN=Bclaf1 PE=1 SV=2	Bclaf1	0.618	0.0166326	Down	106	11.2	8	8	0.98982	1.27991	1.43856	0.820075	0.767536	0.704099
metabolic process	Q8R3E3	WD repeat domain phosphoinositide-interacting protein 1 OS=Mus musculus OX=10090 GN=Wipi1 PE=1 SV=1	Wipi1	2.1565	0.0478012	Up	48.758	6.5	2	2		0.744312	0.522922		1.33729	1.39547
metabolic process	P58802	TBC1 domain family member 10A OS=Mus musculus OX=10090 GN=Tbc1d10a PE=1 SV=1	Tbc1d10a	0.6471	0.0207887	Down	56.202	14.2	6	6	1.27053	1.08307	1.2892	0.801375	0.917577	0.638254
metabolic process	Q8VCR7	Protein ABHD14B OS=Mus musculus OX=10090 GN=Abhd14b PE=1 SV=1	Abhd14b	0.6026	0.0110774	Down	22.45	10	2	2	1.22524	1.31716	1.20147	0.879188	0.776803	0.600134
metabolic process	P51855	Glutathione synthetase OS=Mus musculus OX=10090 GN=Gss PE=1 SV=1	Gss	0.6561	0.0435913	Down	52.246	37.3	16	16	0.977686	1.41527	1.23002	0.918682	0.797275	0.661068
metabolic process	Q91VF2	Histamine N-methyltransferase OS=Mus musculus OX=10090 GN=Hnmt PE=1 SV=1	Hnmt	0.5119	0.0158449	Down	33.664	14.6	4	4	1.19917	1.2848	1.48462	0.86646	0.66683	0.498114
molecular function regulator	P97333	Neuropilin-1 OS=Mus musculus OX=10090 GN=Nrp1 PE=1 SV=2	Nrp1	1.5744	0.00849857	Up	103	20.9	12	12	0.851134	0.70253	0.776975	1.15291	1.10543	1.41102
molecular function regulator	P19324	Serpin H1 OS=Mus musculus OX=10090 GN=Serpinh1 PE=1 SV=3	Serpinh1	1.5813	0.0244508	Up	46.533	46.5	18	18	0.818291	0.78404	0.72204	1.118	1.0282	1.52943
molecular function regulator	A6X935	Inter alpha-trypsin inhibitor, heavy chain 4 OS=Mus musculus OX=10090 GN=Itih4 PE=1 SV=2	Itih4	2.0345	0.0171125	Up	104.66	9.7	9	9	0.722431	0.640358	0.614481	1.37984	0.953277	1.68962
molecular function regulator	Q5DTU0	Actin filament-associated protein 1-like 2 OS=Mus musculus OX=10090 GN=Afap1l2 PE=1 SV=2	Afap1l2	1.9185	0.00796394	Up	92.174	5.9	4	4	0.673198	0.766276	0.616368	1.19921	1.12004	1.62491
molecular function regulator	Q8C3J5	Dedicator of cytokinesis protein 2 OS=Mus musculus OX=10090 GN=Dock2 PE=1 SV=3	Dock2	1.8042	0.0181657	Up	211.7	5.8	8	8	0.69744	0.871731	0.570483	1.11235	1.22043	1.52757
molecular function regulator	Q8K1X4	Nck-associated protein 1-like OS=Mus musculus OX=10090 GN=Nckap1l PE=1 SV=1	Nckap1l	2.141	0.00151307	Up	128.9	11.5	11	9	0.663373	0.649271	0.597585	1.18402	1.29181	1.61395
molecular function regulator	Q5SSL4	Active breakpoint cluster region-related protein OS=Mus musculus OX=10090 GN=Abr PE=1 SV=1	Abr	2.8464	0.0425046	Up	97.666	10.8	6	5	0.754892	0.312503	0.492497	0.891657	1.42917	2.11928
molecular function regulator	Q3TBD2	Rho GTPase-activating protein 45 OS=Mus musculus OX=10090 GN=Arhgap45 PE=1 SV=2	Arhgap45	1.8235	0.0162923	Up	122.9	6	4	4	0.617419	0.767624	0.739994	1.2113	1.03912	1.62454
molecular function regulator	P63158	High mobility group protein B1 OS=Mus musculus OX=10090 GN=Hmgb1 PE=1 SV=2	Hmgb1	0.409	0.000452822	Down	24.893	49.8	16	13	1.23915	1.46644	1.55261	0.537341	0.56715	0.637317
molecular function regulator	Q6VN19	Ran-binding protein 10 OS=Mus musculus OX=10090 GN=Ranbp10 PE=1 SV=2	Ranbp10	1.7776	0.0402096	Up	67.188	7.7	3	2	0.538105		0.825631	1.14528	1.33218	1.1588
molecular function regulator	P58802	TBC1 domain family member 10A OS=Mus musculus OX=10090 GN=Tbc1d10a PE=1 SV=1	Tbc1d10a	0.6471	0.0207887	Down	56.202	14.2	6	6	1.27053	1.08307	1.2892	0.801375	0.917577	0.638254
molecular function regulator	Q60875	Rho guanine nucleotide exchange factor 2 OS=Mus musculus OX=10090 GN=Arhgef2 PE=1 SV=4	Arhgef2	1.573	0.0463543	Up	111.97	14.1	9	9	0.897188	0.776342	0.658383	1.01036	1.11586	1.54186
molecular function regulator	Q8K4Q0	Regulatory-associated protein of mTOR OS=Mus musculus OX=10090 GN=Rptor PE=1 SV=1	Rptor	1.5054	0.0141521	Up	149.47	7.6	6	6	0.908365	0.733478	0.752975	1.04849	1.34108	1.21561
molecular function regulator	P16056	Hepatocyte growth factor receptor OS=Mus musculus OX=10090 GN=Met PE=1 SV=1	Met	2.3152	0.0478775	Up	153.55	2.8	3	3	0.407963	0.709917		1.44963	1.4502	0.982284
molecular function regulator	Q6R891	Neurabin-2 OS=Mus musculus OX=10090 GN=Ppp1r9b PE=1 SV=1	Ppp1r9b	1.5302	0.0112044	Up	89.519	15.1	9	9	0.740611	0.821285	0.809501	1.15209	1.05555	1.42097
molecular function regulator	O35639	Annexin A3 OS=Mus musculus OX=10090 GN=Anxa3 PE=1 SV=4	Anxa3	1.6691	0.000740826	Up	36.384	20.7	6	6	0.714501	0.796021	0.737442	1.15999	1.23904	1.35301
molecular transducer activity	P11835	Integrin beta-2 OS=Mus musculus OX=10090 GN=Itgb2 PE=1 SV=2	Itgb2	1.9835	0.0121337	Up	85.025	17.9	10	10	0.779585	0.747919	0.48355	1.25912	1.25517	1.47466
molecular transducer activity	Q9ERL9	Guanylate cyclase soluble subunit alpha-1 OS=Mus musculus OX=10090 GN=Gucy1a1 PE=1 SV=2	Gucy1a1	1.5711	0.0091252	Up	77.587	26.9	15	15	0.838096	0.832944	0.662548	1.15768	1.14367	1.36506
molecular transducer activity	Q61830	Macrophage mannose receptor 1 OS=Mus musculus OX=10090 GN=Mrc1 PE=1 SV=2	Mrc1	1.8216	0.0337492	Up	164.98	13.5	16	16	0.669713	0.757842	0.698917	1.16138	0.96418	1.74797
molecular transducer activity	P16056	Hepatocyte growth factor receptor OS=Mus musculus OX=10090 GN=Met PE=1 SV=1	Met	2.3152	0.0478775	Up	153.55	2.8	3	3	0.407963	0.709917		1.44963	1.4502	0.982284
molecular transducer activity	P97449	Aminopeptidase N OS=Mus musculus OX=10090 GN=Anpep PE=1 SV=4	Anpep	0.5123	0.0270983	Down	109.65	18.9	16	14	1.37987	1.03735	1.55036	0.804092	0.746377	0.481947
molecular transducer activity	Q8K4G1	Latent-transforming growth factor beta-binding protein 4 OS=Mus musculus OX=10090 GN=Ltbp4 PE=1 SV=2	Ltbp4	1.9932	0.0487856	Up	178.64	13.1	17	17	0.72301	0.657515	0.624015	1.06853	0.958469	1.96846
molecular transducer activity	P97333	Neuropilin-1 OS=Mus musculus OX=10090 GN=Nrp1 PE=1 SV=2	Nrp1	1.5744	0.00849857	Up	103	20.9	12	12	0.851134	0.70253	0.776975	1.15291	1.10543	1.41102
multi-organism process	P09242	Alkaline phosphatase, tissue-nonspecific isozyme OS=Mus musculus OX=10090 GN=Alpl PE=1 SV=2	Alpl	0.499	0.0497688	Down	57.514	40.5	17	17	1.0881	1.61003	1.30461	0.730447	0.870857	0.395954
multi-organism process	O35969	Guanidinoacetate N-methyltransferase OS=Mus musculus OX=10090 GN=Gamt PE=1 SV=1	Gamt	0.6337	0.00556369	Down	26.336	28.4	4	4	1.25547	1.21528	1.20187	0.821397	0.853906	0.652084
multi-organism process	P09405	Nucleolin OS=Mus musculus OX=10090 GN=Ncl PE=1 SV=2	Ncl	0.5131	0.00197616	Down	76.722	20.2	14	14	1.24715	1.42835	1.28981	0.672511	0.582572	0.779602
multi-organism process	Q8BPU7	Engulfment and cell motility protein 1 OS=Mus musculus OX=10090 GN=Elmo1 PE=1 SV=2	Elmo1	1.7008	0.00409671	Up	83.935	8.9	5	4	0.787302	0.660934	0.773309	1.09625	1.29244	1.38976
multi-organism process	Q99MK8	Beta-adrenergic receptor kinase 1 OS=Mus musculus OX=10090 GN=Grk2 PE=1 SV=2	Grk2	1.8025	0.000240286	Up	79.638	11.5	5	5	0.730632	0.693219	0.717097	1.21621	1.24017	1.40267
multi-organism process	P19253	60S ribosomal protein L13a OS=Mus musculus OX=10090 GN=Rpl13a PE=1 SV=4	Rpl13a	0.55	0.0199666	Down	23.464	20.7	4	4	1.48537	1.13458	1.2509	0.669814	0.905427	0.553907
multi-organism process	Q64374	Regucalcin OS=Mus musculus OX=10090 GN=Rgn PE=1 SV=1	Rgn	0.4781	0.0180806	Down	33.406	32.8	10	10	1.38445	1.66041	1.01441	0.672685	0.76444	0.503608
multi-organism process	Q7TNV0	Protein DEK OS=Mus musculus OX=10090 GN=Dek PE=1 SV=1	Dek	0.4952	0.000490231	Down	43.158	19.7	7	7	1.26562	1.41411	1.33306	0.640891	0.605451	0.740855
multi-organism process	Q9JLM8	Serine/threonine-protein kinase DCLK1 OS=Mus musculus OX=10090 GN=Dclk1 PE=1 SV=1	Dclk1	2.4457	0.0074638	Up	84.152	8.7	5	5	0.564063	0.670628	0.50663	1.09675	1.30498	1.85695
multi-organism process	P53657	Pyruvate kinase PKLR OS=Mus musculus OX=10090 GN=Pklr PE=1 SV=1	Pklr	0.5575	0.00970029	Down	62.308	30.3	16	15	1.23406	1.54855	1.06973	0.69784	0.80085	0.648969
multi-organism process	Q9JHC0	Glutathione peroxidase 2 OS=Mus musculus OX=10090 GN=Gpx2 PE=2 SV=3	Gpx2	2.3067	0.00521048	Up	21.99	49.5	7	7	0.545824	0.735321	0.533334	1.26169	1.71383	1.21
multi-organism process	Q5YD48	APOBEC1 complementation factor OS=Mus musculus OX=10090 GN=A1cf PE=1 SV=2	A1cf	0.5525	0.0167561	Down	65.681	16	7	6	1.28799	1.39234	1.18439	0.760723	0.851776	0.522786
multi-organism process	Q9Z2V4	Phosphoenolpyruvate carboxykinase, cytosolic [GTP] OS=Mus musculus OX=10090 GN=Pck1 PE=1 SV=1	Pck1	4.1515	0.000183385	Up	69.354	44.4	27	26	0.393786	0.426448	0.34447	1.70152	1.78483	1.34894
multi-organism process	P48025	Tyrosine-protein kinase SYK OS=Mus musculus OX=10090 GN=Syk PE=1 SV=2	Syk	1.9354	0.028979	Up	71.376	13.5	5	5	0.603268	0.885496	0.555274	1.07261	1.19407	1.68928
multi-organism process	Q7TMS5	Broad substrate specificity ATP-binding cassette transporter ABCG2 OS=Mus musculus OX=10090 GN=Abcg2 PE=1 SV=1	Abcg2	0.6657	0.0213901	Down	72.977	12.9	7	7	1.16519	1.19291	1.24397	0.91724	0.847185	0.633507
multi-organism process	Q8C3J5	Dedicator of cytokinesis protein 2 OS=Mus musculus OX=10090 GN=Dock2 PE=1 SV=3	Dock2	1.8042	0.0181657	Up	211.7	5.8	8	8	0.69744	0.871731	0.570483	1.11235	1.22043	1.52757
multi-organism process	Q02013	Aquaporin-1 OS=Mus musculus OX=10090 GN=Aqp1 PE=1 SV=3	Aqp1	0.5111	0.0152737	Down	28.793	17.1	4	4	1.07888	1.43828	1.45353	0.833802	0.674328	0.521176
multi-organism process	Q61646	Haptoglobin OS=Mus musculus OX=10090 GN=Hp PE=1 SV=1	Hp	2.1679	0.0326198	Up	38.752	17.3	7	7	0.377005	0.709885	0.807108	1.15532	1.34062	1.61006
multi-organism process	Q6R891	Neurabin-2 OS=Mus musculus OX=10090 GN=Ppp1r9b PE=1 SV=1	Ppp1r9b	1.5302	0.0112044	Up	89.519	15.1	9	9	0.740611	0.821285	0.809501	1.15209	1.05555	1.42097
multi-organism process	Q9QXS6	Drebrin OS=Mus musculus OX=10090 GN=Dbn1 PE=1 SV=4	Dbn1	1.7529	0.028086	Up	77.286	19.5	10	10	0.816191	0.768021	0.595318	1.07666	1.11548	1.62833
multi-organism process	P01029	Complement C4-B OS=Mus musculus OX=10090 GN=C4b PE=1 SV=3	C4b	2.4616	0.00480341	Up	192.91	12.9	22	17	0.595477	0.676692	0.461137	1.51838	1.12584	1.62247
multi-organism process	P28076	Proteasome subunit beta type-9 OS=Mus musculus OX=10090 GN=Psmb9 PE=1 SV=1	Psmb9	1.6694	0.0232957	Up	23.396	14.2	3	3	0.651004	0.908037	0.688676	1.08671	1.1582	1.50738
multi-organism process	P51661	Corticosteroid 11-beta-dehydrogenase isozyme 2 OS=Mus musculus OX=10090 GN=Hsd11b2 PE=1 SV=2	Hsd11b2	0.6632	0.00726552	Down	42.186	14.5	5	5	1.32176	1.16382	1.122	0.864464	0.828948	0.699001
multi-organism process	Q61830	Macrophage mannose receptor 1 OS=Mus musculus OX=10090 GN=Mrc1 PE=1 SV=2	Mrc1	1.8216	0.0337492	Up	164.98	13.5	16	16	0.669713	0.757842	0.698917	1.16138	0.96418	1.74797
multi-organism process	Q8BW75	Amine oxidase [flavin-containing] B OS=Mus musculus OX=10090 GN=Maob PE=1 SV=4	Maob	0.6606	0.00653135	Down	58.557	16	6	6	1.33105	1.03398	1.2481	0.826719	0.792895	0.767257
multi-organism process	P16056	Hepatocyte growth factor receptor OS=Mus musculus OX=10090 GN=Met PE=1 SV=1	Met	2.3152	0.0478775	Up	153.55	2.8	3	3	0.407963	0.709917		1.44963	1.4502	0.982284
multi-organism process	P13745	Glutathione S-transferase A1 OS=Mus musculus OX=10090 GN=Gsta1 PE=1 SV=2	Gsta1	0.6628	0.0202624	Down	25.608	42.6	11	7	1.06608	1.24529	1.2971	0.866503	0.870414	0.654607
multi-organism process	A2A863	Integrin beta-4 OS=Mus musculus OX=10090 GN=Itgb4 PE=1 SV=1	Itgb4	2.1429	0.0424273	Up	201.65	3.1	5	5	0.525798	0.6635	0.719791	0.92635	1.17633	1.98823
multi-organism process	Q91YI0	Argininosuccinate lyase OS=Mus musculus OX=10090 GN=Asl PE=1 SV=1	Asl	0.5746	0.00579165	Down	51.739	18.1	10	10	1.19728	1.25662	1.35669	0.794397	0.800692	0.594322
multi-organism process	Q06890	Clusterin OS=Mus musculus OX=10090 GN=Clu PE=1 SV=1	Clu	2.4222	0.0373326	Up	51.655	23.2	10	10	0.514928	0.650741	0.587582	1.31975	0.846823	2.08017
multi-organism process	Q9QUJ7	Long-chain-fatty-acid--CoA ligase 4 OS=Mus musculus OX=10090 GN=Acsl4 PE=1 SV=2	Acsl4	1.9165	0.00113864	Up	79.076	25.7	10	10	0.776272	0.628892	0.652071	1.36748	1.37382	1.20147
multi-organism process	D3Z7P3	Glutaminase kidney isoform, mitochondrial OS=Mus musculus OX=10090 GN=Gls PE=1 SV=1	Gls	1.6905	0.000755458	Up	73.963	56.2	30	30	0.758921	0.718798	0.752317	1.28954	1.35137	1.12905
multi-organism process	P07214	SPARC OS=Mus musculus OX=10090 GN=Sparc PE=1 SV=1	Sparc	1.5907	0.0264632	Up	34.45	42.1	10	10	0.869873	0.705984	0.740141	1.0413	1.12055	1.52214
multi-organism process	O35639	Annexin A3 OS=Mus musculus OX=10090 GN=Anxa3 PE=1 SV=4	Anxa3	1.6691	0.000740826	Up	36.384	20.7	6	6	0.714501	0.796021	0.737442	1.15999	1.23904	1.35301
multi-organism process	Q9ERL9	Guanylate cyclase soluble subunit alpha-1 OS=Mus musculus OX=10090 GN=Gucy1a1 PE=1 SV=2	Gucy1a1	1.5711	0.0091252	Up	77.587	26.9	15	15	0.838096	0.832944	0.662548	1.15768	1.14367	1.36506
multi-organism process	Q9EQH2	Endoplasmic reticulum aminopeptidase 1 OS=Mus musculus OX=10090 GN=Erap1 PE=1 SV=2	Erap1	1.5103	0.027572	Up	106.6	18.2	14	14	0.830841	0.874429	0.68487	1.03371	1.14911	1.42704
multi-organism process	A2TJV2	Paralemmin-3 OS=Mus musculus OX=10090 GN=Palm3 PE=1 SV=1	Palm3	0.5387	0.0165327	Down	78.787	6	4	4	1.22491	1.44193	1.23263	0.77332	0.82014	0.507068
multi-organism process	P43275	Histone H1.1 OS=Mus musculus OX=10090 GN=H1-1 PE=1 SV=2	H1-1	0.433	0.0241202	Down	21.785	18.8	3	2	2.01342	1.14076	1.03286	0.647371	0.663169	0.502414
multicellular organismal process	Q61644	Protein kinase C and casein kinase substrate in neurons protein 1 OS=Mus musculus OX=10090 GN=Pacsin1 PE=1 SV=1	Pacsin1	0.4392	0.0195776	Down	50.575	12.7	4	4	1.14856	1.58738	1.13161	0.648307		0.484143
multicellular organismal process	Q6ZWV3	60S ribosomal protein L10 OS=Mus musculus OX=10090 GN=Rpl10 PE=1 SV=3	Rpl10	0.5891	0.0362661	Down	24.604	41.1	7	7	1.56858	1.05426	1.15294	0.812154	0.837446	0.574622
multicellular organismal process	Q8C3J5	Dedicator of cytokinesis protein 2 OS=Mus musculus OX=10090 GN=Dock2 PE=1 SV=3	Dock2	1.8042	0.0181657	Up	211.7	5.8	8	8	0.69744	0.871731	0.570483	1.11235	1.22043	1.52757
multicellular organismal process	P28076	Proteasome subunit beta type-9 OS=Mus musculus OX=10090 GN=Psmb9 PE=1 SV=1	Psmb9	1.6694	0.0232957	Up	23.396	14.2	3	3	0.651004	0.908037	0.688676	1.08671	1.1582	1.50738
multicellular organismal process	P09405	Nucleolin OS=Mus musculus OX=10090 GN=Ncl PE=1 SV=2	Ncl	0.5131	0.00197616	Down	76.722	20.2	14	14	1.24715	1.42835	1.28981	0.672511	0.582572	0.779602
multicellular organismal process	Q7TMS5	Broad substrate specificity ATP-binding cassette transporter ABCG2 OS=Mus musculus OX=10090 GN=Abcg2 PE=1 SV=1	Abcg2	0.6657	0.0213901	Down	72.977	12.9	7	7	1.16519	1.19291	1.24397	0.91724	0.847185	0.633507
multicellular organismal process	P19253	60S ribosomal protein L13a OS=Mus musculus OX=10090 GN=Rpl13a PE=1 SV=4	Rpl13a	0.55	0.0199666	Down	23.464	20.7	4	4	1.48537	1.13458	1.2509	0.669814	0.905427	0.553907
multicellular organismal process	Q61024	Asparagine synthetase [glutamine-hydrolyzing] OS=Mus musculus OX=10090 GN=Asns PE=1 SV=3	Asns	1.9094	0.0371529	Up	64.282	15.5	7	7	0.761405	0.533558	0.767343	1.08449	1.07357	1.77963
multicellular organismal process	P07214	SPARC OS=Mus musculus OX=10090 GN=Sparc PE=1 SV=1	Sparc	1.5907	0.0264632	Up	34.45	42.1	10	10	0.869873	0.705984	0.740141	1.0413	1.12055	1.52214
multicellular organismal process	A2A863	Integrin beta-4 OS=Mus musculus OX=10090 GN=Itgb4 PE=1 SV=1	Itgb4	2.1429	0.0424273	Up	201.65	3.1	5	5	0.525798	0.6635	0.719791	0.92635	1.17633	1.98823
multicellular organismal process	Q9WU20	Methylenetetrahydrofolate reductase OS=Mus musculus OX=10090 GN=Mthfr PE=1 SV=2	Mthfr	0.2165	0.00139196	Down	74.579	19.3	9	9	1.50031	1.61849	1.81333	0.388012	0.442683	0.237185
multicellular organismal process	Q6DID7	Protein wntless homolog OS=Mus musculus OX=10090 GN=Wls PE=1 SV=1	Wls	1.6383	0.0138995	Up	62.188	7.2	5	5	0.859654	0.689436	0.725138	1.14451	1.09351	1.48775
multicellular organismal process	P53657	Pyruvate kinase PKLR OS=Mus musculus OX=10090 GN=Pklr PE=1 SV=1	Pklr	0.5575	0.00970029	Down	62.308	30.3	16	15	1.23406	1.54855	1.06973	0.69784	0.80085	0.648969
multicellular organismal process	O35639	Annexin A3 OS=Mus musculus OX=10090 GN=Anxa3 PE=1 SV=4	Anxa3	1.6691	0.000740826	Up	36.384	20.7	6	6	0.714501	0.796021	0.737442	1.15999	1.23904	1.35301
multicellular organismal process	P16406	Glutamyl aminopeptidase OS=Mus musculus OX=10090 GN=Enpep PE=1 SV=1	Enpep	0.6178	0.0305172	Down	107.96	19	17	17	1.02801	1.43379	1.24688	0.820009	0.866598	0.604719
multicellular organismal process	P14106	Complement C1q subcomponent subunit B OS=Mus musculus OX=10090 GN=C1qb PE=1 SV=2	C1qb	2.9159	0.00360126	Up	26.717	11.1	2	2	0.596163	0.417518	0.518527	1.49351	1.13693	1.83735
multicellular organismal process	Q3TJD7	PDZ and LIM domain protein 7 OS=Mus musculus OX=10090 GN=Pdlim7 PE=1 SV=1	Pdlim7	1.6573	0.0417863	Up	50.118	34.6	11	11	0.85298	0.717816	0.687118	1.0333	1.06298	1.64581
multicellular organismal process	P13745	Glutathione S-transferase A1 OS=Mus musculus OX=10090 GN=Gsta1 PE=1 SV=2	Gsta1	0.6628	0.0202624	Down	25.608	42.6	11	7	1.06608	1.24529	1.2971	0.866503	0.870414	0.654607
multicellular organismal process	Q3V1T4	Prolyl 3-hydroxylase 1 OS=Mus musculus OX=10090 GN=P3h1 PE=1 SV=2	P3h1	1.5289	0.00230947	Up	83.65	15.4	8	8	0.815049	0.804701	0.752814	1.16233	1.11989	1.34522
multicellular organismal process	Q9QUJ7	Long-chain-fatty-acid--CoA ligase 4 OS=Mus musculus OX=10090 GN=Acsl4 PE=1 SV=2	Acsl4	1.9165	0.00113864	Up	79.076	25.7	10	10	0.776272	0.628892	0.652071	1.36748	1.37382	1.20147
multicellular organismal process	O35969	Guanidinoacetate N-methyltransferase OS=Mus musculus OX=10090 GN=Gamt PE=1 SV=1	Gamt	0.6337	0.00556369	Down	26.336	28.4	4	4	1.25547	1.21528	1.20187	0.821397	0.853906	0.652084
multicellular organismal process	Q8CH72	E3 ubiquitin-protein ligase TRIM32 OS=Mus musculus OX=10090 GN=Trim32 PE=1 SV=2	Trim32	1.9044	0.00902971	Up	72.057	10.1	5	5	0.750186	0.650103	0.665538	1.34106	1.02228	1.57084
multicellular organismal process	Q62148	Retinal dehydrogenase 2 OS=Mus musculus OX=10090 GN=Aldh1a2 PE=1 SV=2	Aldh1a2	1.6602	0.0180893	Up	56.625	32	14	10	0.733246	0.653868	0.868355	1.31423	1.01435	1.41595
multicellular organismal process	Q3V3R1	Monofunctional C1-tetrahydrofolate synthase, mitochondrial OS=Mus musculus OX=10090 GN=Mthfd1l PE=1 SV=2	Mthfd1l	1.736	0.0182346	Up	105.73	8.7	6	6	0.923986	0.672732	0.596249	1.14249	1.23273	1.43181
multicellular organismal process	Q99MK8	Beta-adrenergic receptor kinase 1 OS=Mus musculus OX=10090 GN=Grk2 PE=1 SV=2	Grk2	1.8025	0.000240286	Up	79.638	11.5	5	5	0.730632	0.693219	0.717097	1.21621	1.24017	1.40267
multicellular organismal process	Q9Z2V5	Histone deacetylase 6 OS=Mus musculus OX=10090 GN=Hdac6 PE=1 SV=3	Hdac6	0.6034	0.00332361	Down	125.79	5.7	5	5	1.09661	1.24888	1.39655	0.732755	0.811767	0.713435
multicellular organismal process	P23927	Alpha-crystallin B chain OS=Mus musculus OX=10090 GN=Cryab PE=1 SV=2	Cryab	0.6246	0.0416344	Down	20.069	40.6	7	7	1.22713	1.21634	1.24985	0.927761	0.537661	0.841251
multicellular organismal process	P11835	Integrin beta-2 OS=Mus musculus OX=10090 GN=Itgb2 PE=1 SV=2	Itgb2	1.9835	0.0121337	Up	85.025	17.9	10	10	0.779585	0.747919	0.48355	1.25912	1.25517	1.47466
multicellular organismal process	P19324	Serpin H1 OS=Mus musculus OX=10090 GN=Serpinh1 PE=1 SV=3	Serpinh1	1.5813	0.0244508	Up	46.533	46.5	18	18	0.818291	0.78404	0.72204	1.118	1.0282	1.52943
multicellular organismal process	O35326	Serine/arginine-rich splicing factor 5 OS=Mus musculus OX=10090 GN=Srsf5 PE=1 SV=2	Srsf5	0.6143	0.000489583	Down	30.891	25.3	6	5	1.13805	1.26918	1.30961	0.748498	0.743483	0.79118
multicellular organismal process	Q9QXS6	Drebrin OS=Mus musculus OX=10090 GN=Dbn1 PE=1 SV=4	Dbn1	1.7529	0.028086	Up	77.286	19.5	10	10	0.816191	0.768021	0.595318	1.07666	1.11548	1.62833
multicellular organismal process	Q920R6	V-type proton ATPase 116 kDa subunit a isoform 4 OS=Mus musculus OX=10090 GN=Atp6v0a4 PE=1 SV=1	Atp6v0a4	0.651	0.0372679	Down	95.604	22.9	19	18	1.10965	1.25264	1.27177	0.93314	0.842234	0.590562
multicellular organismal process	Q5SSZ5	Tensin-3 OS=Mus musculus OX=10090 GN=Tns3 PE=1 SV=1	Tns3	1.5361	0.0490787	Up	155.59	15.3	12	10	0.774808	0.783482	0.807577	0.931979	1.16136	1.54079
multicellular organismal process	P09242	Alkaline phosphatase, tissue-nonspecific isozyme OS=Mus musculus OX=10090 GN=Alpl PE=1 SV=2	Alpl	0.499	0.0497688	Down	57.514	40.5	17	17	1.0881	1.61003	1.30461	0.730447	0.870857	0.395954
multicellular organismal process	Q99MD9	Nuclear autoantigenic sperm protein OS=Mus musculus OX=10090 GN=Nasp PE=1 SV=2	Nasp	1.6345	0.00153223	Up	83.953	15.3	9	9	0.699612	0.737984	0.839848	1.16027	1.262	1.30028
multicellular organismal process	Q60875	Rho guanine nucleotide exchange factor 2 OS=Mus musculus OX=10090 GN=Arhgef2 PE=1 SV=4	Arhgef2	1.573	0.0463543	Up	111.97	14.1	9	9	0.897188	0.776342	0.658383	1.01036	1.11586	1.54186
multicellular organismal process	P97496	SWI/SNF complex subunit SMARCC1 OS=Mus musculus OX=10090 GN=Smarcc1 PE=1 SV=2	Smarcc1	1.7213	0.0138298	Up	122.89	11.6	10	4	0.767497	0.660874	0.776488	0.994538	1.4565	1.3441
multicellular organismal process	Q6P549	Phosphatidylinositol 3,4,5-trisphosphate 5-phosphatase 2 OS=Mus musculus OX=10090 GN=Inppl1 PE=1 SV=1	Inppl1	1.5178	0.0165784	Up	138.97	11.1	9	9	0.882869	0.641498	0.858686	1.2458	1.12672	1.24443
multicellular organismal process	Q91VF2	Histamine N-methyltransferase OS=Mus musculus OX=10090 GN=Hnmt PE=1 SV=1	Hnmt	0.5119	0.0158449	Down	33.664	14.6	4	4	1.19917	1.2848	1.48462	0.86646	0.66683	0.498114
multicellular organismal process	Q4PZA2	Endothelin-converting enzyme 1 OS=Mus musculus OX=10090 GN=Ece1 PE=1 SV=1	Ece1	1.6414	0.0146594	Up	87.072	9.1	5	5	0.908933	0.700003	0.662554	1.30357	1.07133	1.35362
multicellular organismal process	Q9WVG6	Histone-arginine methyltransferase CARM1 OS=Mus musculus OX=10090 GN=Carm1 PE=1 SV=2	Carm1	1.556	0.0312291	Up	65.853	12.8	5	5	0.643275	0.710728	0.993402	1.09996	1.26528	1.28736
multicellular organismal process	O88413	Tubby-related protein 3 OS=Mus musculus OX=10090 GN=Tulp3 PE=1 SV=1	Tulp3	1.5236	0.00443102	Up	51.23	8.9	3	3	0.772278		0.812732	1.22179	1.1932
multicellular organismal process	Q8BG07	5'-3' exonuclease PLD4 OS=Mus musculus OX=10090 GN=Pld4 PE=1 SV=1	Pld4	1.533	0.0067823	Up	56.153	8	4	4	0.838122	0.816457	0.714171	1.15246	1.10614	1.37265
multicellular organismal process	P14873	Microtubule-associated protein 1B OS=Mus musculus OX=10090 GN=Map1b PE=1 SV=2	Map1b	1.932	0.0294227	Up	270.25	11.4	19	18	0.771302	0.692073	0.583019	1.0916	1.05841	1.8036
multicellular organismal process	Q6P5H2	Nestin OS=Mus musculus OX=10090 GN=Nes PE=1 SV=1	Nes	1.9273	0.00515399	Up	207.12	5.2	7	7	0.728136	0.752452	0.569094	1.13774	1.31638	1.49619
multicellular organismal process	D3Z7P3	Glutaminase kidney isoform, mitochondrial OS=Mus musculus OX=10090 GN=Gls PE=1 SV=1	Gls	1.6905	0.000755458	Up	73.963	56.2	30	30	0.758921	0.718798	0.752317	1.28954	1.35137	1.12905
multicellular organismal process	P62849	40S ribosomal protein S24 OS=Mus musculus OX=10090 GN=Rps24 PE=1 SV=1	Rps24	0.6179	0.00383345	Down	15.423	29.3	4	4	1.40358	1.15007	1.15486	0.713364	0.830293	0.747839
multicellular organismal process	Q9JIZ0	Probable N-acetyltransferase CML1 OS=Mus musculus OX=10090 GN=Cml1 PE=1 SV=1	Cml1	0.4887	0.0357715	Down	25.013	16.7	5	2	1.09964	1.52017	1.41052	0.835025	0.728258	0.406391
multicellular organismal process	P16056	Hepatocyte growth factor receptor OS=Mus musculus OX=10090 GN=Met PE=1 SV=1	Met	2.3152	0.0478775	Up	153.55	2.8	3	3	0.407963	0.709917		1.44963	1.4502	0.982284
multicellular organismal process	P97449	Aminopeptidase N OS=Mus musculus OX=10090 GN=Anpep PE=1 SV=4	Anpep	0.5123	0.0270983	Down	109.65	18.9	16	14	1.37987	1.03735	1.55036	0.804092	0.746377	0.481947
multicellular organismal process	P70227	Inositol 1,4,5-trisphosphate receptor type 3 OS=Mus musculus OX=10090 GN=Itpr3 PE=1 SV=3	Itpr3	1.5951	0.00608158	Up	304.27	17.6	35	30	0.846657	0.758794	0.706588	1.30239	1.0635	1.32206
multicellular organismal process	P97333	Neuropilin-1 OS=Mus musculus OX=10090 GN=Nrp1 PE=1 SV=2	Nrp1	1.5744	0.00849857	Up	103	20.9	12	12	0.851134	0.70253	0.776975	1.15291	1.10543	1.41102
multicellular organismal process	Q06890	Clusterin OS=Mus musculus OX=10090 GN=Clu PE=1 SV=1	Clu	2.4222	0.0373326	Up	51.655	23.2	10	10	0.514928	0.650741	0.587582	1.31975	0.846823	2.08017
multicellular organismal process	Q61646	Haptoglobin OS=Mus musculus OX=10090 GN=Hp PE=1 SV=1	Hp	2.1679	0.0326198	Up	38.752	17.3	7	7	0.377005	0.709885	0.807108	1.15532	1.34062	1.61006
multicellular organismal process	Q99J27	Acetyl-coenzyme A transporter 1 OS=Mus musculus OX=10090 GN=Slc33a1 PE=1 SV=1	Slc33a1	0.6531	0.0341213	Down	61.075	4.7	2	2	1.26996	1.16961	1.19	0.963703	0.806692	0.600027
multicellular organismal process	Q9ERL9	Guanylate cyclase soluble subunit alpha-1 OS=Mus musculus OX=10090 GN=Gucy1a1 PE=1 SV=2	Gucy1a1	1.5711	0.0091252	Up	77.587	26.9	15	15	0.838096	0.832944	0.662548	1.15768	1.14367	1.36506
multicellular organismal process	Q8BP67	60S ribosomal protein L24 OS=Mus musculus OX=10090 GN=Rpl24 PE=1 SV=2	Rpl24	0.4948	0.0469201	Down	17.779	19.7	3	3	1.5395	1.4934	0.981076	0.775856	0.792027	0.418143
multicellular organismal process	Q02013	Aquaporin-1 OS=Mus musculus OX=10090 GN=Aqp1 PE=1 SV=3	Aqp1	0.5111	0.0152737	Down	28.793	17.1	4	4	1.07888	1.43828	1.45353	0.833802	0.674328	0.521176
multicellular organismal process	Q60825	Sodium-dependent phosphate transport protein 2A OS=Mus musculus OX=10090 GN=Slc34a1 PE=1 SV=2	Slc34a1	0.4571	0.00102317	Down	68.773	20.4	10	9	1.58688	1.25908	1.2718	0.691666	0.58555	0.605023
multicellular organismal process	P97494	Glutamate--cysteine ligase catalytic subunit OS=Mus musculus OX=10090 GN=Gclc PE=1 SV=4	Gclc	0.544	0.0281026	Down	72.571	51.6	30	30	1.09444	1.41439	1.37716	0.884063	0.731156	0.498793
multicellular organismal process	Q5YD48	APOBEC1 complementation factor OS=Mus musculus OX=10090 GN=A1cf PE=1 SV=2	A1cf	0.5525	0.0167561	Down	65.681	16	7	6	1.28799	1.39234	1.18439	0.760723	0.851776	0.522786
multicellular organismal process	P35980	60S ribosomal protein L18 OS=Mus musculus OX=10090 GN=Rpl18 PE=1 SV=3	Rpl18	0.5103	0.0162853	Down	21.644	29.3	7	7	1.47541	1.13825	1.35913	0.719473	0.819085	0.488652
multicellular organismal process	P51855	Glutathione synthetase OS=Mus musculus OX=10090 GN=Gss PE=1 SV=1	Gss	0.6561	0.0435913	Down	52.246	37.3	16	16	0.977686	1.41527	1.23002	0.918682	0.797275	0.661068
multicellular organismal process	O88643	Serine/threonine-protein kinase PAK 1 OS=Mus musculus OX=10090 GN=Pak1 PE=1 SV=1	Pak1	1.5364	0.0105281	Up	60.736	21.1	8	6	0.816388	0.898662	0.650465	1.24011	1.18939	1.20498
multicellular organismal process	Q91YI0	Argininosuccinate lyase OS=Mus musculus OX=10090 GN=Asl PE=1 SV=1	Asl	0.5746	0.00579165	Down	51.739	18.1	10	10	1.19728	1.25662	1.35669	0.794397	0.800692	0.594322
multicellular organismal process	Q8VC69	Solute carrier family 22 member 6 OS=Mus musculus OX=10090 GN=Slc22a6 PE=1 SV=1	Slc22a6	0.4242	0.029383	Down	60.013	7.5	4	4	1.19963	1.57852	1.43479	0.649713	0.802771	0.334577
multicellular organismal process	Q9JHC0	Glutathione peroxidase 2 OS=Mus musculus OX=10090 GN=Gpx2 PE=2 SV=3	Gpx2	2.3067	0.00521048	Up	21.99	49.5	7	7	0.545824	0.735321	0.533334	1.26169	1.71383	1.21
multicellular organismal process	P28656	Nucleosome assembly protein 1-like 1 OS=Mus musculus OX=10090 GN=Nap1l1 PE=1 SV=2	Nap1l1	1.5241	0.0283454	Up	45.345	29.9	8	7	0.785062	0.969566	0.622467	1.17224	1.18582	1.26485
multicellular organismal process	Q64374	Regucalcin OS=Mus musculus OX=10090 GN=Rgn PE=1 SV=1	Rgn	0.4781	0.0180806	Down	33.406	32.8	10	10	1.38445	1.66041	1.01441	0.672685	0.76444	0.503608
multicellular organismal process	P43275	Histone H1.1 OS=Mus musculus OX=10090 GN=H1-1 PE=1 SV=2	H1-1	0.433	0.0241202	Down	21.785	18.8	3	2	2.01342	1.14076	1.03286	0.647371	0.663169	0.502414
multicellular organismal process	Q6R891	Neurabin-2 OS=Mus musculus OX=10090 GN=Ppp1r9b PE=1 SV=1	Ppp1r9b	1.5302	0.0112044	Up	89.519	15.1	9	9	0.740611	0.821285	0.809501	1.15209	1.05555	1.42097
multicellular organismal process	Q8K4L3	Supervillin OS=Mus musculus OX=10090 GN=Svil PE=1 SV=1	Svil	1.7748	0.00499274	Up	243.16	4.9	9	9	0.676158	0.747266	0.738914	1.30081	1.06147	1.47539
multicellular organismal process	Q9D8E6	60S ribosomal protein L4 OS=Mus musculus OX=10090 GN=Rpl4 PE=1 SV=3	Rpl4	0.5721	0.0222585	Down	47.153	37.5	13	13	1.6016	0.978259	1.23672	0.724102	0.785101	0.674219
multicellular organismal process	Q9EQH2	Endoplasmic reticulum aminopeptidase 1 OS=Mus musculus OX=10090 GN=Erap1 PE=1 SV=2	Erap1	1.5103	0.027572	Up	106.6	18.2	14	14	0.830841	0.874429	0.68487	1.03371	1.14911	1.42704
multicellular organismal process	P51661	Corticosteroid 11-beta-dehydrogenase isozyme 2 OS=Mus musculus OX=10090 GN=Hsd11b2 PE=1 SV=2	Hsd11b2	0.6632	0.00726552	Down	42.186	14.5	5	5	1.32176	1.16382	1.122	0.864464	0.828948	0.699001
multicellular organismal process	P48025	Tyrosine-protein kinase SYK OS=Mus musculus OX=10090 GN=Syk PE=1 SV=2	Syk	1.9354	0.028979	Up	71.376	13.5	5	5	0.603268	0.885496	0.555274	1.07261	1.19407	1.68928
multicellular organismal process	Q9ES52	Phosphatidylinositol 3,4,5-trisphosphate 5-phosphatase 1 OS=Mus musculus OX=10090 GN=Inpp5d PE=1 SV=2	Inpp5d	2.3802	0.0164719	Up	133.54	6.3	6	6	0.596653		0.497358	1.2627	1.03972	1.60357
multicellular organismal process	Q9ERD7	Tubulin beta-3 chain OS=Mus musculus OX=10090 GN=Tubb3 PE=1 SV=1	Tubb3	2.8703	0.0441757	Up	50.418	54.9	19	6	0.345237	0.59719		0.95952	1.27052	1.82753
multicellular organismal process	P62911	60S ribosomal protein L32 OS=Mus musculus OX=10090 GN=Rpl32 PE=1 SV=2	Rpl32	0.6051	0.0200261	Down	15.86	45.9	7	7	1.41243	1.12399	1.20179	0.773022	0.893162	0.595615
multicellular organismal process	Q8R2Z5	von Willebrand factor A domain-containing protein 1 OS=Mus musculus OX=10090 GN=Vwa1 PE=1 SV=1	Vwa1	1.6022	0.000258141	Up	44.708	7.5	2	2	0.753806	0.794035	0.757882	1.30643	1.22982	1.15803
multicellular organismal process	P70414	Sodium/calcium exchanger 1 OS=Mus musculus OX=10090 GN=Slc8a1 PE=1 SV=1	Slc8a1	0.6072	0.00217296	Down	108.03	4.2	3	3	1.30994	1.29248	1.13086	0.776269	0.811441	0.679011
multicellular organismal process	Q9D394	Protein RUFY3 OS=Mus musculus OX=10090 GN=Rufy3 PE=1 SV=1	Rufy3	0.5596	0.0164448	Down	53.006	20.3	9	8	1.3058	1.22155	1.31977	0.761552	0.865305	0.526026
multicellular organismal process	P47199	Quinone oxidoreductase OS=Mus musculus OX=10090 GN=Cryz PE=1 SV=1	Cryz	0.5738	0.0182919	Down	35.268	38.1	11	11	1.06228	1.40767	1.34238	0.908887	0.642114	0.636659
multicellular organismal process	Q9WTK5	Nuclear factor NF-kappa-B p100 subunit OS=Mus musculus OX=10090 GN=Nfkb2 PE=1 SV=1	Nfkb2	1.8004	0.0372798	Up	96.831	11.3	6	6	0.866064	0.587058	0.689394	1.11009	1.0533	1.6941
multicellular organismal process	Q8BYB9	Protein O-glucosyltransferase 1 OS=Mus musculus OX=10090 GN=Poglut1 PE=1 SV=2	Poglut1	1.6825	0.0437511	Up	46.379	15.3	5	5	0.754632	0.664338		1.00963	1.10778	1.46362
multicellular organismal process	Q9JLM8	Serine/threonine-protein kinase DCLK1 OS=Mus musculus OX=10090 GN=Dclk1 PE=1 SV=1	Dclk1	2.4457	0.0074638	Up	84.152	8.7	5	5	0.564063	0.670628	0.50663	1.09675	1.30498	1.85695
multicellular organismal process	P97864	Caspase-7 OS=Mus musculus OX=10090 GN=Casp7 PE=1 SV=2	Casp7	1.5273	0.0166969	Up	34.06	15.2	5	5	0.712139	0.932447	0.729446	1.1699	1.09387	1.3622
multicellular organismal process	Q8K4G1	Latent-transforming growth factor beta-binding protein 4 OS=Mus musculus OX=10090 GN=Ltbp4 PE=1 SV=2	Ltbp4	1.9932	0.0487856	Up	178.64	13.1	17	17	0.72301	0.657515	0.624015	1.06853	0.958469	1.96846
multicellular organismal process	P97326	Cadherin-6 OS=Mus musculus OX=10090 GN=Cdh6 PE=1 SV=2	Cdh6	1.6327	0.0115433	Up	88.354	8.1	6	6	0.834416	0.620269	0.824305	1.29142	1.10457	1.32502
multicellular organismal process	Q8VBW1	Sodium- and chloride-dependent creatine transporter 1 OS=Mus musculus OX=10090 GN=Slc6a8 PE=1 SV=1	Slc6a8	0.2822	0.00217892	Down	70.999	4.2	2	2	1.37966	1.30225	1.52634	0.335978		0.45578
multicellular organismal process	P63158	High mobility group protein B1 OS=Mus musculus OX=10090 GN=Hmgb1 PE=1 SV=2	Hmgb1	0.409	0.000452822	Down	24.893	49.8	16	13	1.23915	1.46644	1.55261	0.537341	0.56715	0.637317
other | BP |behavior	O88643	Serine/threonine-protein kinase PAK 1 OS=Mus musculus OX=10090 GN=Pak1 PE=1 SV=1	Pak1	1.5364	0.0105281	Up	60.736	21.1	8	6	0.816388	0.898662	0.650465	1.24011	1.18939	1.20498
other | BP |behavior	D3Z7P3	Glutaminase kidney isoform, mitochondrial OS=Mus musculus OX=10090 GN=Gls PE=1 SV=1	Gls	1.6905	0.000755458	Up	73.963	56.2	30	30	0.758921	0.718798	0.752317	1.28954	1.35137	1.12905
other | BP |behavior	Q6R891	Neurabin-2 OS=Mus musculus OX=10090 GN=Ppp1r9b PE=1 SV=1	Ppp1r9b	1.5302	0.0112044	Up	89.519	15.1	9	9	0.740611	0.821285	0.809501	1.15209	1.05555	1.42097
other | BP |behavior	P70227	Inositol 1,4,5-trisphosphate receptor type 3 OS=Mus musculus OX=10090 GN=Itpr3 PE=1 SV=3	Itpr3	1.5951	0.00608158	Up	304.27	17.6	35	30	0.846657	0.758794	0.706588	1.30239	1.0635	1.32206
other | BP |behavior	Q8R2Z5	von Willebrand factor A domain-containing protein 1 OS=Mus musculus OX=10090 GN=Vwa1 PE=1 SV=1	Vwa1	1.6022	0.000258141	Up	44.708	7.5	2	2	0.753806	0.794035	0.757882	1.30643	1.22982	1.15803
other | BP |behavior	P16056	Hepatocyte growth factor receptor OS=Mus musculus OX=10090 GN=Met PE=1 SV=1	Met	2.3152	0.0478775	Up	153.55	2.8	3	3	0.407963	0.709917		1.44963	1.4502	0.982284
other | BP |behavior	Q91YI0	Argininosuccinate lyase OS=Mus musculus OX=10090 GN=Asl PE=1 SV=1	Asl	0.5746	0.00579165	Down	51.739	18.1	10	10	1.19728	1.25662	1.35669	0.794397	0.800692	0.594322
other | BP |biological adhesion	P48025	Tyrosine-protein kinase SYK OS=Mus musculus OX=10090 GN=Syk PE=1 SV=2	Syk	1.9354	0.028979	Up	71.376	13.5	5	5	0.603268	0.885496	0.555274	1.07261	1.19407	1.68928
other | BP |biological adhesion	P11835	Integrin beta-2 OS=Mus musculus OX=10090 GN=Itgb2 PE=1 SV=2	Itgb2	1.9835	0.0121337	Up	85.025	17.9	10	10	0.779585	0.747919	0.48355	1.25912	1.25517	1.47466
other | BP |biological adhesion	P97326	Cadherin-6 OS=Mus musculus OX=10090 GN=Cdh6 PE=1 SV=2	Cdh6	1.6327	0.0115433	Up	88.354	8.1	6	6	0.834416	0.620269	0.824305	1.29142	1.10457	1.32502
other | BP |biological adhesion	P97333	Neuropilin-1 OS=Mus musculus OX=10090 GN=Nrp1 PE=1 SV=2	Nrp1	1.5744	0.00849857	Up	103	20.9	12	12	0.851134	0.70253	0.776975	1.15291	1.10543	1.41102
other | BP |biological adhesion	Q2KN98	Cytospin-A OS=Mus musculus OX=10090 GN=Specc1l PE=1 SV=1	Specc1l	1.5371	0.0177263	Up	124.49	8.6	6	6	0.866034	0.714285	0.784595	1.20003	1.02129	1.41376
other | BP |biological adhesion	Q71FD7	Filamin-binding LIM protein 1 OS=Mus musculus OX=10090 GN=Fblim1 PE=1 SV=2	Fblim1	2.3607	0.011289	Up	41.026	23.2	7	7	0.624166	0.585351	0.575802	1.30718	1.00764	1.89985
other | BP |biological adhesion	A2A863	Integrin beta-4 OS=Mus musculus OX=10090 GN=Itgb4 PE=1 SV=1	Itgb4	2.1429	0.0424273	Up	201.65	3.1	5	5	0.525798	0.6635	0.719791	0.92635	1.17633	1.98823
other | BP |biological adhesion	Q6P549	Phosphatidylinositol 3,4,5-trisphosphate 5-phosphatase 2 OS=Mus musculus OX=10090 GN=Inppl1 PE=1 SV=1	Inppl1	1.5178	0.0165784	Up	138.97	11.1	9	9	0.882869	0.641498	0.858686	1.2458	1.12672	1.24443
other | BP |growth	Q9JLM8	Serine/threonine-protein kinase DCLK1 OS=Mus musculus OX=10090 GN=Dclk1 PE=1 SV=1	Dclk1	2.4457	0.0074638	Up	84.152	8.7	5	5	0.564063	0.670628	0.50663	1.09675	1.30498	1.85695
other | BP |growth	P10852	4F2 cell-surface antigen heavy chain OS=Mus musculus OX=10090 GN=Slc3a2 PE=1 SV=1	Slc3a2	0.6404	0.0305694	Down	58.336	16.7	8	8	1.18267	1.25477	1.22014	0.783648	0.965149	0.593617
other | BP |growth	P97333	Neuropilin-1 OS=Mus musculus OX=10090 GN=Nrp1 PE=1 SV=2	Nrp1	1.5744	0.00849857	Up	103	20.9	12	12	0.851134	0.70253	0.776975	1.15291	1.10543	1.41102
other | BP |growth	Q9Z2V5	Histone deacetylase 6 OS=Mus musculus OX=10090 GN=Hdac6 PE=1 SV=3	Hdac6	0.6034	0.00332361	Down	125.79	5.7	5	5	1.09661	1.24888	1.39655	0.732755	0.811767	0.713435
other | BP |growth	P14873	Microtubule-associated protein 1B OS=Mus musculus OX=10090 GN=Map1b PE=1 SV=2	Map1b	1.932	0.0294227	Up	270.25	11.4	19	18	0.771302	0.692073	0.583019	1.0916	1.05841	1.8036
other | BP |interspecies interaction between organisms	Q02013	Aquaporin-1 OS=Mus musculus OX=10090 GN=Aqp1 PE=1 SV=3	Aqp1	0.5111	0.0152737	Down	28.793	17.1	4	4	1.07888	1.43828	1.45353	0.833802	0.674328	0.521176
other | BP |interspecies interaction between organisms	P16056	Hepatocyte growth factor receptor OS=Mus musculus OX=10090 GN=Met PE=1 SV=1	Met	2.3152	0.0478775	Up	153.55	2.8	3	3	0.407963	0.709917		1.44963	1.4502	0.982284
other | BP |interspecies interaction between organisms	Q8BPU7	Engulfment and cell motility protein 1 OS=Mus musculus OX=10090 GN=Elmo1 PE=1 SV=2	Elmo1	1.7008	0.00409671	Up	83.935	8.9	5	4	0.787302	0.660934	0.773309	1.09625	1.29244	1.38976
other | BP |interspecies interaction between organisms	Q7TNV0	Protein DEK OS=Mus musculus OX=10090 GN=Dek PE=1 SV=1	Dek	0.4952	0.000490231	Down	43.158	19.7	7	7	1.26562	1.41411	1.33306	0.640891	0.605451	0.740855
other | BP |interspecies interaction between organisms	Q99MK8	Beta-adrenergic receptor kinase 1 OS=Mus musculus OX=10090 GN=Grk2 PE=1 SV=2	Grk2	1.8025	0.000240286	Up	79.638	11.5	5	5	0.730632	0.693219	0.717097	1.21621	1.24017	1.40267
other | BP |interspecies interaction between organisms	Q9JHC0	Glutathione peroxidase 2 OS=Mus musculus OX=10090 GN=Gpx2 PE=2 SV=3	Gpx2	2.3067	0.00521048	Up	21.99	49.5	7	7	0.545824	0.735321	0.533334	1.26169	1.71383	1.21
other | BP |interspecies interaction between organisms	Q9ERL9	Guanylate cyclase soluble subunit alpha-1 OS=Mus musculus OX=10090 GN=Gucy1a1 PE=1 SV=2	Gucy1a1	1.5711	0.0091252	Up	77.587	26.9	15	15	0.838096	0.832944	0.662548	1.15768	1.14367	1.36506
other | BP |interspecies interaction between organisms	Q8C3J5	Dedicator of cytokinesis protein 2 OS=Mus musculus OX=10090 GN=Dock2 PE=1 SV=3	Dock2	1.8042	0.0181657	Up	211.7	5.8	8	8	0.69744	0.871731	0.570483	1.11235	1.22043	1.52757
other | BP |locomotion	Q8K1X4	Nck-associated protein 1-like OS=Mus musculus OX=10090 GN=Nckap1l PE=1 SV=1	Nckap1l	2.141	0.00151307	Up	128.9	11.5	11	9	0.663373	0.649271	0.597585	1.18402	1.29181	1.61395
other | BP |locomotion	Q9JLM8	Serine/threonine-protein kinase DCLK1 OS=Mus musculus OX=10090 GN=Dclk1 PE=1 SV=1	Dclk1	2.4457	0.0074638	Up	84.152	8.7	5	5	0.564063	0.670628	0.50663	1.09675	1.30498	1.85695
other | BP |locomotion	P16406	Glutamyl aminopeptidase OS=Mus musculus OX=10090 GN=Enpep PE=1 SV=1	Enpep	0.6178	0.0305172	Down	107.96	19	17	17	1.02801	1.43379	1.24688	0.820009	0.866598	0.604719
other | BP |locomotion	P48025	Tyrosine-protein kinase SYK OS=Mus musculus OX=10090 GN=Syk PE=1 SV=2	Syk	1.9354	0.028979	Up	71.376	13.5	5	5	0.603268	0.885496	0.555274	1.07261	1.19407	1.68928
other | BP |locomotion	A2A863	Integrin beta-4 OS=Mus musculus OX=10090 GN=Itgb4 PE=1 SV=1	Itgb4	2.1429	0.0424273	Up	201.65	3.1	5	5	0.525798	0.6635	0.719791	0.92635	1.17633	1.98823
other | BP |locomotion	P19253	60S ribosomal protein L13a OS=Mus musculus OX=10090 GN=Rpl13a PE=1 SV=4	Rpl13a	0.55	0.0199666	Down	23.464	20.7	4	4	1.48537	1.13458	1.2509	0.669814	0.905427	0.553907
other | BP |locomotion	P16056	Hepatocyte growth factor receptor OS=Mus musculus OX=10090 GN=Met PE=1 SV=1	Met	2.3152	0.0478775	Up	153.55	2.8	3	3	0.407963	0.709917		1.44963	1.4502	0.982284
other | BP |locomotion	Q8C3J5	Dedicator of cytokinesis protein 2 OS=Mus musculus OX=10090 GN=Dock2 PE=1 SV=3	Dock2	1.8042	0.0181657	Up	211.7	5.8	8	8	0.69744	0.871731	0.570483	1.11235	1.22043	1.52757
other | BP |locomotion	Q5SSZ5	Tensin-3 OS=Mus musculus OX=10090 GN=Tns3 PE=1 SV=1	Tns3	1.5361	0.0490787	Up	155.59	15.3	12	10	0.774808	0.783482	0.807577	0.931979	1.16136	1.54079
other | BP |locomotion	O88643	Serine/threonine-protein kinase PAK 1 OS=Mus musculus OX=10090 GN=Pak1 PE=1 SV=1	Pak1	1.5364	0.0105281	Up	60.736	21.1	8	6	0.816388	0.898662	0.650465	1.24011	1.18939	1.20498
other | BP |locomotion	P63158	High mobility group protein B1 OS=Mus musculus OX=10090 GN=Hmgb1 PE=1 SV=2	Hmgb1	0.409	0.000452822	Down	24.893	49.8	16	13	1.23915	1.46644	1.55261	0.537341	0.56715	0.637317
other | BP |locomotion	Q6R891	Neurabin-2 OS=Mus musculus OX=10090 GN=Ppp1r9b PE=1 SV=1	Ppp1r9b	1.5302	0.0112044	Up	89.519	15.1	9	9	0.740611	0.821285	0.809501	1.15209	1.05555	1.42097
other | BP |locomotion	P11835	Integrin beta-2 OS=Mus musculus OX=10090 GN=Itgb2 PE=1 SV=2	Itgb2	1.9835	0.0121337	Up	85.025	17.9	10	10	0.779585	0.747919	0.48355	1.25912	1.25517	1.47466
other | BP |locomotion	Q3TJD7	PDZ and LIM domain protein 7 OS=Mus musculus OX=10090 GN=Pdlim7 PE=1 SV=1	Pdlim7	1.6573	0.0417863	Up	50.118	34.6	11	11	0.85298	0.717816	0.687118	1.0333	1.06298	1.64581
other | BP |locomotion	P97333	Neuropilin-1 OS=Mus musculus OX=10090 GN=Nrp1 PE=1 SV=2	Nrp1	1.5744	0.00849857	Up	103	20.9	12	12	0.851134	0.70253	0.776975	1.15291	1.10543	1.41102
other | BP |locomotion	P10852	4F2 cell-surface antigen heavy chain OS=Mus musculus OX=10090 GN=Slc3a2 PE=1 SV=1	Slc3a2	0.6404	0.0305694	Down	58.336	16.7	8	8	1.18267	1.25477	1.22014	0.783648	0.965149	0.593617
other | BP |locomotion	Q8BP67	60S ribosomal protein L24 OS=Mus musculus OX=10090 GN=Rpl24 PE=1 SV=2	Rpl24	0.4948	0.0469201	Down	17.779	19.7	3	3	1.5395	1.4934	0.981076	0.775856	0.792027	0.418143
other | BP |locomotion	Q9ES52	Phosphatidylinositol 3,4,5-trisphosphate 5-phosphatase 1 OS=Mus musculus OX=10090 GN=Inpp5d PE=1 SV=2	Inpp5d	2.3802	0.0164719	Up	133.54	6.3	6	6	0.596653		0.497358	1.2627	1.03972	1.60357
other | BP |locomotion	Q8BPU7	Engulfment and cell motility protein 1 OS=Mus musculus OX=10090 GN=Elmo1 PE=1 SV=2	Elmo1	1.7008	0.00409671	Up	83.935	8.9	5	4	0.787302	0.660934	0.773309	1.09625	1.29244	1.38976
other | BP |locomotion	Q2KN98	Cytospin-A OS=Mus musculus OX=10090 GN=Specc1l PE=1 SV=1	Specc1l	1.5371	0.0177263	Up	124.49	8.6	6	6	0.866034	0.714285	0.784595	1.20003	1.02129	1.41376
other | BP |locomotion	Q9ERD7	Tubulin beta-3 chain OS=Mus musculus OX=10090 GN=Tubb3 PE=1 SV=1	Tubb3	2.8703	0.0441757	Up	50.418	54.9	19	6	0.345237	0.59719		0.95952	1.27052	1.82753
other | BP |locomotion	P14873	Microtubule-associated protein 1B OS=Mus musculus OX=10090 GN=Map1b PE=1 SV=2	Map1b	1.932	0.0294227	Up	270.25	11.4	19	18	0.771302	0.692073	0.583019	1.0916	1.05841	1.8036
other | BP |nitrogen utilization	Q91YI0	Argininosuccinate lyase OS=Mus musculus OX=10090 GN=Asl PE=1 SV=1	Asl	0.5746	0.00579165	Down	51.739	18.1	10	10	1.19728	1.25662	1.35669	0.794397	0.800692	0.594322
other | BP |pigmentation	P07214	SPARC OS=Mus musculus OX=10090 GN=Sparc PE=1 SV=1	Sparc	1.5907	0.0264632	Up	34.45	42.1	10	10	0.869873	0.705984	0.740141	1.0413	1.12055	1.52214
other | BP |reproduction	Q7TMS5	Broad substrate specificity ATP-binding cassette transporter ABCG2 OS=Mus musculus OX=10090 GN=Abcg2 PE=1 SV=1	Abcg2	0.6657	0.0213901	Down	72.977	12.9	7	7	1.16519	1.19291	1.24397	0.91724	0.847185	0.633507
other | BP |reproduction	Q6R891	Neurabin-2 OS=Mus musculus OX=10090 GN=Ppp1r9b PE=1 SV=1	Ppp1r9b	1.5302	0.0112044	Up	89.519	15.1	9	9	0.740611	0.821285	0.809501	1.15209	1.05555	1.42097
other | BP |reproduction	P43275	Histone H1.1 OS=Mus musculus OX=10090 GN=H1-1 PE=1 SV=2	H1-1	0.433	0.0241202	Down	21.785	18.8	3	2	2.01342	1.14076	1.03286	0.647371	0.663169	0.502414
other | BP |reproduction	P51661	Corticosteroid 11-beta-dehydrogenase isozyme 2 OS=Mus musculus OX=10090 GN=Hsd11b2 PE=1 SV=2	Hsd11b2	0.6632	0.00726552	Down	42.186	14.5	5	5	1.32176	1.16382	1.122	0.864464	0.828948	0.699001
other | BP |reproduction	Q99MK8	Beta-adrenergic receptor kinase 1 OS=Mus musculus OX=10090 GN=Grk2 PE=1 SV=2	Grk2	1.8025	0.000240286	Up	79.638	11.5	5	5	0.730632	0.693219	0.717097	1.21621	1.24017	1.40267
other | BP |reproduction	P97326	Cadherin-6 OS=Mus musculus OX=10090 GN=Cdh6 PE=1 SV=2	Cdh6	1.6327	0.0115433	Up	88.354	8.1	6	6	0.834416	0.620269	0.824305	1.29142	1.10457	1.32502
other | BP |reproduction	O35969	Guanidinoacetate N-methyltransferase OS=Mus musculus OX=10090 GN=Gamt PE=1 SV=1	Gamt	0.6337	0.00556369	Down	26.336	28.4	4	4	1.25547	1.21528	1.20187	0.821397	0.853906	0.652084
other | BP |reproduction	P09405	Nucleolin OS=Mus musculus OX=10090 GN=Ncl PE=1 SV=2	Ncl	0.5131	0.00197616	Down	76.722	20.2	14	14	1.24715	1.42835	1.28981	0.672511	0.582572	0.779602
other | BP |reproduction	Q9QXS6	Drebrin OS=Mus musculus OX=10090 GN=Dbn1 PE=1 SV=4	Dbn1	1.7529	0.028086	Up	77.286	19.5	10	10	0.816191	0.768021	0.595318	1.07666	1.11548	1.62833
other | BP |reproduction	P16056	Hepatocyte growth factor receptor OS=Mus musculus OX=10090 GN=Met PE=1 SV=1	Met	2.3152	0.0478775	Up	153.55	2.8	3	3	0.407963	0.709917		1.44963	1.4502	0.982284
other | BP |reproduction	Q64374	Regucalcin OS=Mus musculus OX=10090 GN=Rgn PE=1 SV=1	Rgn	0.4781	0.0180806	Down	33.406	32.8	10	10	1.38445	1.66041	1.01441	0.672685	0.76444	0.503608
other | BP |reproduction	Q06890	Clusterin OS=Mus musculus OX=10090 GN=Clu PE=1 SV=1	Clu	2.4222	0.0373326	Up	51.655	23.2	10	10	0.514928	0.650741	0.587582	1.31975	0.846823	2.08017
other | BP |reproduction	Q99MD9	Nuclear autoantigenic sperm protein OS=Mus musculus OX=10090 GN=Nasp PE=1 SV=2	Nasp	1.6345	0.00153223	Up	83.953	15.3	9	9	0.699612	0.737984	0.839848	1.16027	1.262	1.30028
other | BP |reproduction	Q9QUJ7	Long-chain-fatty-acid--CoA ligase 4 OS=Mus musculus OX=10090 GN=Acsl4 PE=1 SV=2	Acsl4	1.9165	0.00113864	Up	79.076	25.7	10	10	0.776272	0.628892	0.652071	1.36748	1.37382	1.20147
other | BP |reproduction	Q61646	Haptoglobin OS=Mus musculus OX=10090 GN=Hp PE=1 SV=1	Hp	2.1679	0.0326198	Up	38.752	17.3	7	7	0.377005	0.709885	0.807108	1.15532	1.34062	1.61006
other | BP |reproduction	P09242	Alkaline phosphatase, tissue-nonspecific isozyme OS=Mus musculus OX=10090 GN=Alpl PE=1 SV=2	Alpl	0.499	0.0497688	Down	57.514	40.5	17	17	1.0881	1.61003	1.30461	0.730447	0.870857	0.395954
other | BP |reproduction	P70414	Sodium/calcium exchanger 1 OS=Mus musculus OX=10090 GN=Slc8a1 PE=1 SV=1	Slc8a1	0.6072	0.00217296	Down	108.03	4.2	3	3	1.30994	1.29248	1.13086	0.776269	0.811441	0.679011
other | BP |reproduction	Q5YD48	APOBEC1 complementation factor OS=Mus musculus OX=10090 GN=A1cf PE=1 SV=2	A1cf	0.5525	0.0167561	Down	65.681	16	7	6	1.28799	1.39234	1.18439	0.760723	0.851776	0.522786
other | BP |reproduction	A2A863	Integrin beta-4 OS=Mus musculus OX=10090 GN=Itgb4 PE=1 SV=1	Itgb4	2.1429	0.0424273	Up	201.65	3.1	5	5	0.525798	0.6635	0.719791	0.92635	1.17633	1.98823
other | BP |rhythmic process	Q99MK8	Beta-adrenergic receptor kinase 1 OS=Mus musculus OX=10090 GN=Grk2 PE=1 SV=2	Grk2	1.8025	0.000240286	Up	79.638	11.5	5	5	0.730632	0.693219	0.717097	1.21621	1.24017	1.40267
other | BP |rhythmic process	Q06890	Clusterin OS=Mus musculus OX=10090 GN=Clu PE=1 SV=1	Clu	2.4222	0.0373326	Up	51.655	23.2	10	10	0.514928	0.650741	0.587582	1.31975	0.846823	2.08017
other | MF |antioxidant activity	Q3UQ28	Peroxidasin homolog OS=Mus musculus OX=10090 GN=Pxdn PE=1 SV=2	Pxdn	1.7612	0.00453772	Up	165.1	35.1	32	32	0.707577	0.624699	0.84071	1.22982	1.19432	1.40287
other | MF |antioxidant activity	Q9JHC0	Glutathione peroxidase 2 OS=Mus musculus OX=10090 GN=Gpx2 PE=2 SV=3	Gpx2	2.3067	0.00521048	Up	21.99	49.5	7	7	0.545824	0.735321	0.533334	1.26169	1.71383	1.21
other | MF |antioxidant activity	Q9CX80	Cytoglobin OS=Mus musculus OX=10090 GN=Cygb PE=1 SV=1	Cygb	1.6131	0.0169184	Up	21.465	52.6	11	11	0.718149	0.866708	0.711225	1.06647	1.14928	1.48816
other | MF |cargo receptor activity	Q61830	Macrophage mannose receptor 1 OS=Mus musculus OX=10090 GN=Mrc1 PE=1 SV=2	Mrc1	1.8216	0.0337492	Up	164.98	13.5	16	16	0.669713	0.757842	0.698917	1.16138	0.96418	1.74797
other | MF |cargo receptor activity	Q07797	Galectin-3-binding protein OS=Mus musculus OX=10090 GN=Lgals3bp PE=1 SV=1	Lgals3bp	2.4141	0.00728239	Up	64.49	15.9	6	6	0.554056	0.637851	0.565491	1.21054	1.1283	1.90376
other | MF |molecular carrier activity	Q9CX80	Cytoglobin OS=Mus musculus OX=10090 GN=Cygb PE=1 SV=1	Cygb	1.6131	0.0169184	Up	21.465	52.6	11	11	0.718149	0.866708	0.711225	1.06647	1.14928	1.48816
other | MF |translation regulator activity	P62267	40S ribosomal protein S23 OS=Mus musculus OX=10090 GN=Rps23 PE=1 SV=3	Rps23	0.6209	0.0228529	Down	15.807	21.7	4	4	1.44096	1.00397	1.2567	0.778414	0.861319	0.658633
other | MF |translation regulator activity	Q6ZWV3	60S ribosomal protein L10 OS=Mus musculus OX=10090 GN=Rpl10 PE=1 SV=3	Rpl10	0.5891	0.0362661	Down	24.604	41.1	7	7	1.56858	1.05426	1.15294	0.812154	0.837446	0.574622
protein-containing complex	P70227	Inositol 1,4,5-trisphosphate receptor type 3 OS=Mus musculus OX=10090 GN=Itpr3 PE=1 SV=3	Itpr3	1.5951	0.00608158	Up	304.27	17.6	35	30	0.846657	0.758794	0.706588	1.30239	1.0635	1.32206
protein-containing complex	Q9DBD5	Proline-, glutamic acid- and leucine-rich protein 1 OS=Mus musculus OX=10090 GN=Pelp1 PE=1 SV=2	Pelp1	1.6565	0.0239084	Up	118.07	4.6	4	4	0.647988	0.76215	0.848462	1.28155	0.988795	1.47106
protein-containing complex	P83882	60S ribosomal protein L36a OS=Mus musculus OX=10090 GN=Rpl36a PE=3 SV=2	Rpl36a	0.5246	0.0171192	Down	12.441	25.5	3	3	1.41611	1.31384	1.20559	0.78258	0.797984	0.48389
protein-containing complex	Q7TMS5	Broad substrate specificity ATP-binding cassette transporter ABCG2 OS=Mus musculus OX=10090 GN=Abcg2 PE=1 SV=1	Abcg2	0.6657	0.0213901	Down	72.977	12.9	7	7	1.16519	1.19291	1.24397	0.91724	0.847185	0.633507
protein-containing complex	Q60875	Rho guanine nucleotide exchange factor 2 OS=Mus musculus OX=10090 GN=Arhgef2 PE=1 SV=4	Arhgef2	1.573	0.0463543	Up	111.97	14.1	9	9	0.897188	0.776342	0.658383	1.01036	1.11586	1.54186
protein-containing complex	P25206	DNA replication licensing factor MCM3 OS=Mus musculus OX=10090 GN=Mcm3 PE=1 SV=2	Mcm3	3.0836	0.00518187	Up	91.545	12.4	7	7	0.472717	0.652232	0.34436	1.23749	1.62285	1.67036
protein-containing complex	Q9D8E6	60S ribosomal protein L4 OS=Mus musculus OX=10090 GN=Rpl4 PE=1 SV=3	Rpl4	0.5721	0.0222585	Down	47.153	37.5	13	13	1.6016	0.978259	1.23672	0.724102	0.785101	0.674219
protein-containing complex	Q9ERS2	NADH dehydrogenase [ubiquinone] 1 alpha subcomplex subunit 13 OS=Mus musculus OX=10090 GN=Ndufa13 PE=1 SV=3	Ndufa13	0.5914	0.0451995	Down	16.859	25.7	4	4	1.28984	1.16662	1.31381	0.876281	0.862275	0.491171
protein-containing complex	Q9WVG6	Histone-arginine methyltransferase CARM1 OS=Mus musculus OX=10090 GN=Carm1 PE=1 SV=2	Carm1	1.556	0.0312291	Up	65.853	12.8	5	5	0.643275	0.710728	0.993402	1.09996	1.26528	1.28736
protein-containing complex	O88643	Serine/threonine-protein kinase PAK 1 OS=Mus musculus OX=10090 GN=Pak1 PE=1 SV=1	Pak1	1.5364	0.0105281	Up	60.736	21.1	8	6	0.816388	0.898662	0.650465	1.24011	1.18939	1.20498
protein-containing complex	P11835	Integrin beta-2 OS=Mus musculus OX=10090 GN=Itgb2 PE=1 SV=2	Itgb2	1.9835	0.0121337	Up	85.025	17.9	10	10	0.779585	0.747919	0.48355	1.25912	1.25517	1.47466
protein-containing complex	P47911	60S ribosomal protein L6 OS=Mus musculus OX=10090 GN=Rpl6 PE=1 SV=3	Rpl6	0.5869	0.00745704	Down	33.509	23.6	9	9	1.41026	1.15377	1.21686	0.765402	0.834781	0.618922
protein-containing complex	P35831	Tyrosine-protein phosphatase non-receptor type 12 OS=Mus musculus OX=10090 GN=Ptpn12 PE=1 SV=3	Ptpn12	1.7501	0.0418838	Up	86.525	16.5	9	9	0.789526	0.494402	0.89779	1.17741	1.15903	1.48185
protein-containing complex	O35490	Betaine--homocysteine S-methyltransferase 1 OS=Mus musculus OX=10090 GN=Bhmt PE=1 SV=1	Bhmt	1.7865	0.0377008	Up	45.02	42.3	12	10	0.989069	0.621272	0.542867	1.49372	1.20094	1.15213
protein-containing complex	Q9WTQ8	Mitochondrial import inner membrane translocase subunit Tim23 OS=Mus musculus OX=10090 GN=Timm23 PE=1 SV=1	Timm23	0.6408	0.00230059	Down	21.978	22.5	3	3	1.15932	1.10237	1.24166	0.738472		0.758182
protein-containing complex	Q99MD9	Nuclear autoantigenic sperm protein OS=Mus musculus OX=10090 GN=Nasp PE=1 SV=2	Nasp	1.6345	0.00153223	Up	83.953	15.3	9	9	0.699612	0.737984	0.839848	1.16027	1.262	1.30028
protein-containing complex	Q9CZM2	60S ribosomal protein L15 OS=Mus musculus OX=10090 GN=Rpl15 PE=1 SV=4	Rpl15	0.5206	0.0365281	Down	24.146	45.6	11	11	1.65281	0.913344	1.37972	0.658479	0.824159	0.571487
protein-containing complex	O55142	60S ribosomal protein L35a OS=Mus musculus OX=10090 GN=Rpl35a PE=1 SV=2	Rpl35a	0.6352	0.00606275	Down	12.554	35.5	5	5	1.42541	1.07783	1.16613	0.797267	0.769092	0.764273
protein-containing complex	P62911	60S ribosomal protein L32 OS=Mus musculus OX=10090 GN=Rpl32 PE=1 SV=2	Rpl32	0.6051	0.0200261	Down	15.86	45.9	7	7	1.41243	1.12399	1.20179	0.773022	0.893162	0.595615
protein-containing complex	P62849	40S ribosomal protein S24 OS=Mus musculus OX=10090 GN=Rps24 PE=1 SV=1	Rps24	0.6179	0.00383345	Down	15.423	29.3	4	4	1.40358	1.15007	1.15486	0.713364	0.830293	0.747839
protein-containing complex	Q5YD48	APOBEC1 complementation factor OS=Mus musculus OX=10090 GN=A1cf PE=1 SV=2	A1cf	0.5525	0.0167561	Down	65.681	16	7	6	1.28799	1.39234	1.18439	0.760723	0.851776	0.522786
protein-containing complex	Q8BGR2	Volume-regulated anion channel subunit LRRC8D OS=Mus musculus OX=10090 GN=Lrrc8d PE=1 SV=1	Lrrc8d	0.5484	0.0368425	Down	98.112	13.5	9	9	1.26181	1.32575	1.28735	0.733251	0.932271	0.459569
protein-containing complex	Q99L60	V-type proton ATPase subunit C 2 OS=Mus musculus OX=10090 GN=Atp6v1c2 PE=1 SV=1	Atp6v1c2	0.4117	0.0159977	Down	48.35	30.7	10	7	1.06309	1.5573	1.62992	0.570472	0.767191	0.412032
protein-containing complex	Q8BGA9	Mitochondrial inner membrane protein OXA1L OS=Mus musculus OX=10090 GN=Oxa1l PE=1 SV=1	Oxa1l	0.6461	0.0358435	Down	48.219	3.9	2	2	1.20574		1.22423	0.85186		0.718166
protein-containing complex	P97311	DNA replication licensing factor MCM6 OS=Mus musculus OX=10090 GN=Mcm6 PE=1 SV=1	Mcm6	2.9657	0.00913917	Up	92.866	17.9	11	11	0.507268	0.591735	0.413979	1.04428	1.37437	2.06836
protein-containing complex	P14106	Complement C1q subcomponent subunit B OS=Mus musculus OX=10090 GN=C1qb PE=1 SV=2	C1qb	2.9159	0.00360126	Up	26.717	11.1	2	2	0.596163	0.417518	0.518527	1.49351	1.13693	1.83735
protein-containing complex	P48025	Tyrosine-protein kinase SYK OS=Mus musculus OX=10090 GN=Syk PE=1 SV=2	Syk	1.9354	0.028979	Up	71.376	13.5	5	5	0.603268	0.885496	0.555274	1.07261	1.19407	1.68928
protein-containing complex	P97333	Neuropilin-1 OS=Mus musculus OX=10090 GN=Nrp1 PE=1 SV=2	Nrp1	1.5744	0.00849857	Up	103	20.9	12	12	0.851134	0.70253	0.776975	1.15291	1.10543	1.41102
protein-containing complex	P35980	60S ribosomal protein L18 OS=Mus musculus OX=10090 GN=Rpl18 PE=1 SV=3	Rpl18	0.5103	0.0162853	Down	21.644	29.3	7	7	1.47541	1.13825	1.35913	0.719473	0.819085	0.488652
protein-containing complex	Q61646	Haptoglobin OS=Mus musculus OX=10090 GN=Hp PE=1 SV=1	Hp	2.1679	0.0326198	Up	38.752	17.3	7	7	0.377005	0.709885	0.807108	1.15532	1.34062	1.61006
protein-containing complex	Q8K4Q0	Regulatory-associated protein of mTOR OS=Mus musculus OX=10090 GN=Rptor PE=1 SV=1	Rptor	1.5054	0.0141521	Up	149.47	7.6	6	6	0.908365	0.733478	0.752975	1.04849	1.34108	1.21561
protein-containing complex	Q06890	Clusterin OS=Mus musculus OX=10090 GN=Clu PE=1 SV=1	Clu	2.4222	0.0373326	Up	51.655	23.2	10	10	0.514928	0.650741	0.587582	1.31975	0.846823	2.08017
protein-containing complex	P63158	High mobility group protein B1 OS=Mus musculus OX=10090 GN=Hmgb1 PE=1 SV=2	Hmgb1	0.409	0.000452822	Down	24.893	49.8	16	13	1.23915	1.46644	1.55261	0.537341	0.56715	0.637317
protein-containing complex	Q9ERL9	Guanylate cyclase soluble subunit alpha-1 OS=Mus musculus OX=10090 GN=Gucy1a1 PE=1 SV=2	Gucy1a1	1.5711	0.0091252	Up	77.587	26.9	15	15	0.838096	0.832944	0.662548	1.15768	1.14367	1.36506
protein-containing complex	Q80SY3	V-type proton ATPase subunit d 2 OS=Mus musculus OX=10090 GN=Atp6v0d2 PE=2 SV=2	Atp6v0d2	0.576	0.0120577	Down	40.493	8.6	2	2	1.17557	1.35897	1.07813	0.647121	0.740218
protein-containing complex	P27659	60S ribosomal protein L3 OS=Mus musculus OX=10090 GN=Rpl3 PE=1 SV=3	Rpl3	0.569	0.0128363	Down	46.109	32.8	14	14	1.44009	1.15725	1.2268	0.768689	0.83739	0.569782
protein-containing complex	Q8VC69	Solute carrier family 22 member 6 OS=Mus musculus OX=10090 GN=Slc22a6 PE=1 SV=1	Slc22a6	0.4242	0.029383	Down	60.013	7.5	4	4	1.19963	1.57852	1.43479	0.649713	0.802771	0.334577
protein-containing complex	Q9ER69	Pre-mRNA-splicing regulator WTAP OS=Mus musculus OX=10090 GN=Wtap PE=1 SV=3	Wtap	2.1772	0.00858277	Up	44.176	16.9	5	5	0.762121	0.450928	0.675412	1.23897	1.42346	1.44911
protein-containing complex	Q8BP67	60S ribosomal protein L24 OS=Mus musculus OX=10090 GN=Rpl24 PE=1 SV=2	Rpl24	0.4948	0.0469201	Down	17.779	19.7	3	3	1.5395	1.4934	0.981076	0.775856	0.792027	0.418143
protein-containing complex	Q6ZWV7	60S ribosomal protein L35 OS=Mus musculus OX=10090 GN=Rpl35 PE=1 SV=1	Rpl35	0.5093	0.0121694	Down	14.552	13.8	2	2	1.44238	1.31611	1.21678	0.785047	0.751783	0.487902
protein-containing complex	Q8VI75	Importin-4 OS=Mus musculus OX=10090 GN=Ipo4 PE=1 SV=1	Ipo4	1.7971	0.00841468	Up	119.27	7.6	7	7	0.729617	0.745816	0.669623	1.07038	1.20941	1.57515
protein-containing complex	P19253	60S ribosomal protein L13a OS=Mus musculus OX=10090 GN=Rpl13a PE=1 SV=4	Rpl13a	0.55	0.0199666	Down	23.464	20.7	4	4	1.48537	1.13458	1.2509	0.669814	0.905427	0.553907
protein-containing complex	Q9EQC5	N-terminal kinase-like protein OS=Mus musculus OX=10090 GN=Scyl1 PE=1 SV=1	Scyl1	1.5203	0.0296812	Up	89.159	17.4	7	7	0.984159	0.734235	0.662298	1.16242	1.12122	1.33566
protein-containing complex	Q6R891	Neurabin-2 OS=Mus musculus OX=10090 GN=Ppp1r9b PE=1 SV=1	Ppp1r9b	1.5302	0.0112044	Up	89.519	15.1	9	9	0.740611	0.821285	0.809501	1.15209	1.05555	1.42097
protein-containing complex	Q8BH35	Complement component C8 beta chain OS=Mus musculus OX=10090 GN=C8b PE=1 SV=1	C8b	1.6933	0.0424844	Up	66.229	16	7	7	0.738724	0.887032	0.601983	1.25434	0.965526	1.55239
protein-containing complex	Q9DCG9	Multifunctional methyltransferase subunit TRM112-like protein OS=Mus musculus OX=10090 GN=Trmt112 PE=1 SV=1	Trmt112	1.5474	0.00644594	Up	14.141	26.4	3	3	0.716575	0.718301	0.92045	1.24297	1.17208	1.22962
protein-containing complex	Q6ZWV3	60S ribosomal protein L10 OS=Mus musculus OX=10090 GN=Rpl10 PE=1 SV=3	Rpl10	0.5891	0.0362661	Down	24.604	41.1	7	7	1.56858	1.05426	1.15294	0.812154	0.837446	0.574622
protein-containing complex	Q9WTK5	Nuclear factor NF-kappa-B p100 subunit OS=Mus musculus OX=10090 GN=Nfkb2 PE=1 SV=1	Nfkb2	1.8004	0.0372798	Up	96.831	11.3	6	6	0.866064	0.587058	0.689394	1.11009	1.0533	1.6941
protein-containing complex	P36536	GTP-binding protein SAR1a OS=Mus musculus OX=10090 GN=Sar1a PE=1 SV=1	Sar1a	1.9348	0.0305389	Up	22.371	48.5	5	3	0.865926	0.429066	0.749474	1.3427	1.30396	1.30887
protein-containing complex	P97494	Glutamate--cysteine ligase catalytic subunit OS=Mus musculus OX=10090 GN=Gclc PE=1 SV=4	Gclc	0.544	0.0281026	Down	72.571	51.6	30	30	1.09444	1.41439	1.37716	0.884063	0.731156	0.498793
protein-containing complex	Q3UGS4	Mapk-regulated corepressor-interacting protein 1 OS=Mus musculus OX=10090 GN=Mcrip1 PE=1 SV=1	Mcrip1	3.2647	0.0298017	Up	11.101	29.9	2	2	0.410978	0.449102	0.546815	0.742673	1.72361	2.12682
protein-containing complex	Q920R6	V-type proton ATPase 116 kDa subunit a isoform 4 OS=Mus musculus OX=10090 GN=Atp6v0a4 PE=1 SV=1	Atp6v0a4	0.651	0.0372679	Down	95.604	22.9	19	18	1.10965	1.25264	1.27177	0.93314	0.842234	0.590562
protein-containing complex	Q3V1T4	Prolyl 3-hydroxylase 1 OS=Mus musculus OX=10090 GN=P3h1 PE=1 SV=2	P3h1	1.5289	0.00230947	Up	83.65	15.4	8	8	0.815049	0.804701	0.752814	1.16233	1.11989	1.34522
protein-containing complex	P11031	Activated RNA polymerase II transcriptional coactivator p15 OS=Mus musculus OX=10090 GN=Sub1 PE=1 SV=3	Sub1	0.3367	0.0411474	Down	14.427	37.8	5	5	1.17068	1.52698	1.79084	0.258761	0.315044	0.937693
protein-containing complex	P97496	SWI/SNF complex subunit SMARCC1 OS=Mus musculus OX=10090 GN=Smarcc1 PE=1 SV=2	Smarcc1	1.7213	0.0138298	Up	122.89	11.6	10	4	0.767497	0.660874	0.776488	0.994538	1.4565	1.3441
protein-containing complex	P97304	DNA-directed RNA polymerases I and III subunit RPAC2 OS=Mus musculus OX=10090 GN=Polr1d PE=1 SV=1	Polr1d	2.216	0.0318387	Up	15.072	39.1	3	3	0.694188		0.462157	1.25072	1.04485	1.54809
protein-containing complex	P62878	E3 ubiquitin-protein ligase RBX1 OS=Mus musculus OX=10090 GN=Rbx1 PE=1 SV=1	Rbx1	1.902	0.0159837	Up	12.274	24.1	2	2	0.718364	0.648663	0.700512	1.72344	1.04921	1.15982
protein-containing complex	Q99M28	RNA-binding protein with serine-rich domain 1 OS=Mus musculus OX=10090 GN=Rnps1 PE=1 SV=1	Rnps1	0.301	3.88787e-05	Down	34.208	23.3	5	5	1.35844	1.60556	1.64787	0.459621	0.466225	0.462284
protein-containing complex	P09405	Nucleolin OS=Mus musculus OX=10090 GN=Ncl PE=1 SV=2	Ncl	0.5131	0.00197616	Down	76.722	20.2	14	14	1.24715	1.42835	1.28981	0.672511	0.582572	0.779602
protein-containing complex	P62717	60S ribosomal protein L18a OS=Mus musculus OX=10090 GN=Rpl18a PE=1 SV=1	Rpl18a	0.6155	0.0303223	Down	20.732	44.3	8	8	1.5609	0.994744	1.15845	0.828313	0.771091	0.6865
protein-containing complex	A2A863	Integrin beta-4 OS=Mus musculus OX=10090 GN=Itgb4 PE=1 SV=1	Itgb4	2.1429	0.0424273	Up	201.65	3.1	5	5	0.525798	0.6635	0.719791	0.92635	1.17633	1.98823
protein-containing complex	Q8BPU7	Engulfment and cell motility protein 1 OS=Mus musculus OX=10090 GN=Elmo1 PE=1 SV=2	Elmo1	1.7008	0.00409671	Up	83.935	8.9	5	4	0.787302	0.660934	0.773309	1.09625	1.29244	1.38976
protein-containing complex	Q91V92	ATP-citrate synthase OS=Mus musculus OX=10090 GN=Acly PE=1 SV=1	Acly	1.972	0.0442506	Up	119.73	53.3	41	41	0.778298	0.551811	0.688713	1.05789	1.02774	1.89555
protein-containing complex	Q8K1X4	Nck-associated protein 1-like OS=Mus musculus OX=10090 GN=Nckap1l PE=1 SV=1	Nckap1l	2.141	0.00151307	Up	128.9	11.5	11	9	0.663373	0.649271	0.597585	1.18402	1.29181	1.61395
protein-containing complex	P47226	Testin OS=Mus musculus OX=10090 GN=Tes PE=1 SV=1	Tes	1.8947	0.0046902	Up	47.983	27.2	9	9	0.725151	0.694374	0.653207	1.1153	1.22281	1.58916
protein-containing complex	P62267	40S ribosomal protein S23 OS=Mus musculus OX=10090 GN=Rps23 PE=1 SV=3	Rps23	0.6209	0.0228529	Down	15.807	21.7	4	4	1.44096	1.00397	1.2567	0.778414	0.861319	0.658633
protein-containing complex	P07742	Ribonucleoside-diphosphate reductase large subunit OS=Mus musculus OX=10090 GN=Rrm1 PE=1 SV=2	Rrm1	1.5265	0.00272062	Up	90.209	12.6	8	8	0.832669	0.836857	0.705306	1.1758	1.1644	1.28497
protein-containing complex	Q9Z2V5	Histone deacetylase 6 OS=Mus musculus OX=10090 GN=Hdac6 PE=1 SV=3	Hdac6	0.6034	0.00332361	Down	125.79	5.7	5	5	1.09661	1.24888	1.39655	0.732755	0.811767	0.713435
protein-containing complex	Q2KN98	Cytospin-A OS=Mus musculus OX=10090 GN=Specc1l PE=1 SV=1	Specc1l	1.5371	0.0177263	Up	124.49	8.6	6	6	0.866034	0.714285	0.784595	1.20003	1.02129	1.41376
protein-containing complex	P61514	60S ribosomal protein L37a OS=Mus musculus OX=10090 GN=Rpl37a PE=1 SV=2	Rpl37a	0.645	0.0396888	Down	10.275	51.1	4	4	1.29475	1.09996	1.25263	0.770788	0.983479	0.59839
protein-containing complex	P47963	60S ribosomal protein L13 OS=Mus musculus OX=10090 GN=Rpl13 PE=1 SV=3	Rpl13	0.5146	0.0308972	Down	24.305	28.4	6	6	1.4373	1.33519	1.18899	0.880891	0.719857	0.437782
protein-containing complex	Q8K182	Complement component C8 alpha chain OS=Mus musculus OX=10090 GN=C8a PE=1 SV=1	C8a	1.5491	0.0347512	Up	66.08	5.3	3	3	0.785599	0.856303	0.711866	1.25464	0.946454	1.44514
protein-containing complex	P14148	60S ribosomal protein L7 OS=Mus musculus OX=10090 GN=Rpl7 PE=1 SV=2	Rpl7	0.5576	0.0156975	Down	31.419	36.3	11	11	1.53413	0.993139	1.32483	0.651527	0.802541	0.693829
protein-containing complex	P12970	60S ribosomal protein L7a OS=Mus musculus OX=10090 GN=Rpl7a PE=1 SV=2	Rpl7a	0.6352	0.0256483	Down	29.976	37.2	14	14	1.42161	1.0976	1.15006	0.896114	0.806701	0.627909
protein-containing complex	P61358	60S ribosomal protein L27 OS=Mus musculus OX=10090 GN=Rpl27 PE=1 SV=2	Rpl27	0.5918	0.00513466	Down	15.798	36	4	4	1.38473	1.28372	1.10083	0.837385	0.668187	0.725148
protein-containing complex	Q8C0L8	Conserved oligomeric Golgi complex subunit 5 OS=Mus musculus OX=10090 GN=Cog5 PE=1 SV=3	Cog5	1.5643	0.0185647	Up	91.39	9.8	5	5	0.690216	0.808453	0.84111	1.04705	1.45738	1.15579
protein-containing complex	P62301	40S ribosomal protein S13 OS=Mus musculus OX=10090 GN=Rps13 PE=1 SV=2	Rps13	0.4994	0.0160188	Down	17.222	43.7	7	7	1.71656	1.15996	1.12506	0.638719	0.799529	0.560165
protein-containing complex	Q99PL6	UBX domain-containing protein 6 OS=Mus musculus OX=10090 GN=Ubxn6 PE=1 SV=1	Ubxn6	3.0055	0.0168132	Up	49.795	14.3	4	4	0.363182	0.544544		1.66195	1.05331	1.37702
protein-containing complex	O35955	Proteasome subunit beta type-10 OS=Mus musculus OX=10090 GN=Psmb10 PE=1 SV=1	Psmb10	1.9175	0.0143014	Up	29.063	13.9	3	3	0.671157	0.792824	0.592572	1.11661	1.15432	1.67251
protein-containing complex	Q6WVG3	BTB/POZ domain-containing protein KCTD12 OS=Mus musculus OX=10090 GN=Kctd12 PE=1 SV=1	Kctd12	1.5977	0.0167362	Up	35.892	51.1	14	14	0.769369	0.841358	0.69898	1.09897	1.09535	1.49597
protein-containing complex	P28076	Proteasome subunit beta type-9 OS=Mus musculus OX=10090 GN=Psmb9 PE=1 SV=1	Psmb9	1.6694	0.0232957	Up	23.396	14.2	3	3	0.651004	0.908037	0.688676	1.08671	1.1582	1.50738
protein-containing complex	P14873	Microtubule-associated protein 1B OS=Mus musculus OX=10090 GN=Map1b PE=1 SV=2	Map1b	1.932	0.0294227	Up	270.25	11.4	19	18	0.771302	0.692073	0.583019	1.0916	1.05841	1.8036
protein-containing complex	Q8CH72	E3 ubiquitin-protein ligase TRIM32 OS=Mus musculus OX=10090 GN=Trim32 PE=1 SV=2	Trim32	1.9044	0.00902971	Up	72.057	10.1	5	5	0.750186	0.650103	0.665538	1.34106	1.02228	1.57084
response to stimulus	Q8BP67	60S ribosomal protein L24 OS=Mus musculus OX=10090 GN=Rpl24 PE=1 SV=2	Rpl24	0.4948	0.0469201	Down	17.779	19.7	3	3	1.5395	1.4934	0.981076	0.775856	0.792027	0.418143
response to stimulus	P97449	Aminopeptidase N OS=Mus musculus OX=10090 GN=Anpep PE=1 SV=4	Anpep	0.5123	0.0270983	Down	109.65	18.9	16	14	1.37987	1.03735	1.55036	0.804092	0.746377	0.481947
response to stimulus	Q922Q4	Pyrroline-5-carboxylate reductase 2 OS=Mus musculus OX=10090 GN=Pycr2 PE=1 SV=1	Pycr2	1.8565	0.00792754	Up	33.659	38.4	8	8	0.678132	0.594369	0.827936	1.4248	1.09804	1.37672
response to stimulus	Q9ERL9	Guanylate cyclase soluble subunit alpha-1 OS=Mus musculus OX=10090 GN=Gucy1a1 PE=1 SV=2	Gucy1a1	1.5711	0.0091252	Up	77.587	26.9	15	15	0.838096	0.832944	0.662548	1.15768	1.14367	1.36506
response to stimulus	Q8VC30	Triokinase/FMN cyclase OS=Mus musculus OX=10090 GN=Tkfc PE=1 SV=1	Tkfc	0.5901	0.0293181	Down	59.69	27.3	10	10	1.05624	1.46395	1.25322	0.831077	0.833051	0.56247
response to stimulus	Q8VCN5	Cystathionine gamma-lyase OS=Mus musculus OX=10090 GN=Cth PE=1 SV=1	Cth	0.5833	0.00607467	Down	43.567	22.4	7	7	1.19552	1.37055	1.22344	0.853146	0.740539	0.616799
response to stimulus	Q8VC69	Solute carrier family 22 member 6 OS=Mus musculus OX=10090 GN=Slc22a6 PE=1 SV=1	Slc22a6	0.4242	0.029383	Down	60.013	7.5	4	4	1.19963	1.57852	1.43479	0.649713	0.802771	0.334577
response to stimulus	Q8CH72	E3 ubiquitin-protein ligase TRIM32 OS=Mus musculus OX=10090 GN=Trim32 PE=1 SV=2	Trim32	1.9044	0.00902971	Up	72.057	10.1	5	5	0.750186	0.650103	0.665538	1.34106	1.02228	1.57084
response to stimulus	P97333	Neuropilin-1 OS=Mus musculus OX=10090 GN=Nrp1 PE=1 SV=2	Nrp1	1.5744	0.00849857	Up	103	20.9	12	12	0.851134	0.70253	0.776975	1.15291	1.10543	1.41102
response to stimulus	P97494	Glutamate--cysteine ligase catalytic subunit OS=Mus musculus OX=10090 GN=Gclc PE=1 SV=4	Gclc	0.544	0.0281026	Down	72.571	51.6	30	30	1.09444	1.41439	1.37716	0.884063	0.731156	0.498793
response to stimulus	Q8BVU0	DISP complex protein LRCH3 OS=Mus musculus OX=10090 GN=Lrch3 PE=1 SV=3	Lrch3	2.4946	0.0181018	Up	86.34	8	4	4	0.607131	0.560012	0.549774	1.53284	0.885695	1.86454
response to stimulus	O88643	Serine/threonine-protein kinase PAK 1 OS=Mus musculus OX=10090 GN=Pak1 PE=1 SV=1	Pak1	1.5364	0.0105281	Up	60.736	21.1	8	6	0.816388	0.898662	0.650465	1.24011	1.18939	1.20498
response to stimulus	O35639	Annexin A3 OS=Mus musculus OX=10090 GN=Anxa3 PE=1 SV=4	Anxa3	1.6691	0.000740826	Up	36.384	20.7	6	6	0.714501	0.796021	0.737442	1.15999	1.23904	1.35301
response to stimulus	Q8K3X6	Ankyrin repeat and SAM domain-containing protein 4B OS=Mus musculus OX=10090 GN=Anks4b PE=1 SV=1	Anks4b	0.542	0.0255409	Down	47.975	7.8	3	3	1.0598	1.50132	1.33005	0.782499	0.813307	0.513024
response to stimulus	A2A863	Integrin beta-4 OS=Mus musculus OX=10090 GN=Itgb4 PE=1 SV=1	Itgb4	2.1429	0.0424273	Up	201.65	3.1	5	5	0.525798	0.6635	0.719791	0.92635	1.17633	1.98823
response to stimulus	Q06890	Clusterin OS=Mus musculus OX=10090 GN=Clu PE=1 SV=1	Clu	2.4222	0.0373326	Up	51.655	23.2	10	10	0.514928	0.650741	0.587582	1.31975	0.846823	2.08017
response to stimulus	P63158	High mobility group protein B1 OS=Mus musculus OX=10090 GN=Hmgb1 PE=1 SV=2	Hmgb1	0.409	0.000452822	Down	24.893	49.8	16	13	1.23915	1.46644	1.55261	0.537341	0.56715	0.637317
response to stimulus	Q9ERS2	NADH dehydrogenase [ubiquinone] 1 alpha subcomplex subunit 13 OS=Mus musculus OX=10090 GN=Ndufa13 PE=1 SV=3	Ndufa13	0.5914	0.0451995	Down	16.859	25.7	4	4	1.28984	1.16662	1.31381	0.876281	0.862275	0.491171
response to stimulus	Q8K4Q0	Regulatory-associated protein of mTOR OS=Mus musculus OX=10090 GN=Rptor PE=1 SV=1	Rptor	1.5054	0.0141521	Up	149.47	7.6	6	6	0.908365	0.733478	0.752975	1.04849	1.34108	1.21561
response to stimulus	P62717	60S ribosomal protein L18a OS=Mus musculus OX=10090 GN=Rpl18a PE=1 SV=1	Rpl18a	0.6155	0.0303223	Down	20.732	44.3	8	8	1.5609	0.994744	1.15845	0.828313	0.771091	0.6865
response to stimulus	Q8K1X4	Nck-associated protein 1-like OS=Mus musculus OX=10090 GN=Nckap1l PE=1 SV=1	Nckap1l	2.141	0.00151307	Up	128.9	11.5	11	9	0.663373	0.649271	0.597585	1.18402	1.29181	1.61395
response to stimulus	Q920R6	V-type proton ATPase 116 kDa subunit a isoform 4 OS=Mus musculus OX=10090 GN=Atp6v0a4 PE=1 SV=1	Atp6v0a4	0.651	0.0372679	Down	95.604	22.9	19	18	1.10965	1.25264	1.27177	0.93314	0.842234	0.590562
response to stimulus	Q8R0W0	Epiplakin OS=Mus musculus OX=10090 GN=Eppk1 PE=1 SV=2	Eppk1	2.7166	0.0281814	Up	723.3	12	9	7	0.402934	0.809753	0.401697	1.08521	1.24977	2.05063
response to stimulus	Q91VF2	Histamine N-methyltransferase OS=Mus musculus OX=10090 GN=Hnmt PE=1 SV=1	Hnmt	0.5119	0.0158449	Down	33.664	14.6	4	4	1.19917	1.2848	1.48462	0.86646	0.66683	0.498114
response to stimulus	P09242	Alkaline phosphatase, tissue-nonspecific isozyme OS=Mus musculus OX=10090 GN=Alpl PE=1 SV=2	Alpl	0.499	0.0497688	Down	57.514	40.5	17	17	1.0881	1.61003	1.30461	0.730447	0.870857	0.395954
response to stimulus	Q9CX80	Cytoglobin OS=Mus musculus OX=10090 GN=Cygb PE=1 SV=1	Cygb	1.6131	0.0169184	Up	21.465	52.6	11	11	0.718149	0.866708	0.711225	1.06647	1.14928	1.48816
response to stimulus	P53657	Pyruvate kinase PKLR OS=Mus musculus OX=10090 GN=Pklr PE=1 SV=1	Pklr	0.5575	0.00970029	Down	62.308	30.3	16	15	1.23406	1.54855	1.06973	0.69784	0.80085	0.648969
response to stimulus	P51855	Glutathione synthetase OS=Mus musculus OX=10090 GN=Gss PE=1 SV=1	Gss	0.6561	0.0435913	Down	52.246	37.3	16	16	0.977686	1.41527	1.23002	0.918682	0.797275	0.661068
response to stimulus	P63030	Mitochondrial pyruvate carrier 1 OS=Mus musculus OX=10090 GN=Mpc1 PE=1 SV=1	Mpc1	0.5922	0.0277061	Down	12.454	51.4	4	3	1.29632	1.15096	1.32105	0.8911	0.804509	0.536054
response to stimulus	Q9D8E6	60S ribosomal protein L4 OS=Mus musculus OX=10090 GN=Rpl4 PE=1 SV=3	Rpl4	0.5721	0.0222585	Down	47.153	37.5	13	13	1.6016	0.978259	1.23672	0.724102	0.785101	0.674219
response to stimulus	Q8BPU7	Engulfment and cell motility protein 1 OS=Mus musculus OX=10090 GN=Elmo1 PE=1 SV=2	Elmo1	1.7008	0.00409671	Up	83.935	8.9	5	4	0.787302	0.660934	0.773309	1.09625	1.29244	1.38976
response to stimulus	Q9EQH2	Endoplasmic reticulum aminopeptidase 1 OS=Mus musculus OX=10090 GN=Erap1 PE=1 SV=2	Erap1	1.5103	0.027572	Up	106.6	18.2	14	14	0.830841	0.874429	0.68487	1.03371	1.14911	1.42704
response to stimulus	Q8K019	Bcl-2-associated transcription factor 1 OS=Mus musculus OX=10090 GN=Bclaf1 PE=1 SV=2	Bclaf1	0.618	0.0166326	Down	106	11.2	8	8	0.98982	1.27991	1.43856	0.820075	0.767536	0.704099
response to stimulus	Q99PL6	UBX domain-containing protein 6 OS=Mus musculus OX=10090 GN=Ubxn6 PE=1 SV=1	Ubxn6	3.0055	0.0168132	Up	49.795	14.3	4	4	0.363182	0.544544		1.66195	1.05331	1.37702
response to stimulus	P62897	Cytochrome c, somatic OS=Mus musculus OX=10090 GN=Cycs PE=1 SV=2	Cycs	0.6435	0.0414207	Down	11.605	56.2	8	8	1.35711	0.983672	1.30987	0.644512	0.940534	0.7643
response to stimulus	Q9CZM2	60S ribosomal protein L15 OS=Mus musculus OX=10090 GN=Rpl15 PE=1 SV=4	Rpl15	0.5206	0.0365281	Down	24.146	45.6	11	11	1.65281	0.913344	1.37972	0.658479	0.824159	0.571487
response to stimulus	Q8VBW1	Sodium- and chloride-dependent creatine transporter 1 OS=Mus musculus OX=10090 GN=Slc6a8 PE=1 SV=1	Slc6a8	0.2822	0.00217892	Down	70.999	4.2	2	2	1.37966	1.30225	1.52634	0.335978		0.45578
response to stimulus	Q91YI0	Argininosuccinate lyase OS=Mus musculus OX=10090 GN=Asl PE=1 SV=1	Asl	0.5746	0.00579165	Down	51.739	18.1	10	10	1.19728	1.25662	1.35669	0.794397	0.800692	0.594322
response to stimulus	Q5DTU0	Actin filament-associated protein 1-like 2 OS=Mus musculus OX=10090 GN=Afap1l2 PE=1 SV=2	Afap1l2	1.9185	0.00796394	Up	92.174	5.9	4	4	0.673198	0.766276	0.616368	1.19921	1.12004	1.62491
response to stimulus	P16056	Hepatocyte growth factor receptor OS=Mus musculus OX=10090 GN=Met PE=1 SV=1	Met	2.3152	0.0478775	Up	153.55	2.8	3	3	0.407963	0.709917		1.44963	1.4502	0.982284
response to stimulus	P62911	60S ribosomal protein L32 OS=Mus musculus OX=10090 GN=Rpl32 PE=1 SV=2	Rpl32	0.6051	0.0200261	Down	15.86	45.9	7	7	1.41243	1.12399	1.20179	0.773022	0.893162	0.595615
response to stimulus	Q8BH35	Complement component C8 beta chain OS=Mus musculus OX=10090 GN=C8b PE=1 SV=1	C8b	1.6933	0.0424844	Up	66.229	16	7	7	0.738724	0.887032	0.601983	1.25434	0.965526	1.55239
response to stimulus	Q8K4G1	Latent-transforming growth factor beta-binding protein 4 OS=Mus musculus OX=10090 GN=Ltbp4 PE=1 SV=2	Ltbp4	1.9932	0.0487856	Up	178.64	13.1	17	17	0.72301	0.657515	0.624015	1.06853	0.958469	1.96846
response to stimulus	Q9ES07	Solute carrier family 15 member 2 OS=Mus musculus OX=10090 GN=Slc15a2 PE=1 SV=1	Slc15a2	0.6134	0.0305703	Down	81.631	4.7	5	5	1.08226	1.17303	1.46364	0.910003	0.771032	0.600033
response to stimulus	P62878	E3 ubiquitin-protein ligase RBX1 OS=Mus musculus OX=10090 GN=Rbx1 PE=1 SV=1	Rbx1	1.902	0.0159837	Up	12.274	24.1	2	2	0.718364	0.648663	0.700512	1.72344	1.04921	1.15982
response to stimulus	Q9JKN1	Zinc transporter 7 OS=Mus musculus OX=10090 GN=Slc30a7 PE=1 SV=1	Slc30a7	1.6169	0.0364606	Up	41.789	6.9	2	2	0.815817	0.64389		1.08675	1.08431	1.36923
response to stimulus	Q8R3E3	WD repeat domain phosphoinositide-interacting protein 1 OS=Mus musculus OX=10090 GN=Wipi1 PE=1 SV=1	Wipi1	2.1565	0.0478012	Up	48.758	6.5	2	2		0.744312	0.522922		1.33729	1.39547
response to stimulus	P51661	Corticosteroid 11-beta-dehydrogenase isozyme 2 OS=Mus musculus OX=10090 GN=Hsd11b2 PE=1 SV=2	Hsd11b2	0.6632	0.00726552	Down	42.186	14.5	5	5	1.32176	1.16382	1.122	0.864464	0.828948	0.699001
response to stimulus	Q8BW75	Amine oxidase [flavin-containing] B OS=Mus musculus OX=10090 GN=Maob PE=1 SV=4	Maob	0.6606	0.00653135	Down	58.557	16	6	6	1.33105	1.03398	1.2481	0.826719	0.792895	0.767257
response to stimulus	Q99J27	Acetyl-coenzyme A transporter 1 OS=Mus musculus OX=10090 GN=Slc33a1 PE=1 SV=1	Slc33a1	0.6531	0.0341213	Down	61.075	4.7	2	2	1.26996	1.16961	1.19	0.963703	0.806692	0.600027
response to stimulus	Q8C3J5	Dedicator of cytokinesis protein 2 OS=Mus musculus OX=10090 GN=Dock2 PE=1 SV=3	Dock2	1.8042	0.0181657	Up	211.7	5.8	8	8	0.69744	0.871731	0.570483	1.11235	1.22043	1.52757
response to stimulus	P97328	Ketohexokinase OS=Mus musculus OX=10090 GN=Khk PE=1 SV=1	Khk	0.6179	0.0244499	Down	32.75	28.9	7	7	1.12986	1.35627	1.22227	0.872671	0.839076	0.579853
response to stimulus	Q3TBD2	Rho GTPase-activating protein 45 OS=Mus musculus OX=10090 GN=Arhgap45 PE=1 SV=2	Arhgap45	1.8235	0.0162923	Up	122.9	6	4	4	0.617419	0.767624	0.739994	1.2113	1.03912	1.62454
response to stimulus	Q99L60	V-type proton ATPase subunit C 2 OS=Mus musculus OX=10090 GN=Atp6v1c2 PE=1 SV=1	Atp6v1c2	0.4117	0.0159977	Down	48.35	30.7	10	7	1.06309	1.5573	1.62992	0.570472	0.767191	0.412032
response to stimulus	Q8VC28	Aldo-keto reductase family 1 member C13 OS=Mus musculus OX=10090 GN=Akr1c13 PE=1 SV=2	Akr1c13	0.4977	0.0067592	Down	37.057	22.3	7	7	1.24122	1.50105	1.26398	0.835018	0.600861	0.557871
response to stimulus	Q9WTK5	Nuclear factor NF-kappa-B p100 subunit OS=Mus musculus OX=10090 GN=Nfkb2 PE=1 SV=1	Nfkb2	1.8004	0.0372798	Up	96.831	11.3	6	6	0.866064	0.587058	0.689394	1.11009	1.0533	1.6941
response to stimulus	P97326	Cadherin-6 OS=Mus musculus OX=10090 GN=Cdh6 PE=1 SV=2	Cdh6	1.6327	0.0115433	Up	88.354	8.1	6	6	0.834416	0.620269	0.824305	1.29142	1.10457	1.32502
response to stimulus	Q91V92	ATP-citrate synthase OS=Mus musculus OX=10090 GN=Acly PE=1 SV=1	Acly	1.972	0.0442506	Up	119.73	53.3	41	41	0.778298	0.551811	0.688713	1.05789	1.02774	1.89555
response to stimulus	P47199	Quinone oxidoreductase OS=Mus musculus OX=10090 GN=Cryz PE=1 SV=1	Cryz	0.5738	0.0182919	Down	35.268	38.1	11	11	1.06228	1.40767	1.34238	0.908887	0.642114	0.636659
response to stimulus	P70414	Sodium/calcium exchanger 1 OS=Mus musculus OX=10090 GN=Slc8a1 PE=1 SV=1	Slc8a1	0.6072	0.00217296	Down	108.03	4.2	3	3	1.30994	1.29248	1.13086	0.776269	0.811441	0.679011
response to stimulus	Q9DBE0	Cysteine sulfinic acid decarboxylase OS=Mus musculus OX=10090 GN=Csad PE=1 SV=1	Csad	0.4576	0.000953163	Down	55.144	27.2	12	12	1.28262	1.29667	1.5371	0.681644	0.546568	0.655408
response to stimulus	Q9ES52	Phosphatidylinositol 3,4,5-trisphosphate 5-phosphatase 1 OS=Mus musculus OX=10090 GN=Inpp5d PE=1 SV=2	Inpp5d	2.3802	0.0164719	Up	133.54	6.3	6	6	0.596653		0.497358	1.2627	1.03972	1.60357
response to stimulus	P09405	Nucleolin OS=Mus musculus OX=10090 GN=Ncl PE=1 SV=2	Ncl	0.5131	0.00197616	Down	76.722	20.2	14	14	1.24715	1.42835	1.28981	0.672511	0.582572	0.779602
response to stimulus	Q61830	Macrophage mannose receptor 1 OS=Mus musculus OX=10090 GN=Mrc1 PE=1 SV=2	Mrc1	1.8216	0.0337492	Up	164.98	13.5	16	16	0.669713	0.757842	0.698917	1.16138	0.96418	1.74797
response to stimulus	Q9ERD7	Tubulin beta-3 chain OS=Mus musculus OX=10090 GN=Tubb3 PE=1 SV=1	Tubb3	2.8703	0.0441757	Up	50.418	54.9	19	6	0.345237	0.59719		0.95952	1.27052	1.82753
response to stimulus	Q9DBD5	Proline-, glutamic acid- and leucine-rich protein 1 OS=Mus musculus OX=10090 GN=Pelp1 PE=1 SV=2	Pelp1	1.6565	0.0239084	Up	118.07	4.6	4	4	0.647988	0.76215	0.848462	1.28155	0.988795	1.47106
response to stimulus	Q571E4	N-acetylgalactosamine-6-sulfatase OS=Mus musculus OX=10090 GN=Galns PE=1 SV=2	Galns	2.1073	0.00131487	Up	57.673	12.9	5	5	0.705923	0.59907	0.625932	1.44403	1.15283	1.47222
response to stimulus	Q8JZR0	Long-chain-fatty-acid--CoA ligase 5 OS=Mus musculus OX=10090 GN=Acsl5 PE=1 SV=1	Acsl5	2.5466	0.0188041	Up	76.205	9.8	5	3	0.703515	0.515094	0.634781		1.24294	1.90367
response to stimulus	Q60825	Sodium-dependent phosphate transport protein 2A OS=Mus musculus OX=10090 GN=Slc34a1 PE=1 SV=2	Slc34a1	0.4571	0.00102317	Down	68.773	20.4	10	9	1.58688	1.25908	1.2718	0.691666	0.58555	0.605023
response to stimulus	Q9JHC0	Glutathione peroxidase 2 OS=Mus musculus OX=10090 GN=Gpx2 PE=2 SV=3	Gpx2	2.3067	0.00521048	Up	21.99	49.5	7	7	0.545824	0.735321	0.533334	1.26169	1.71383	1.21
response to stimulus	Q61644	Protein kinase C and casein kinase substrate in neurons protein 1 OS=Mus musculus OX=10090 GN=Pacsin1 PE=1 SV=1	Pacsin1	0.4392	0.0195776	Down	50.575	12.7	4	4	1.14856	1.58738	1.13161	0.648307		0.484143
response to stimulus	P14106	Complement C1q subcomponent subunit B OS=Mus musculus OX=10090 GN=C1qb PE=1 SV=2	C1qb	2.9159	0.00360126	Up	26.717	11.1	2	2	0.596163	0.417518	0.518527	1.49351	1.13693	1.83735
response to stimulus	A2TJV2	Paralemmin-3 OS=Mus musculus OX=10090 GN=Palm3 PE=1 SV=1	Palm3	0.5387	0.0165327	Down	78.787	6	4	4	1.22491	1.44193	1.23263	0.77332	0.82014	0.507068
response to stimulus	P21956	Lactadherin OS=Mus musculus OX=10090 GN=Mfge8 PE=1 SV=3	Mfge8	1.5138	0.017678	Up	51.24	13.2	5	5	0.73641	0.951138	0.699269	1.23232	1.08728	1.29359
response to stimulus	A6X935	Inter alpha-trypsin inhibitor, heavy chain 4 OS=Mus musculus OX=10090 GN=Itih4 PE=1 SV=2	Itih4	2.0345	0.0171125	Up	104.66	9.7	9	9	0.722431	0.640358	0.614481	1.37984	0.953277	1.68962
response to stimulus	Q62148	Retinal dehydrogenase 2 OS=Mus musculus OX=10090 GN=Aldh1a2 PE=1 SV=2	Aldh1a2	1.6602	0.0180893	Up	56.625	32	14	10	0.733246	0.653868	0.868355	1.31423	1.01435	1.41595
response to stimulus	O08966	Solute carrier family 22 member 1 OS=Mus musculus OX=10090 GN=Slc22a1 PE=1 SV=2	Slc22a1	0.5417	0.00586892	Down	61.52	9.4	4	4	1.22807	1.20606	1.23928	0.585933	0.740657
response to stimulus	P19253	60S ribosomal protein L13a OS=Mus musculus OX=10090 GN=Rpl13a PE=1 SV=4	Rpl13a	0.55	0.0199666	Down	23.464	20.7	4	4	1.48537	1.13458	1.2509	0.669814	0.905427	0.553907
response to stimulus	Q6DID7	Protein wntless homolog OS=Mus musculus OX=10090 GN=Wls PE=1 SV=1	Wls	1.6383	0.0138995	Up	62.188	7.2	5	5	0.859654	0.689436	0.725138	1.14451	1.09351	1.48775
response to stimulus	Q9QUJ7	Long-chain-fatty-acid--CoA ligase 4 OS=Mus musculus OX=10090 GN=Acsl4 PE=1 SV=2	Acsl4	1.9165	0.00113864	Up	79.076	25.7	10	10	0.776272	0.628892	0.652071	1.36748	1.37382	1.20147
response to stimulus	Q02013	Aquaporin-1 OS=Mus musculus OX=10090 GN=Aqp1 PE=1 SV=3	Aqp1	0.5111	0.0152737	Down	28.793	17.1	4	4	1.07888	1.43828	1.45353	0.833802	0.674328	0.521176
response to stimulus	Q9R0B9	Procollagen-lysine,2-oxoglutarate 5-dioxygenase 2 OS=Mus musculus OX=10090 GN=Plod2 PE=1 SV=2	Plod2	2.5677	0.0475979	Up	84.487	35.8	20	20	0.587029	0.386119	0.708605	1.05041	1.00568	2.26216
response to stimulus	P27659	60S ribosomal protein L3 OS=Mus musculus OX=10090 GN=Rpl3 PE=1 SV=3	Rpl3	0.569	0.0128363	Down	46.109	32.8	14	14	1.44009	1.15725	1.2268	0.768689	0.83739	0.569782
response to stimulus	P19324	Serpin H1 OS=Mus musculus OX=10090 GN=Serpinh1 PE=1 SV=3	Serpinh1	1.5813	0.0244508	Up	46.533	46.5	18	18	0.818291	0.78404	0.72204	1.118	1.0282	1.52943
response to stimulus	Q99MD9	Nuclear autoantigenic sperm protein OS=Mus musculus OX=10090 GN=Nasp PE=1 SV=2	Nasp	1.6345	0.00153223	Up	83.953	15.3	9	9	0.699612	0.737984	0.839848	1.16027	1.262	1.30028
response to stimulus	P09528	Ferritin heavy chain OS=Mus musculus OX=10090 GN=Fth1 PE=1 SV=2	Fth1	1.5889	0.0397474	Up	21.066	42.3	7	7	0.789535	0.698417	0.829616	1.31018	0.917216	1.45504
response to stimulus	Q6R891	Neurabin-2 OS=Mus musculus OX=10090 GN=Ppp1r9b PE=1 SV=1	Ppp1r9b	1.5302	0.0112044	Up	89.519	15.1	9	9	0.740611	0.821285	0.809501	1.15209	1.05555	1.42097
response to stimulus	P10852	4F2 cell-surface antigen heavy chain OS=Mus musculus OX=10090 GN=Slc3a2 PE=1 SV=1	Slc3a2	0.6404	0.0305694	Down	58.336	16.7	8	8	1.18267	1.25477	1.22014	0.783648	0.965149	0.593617
response to stimulus	Q6P5H2	Nestin OS=Mus musculus OX=10090 GN=Nes PE=1 SV=1	Nes	1.9273	0.00515399	Up	207.12	5.2	7	7	0.728136	0.752452	0.569094	1.13774	1.31638	1.49619
response to stimulus	Q7TMS5	Broad substrate specificity ATP-binding cassette transporter ABCG2 OS=Mus musculus OX=10090 GN=Abcg2 PE=1 SV=1	Abcg2	0.6657	0.0213901	Down	72.977	12.9	7	7	1.16519	1.19291	1.24397	0.91724	0.847185	0.633507
response to stimulus	Q3TJD7	PDZ and LIM domain protein 7 OS=Mus musculus OX=10090 GN=Pdlim7 PE=1 SV=1	Pdlim7	1.6573	0.0417863	Up	50.118	34.6	11	11	0.85298	0.717816	0.687118	1.0333	1.06298	1.64581
response to stimulus	P23927	Alpha-crystallin B chain OS=Mus musculus OX=10090 GN=Cryab PE=1 SV=2	Cryab	0.6246	0.0416344	Down	20.069	40.6	7	7	1.22713	1.21634	1.24985	0.927761	0.537661	0.841251
response to stimulus	P11835	Integrin beta-2 OS=Mus musculus OX=10090 GN=Itgb2 PE=1 SV=2	Itgb2	1.9835	0.0121337	Up	85.025	17.9	10	10	0.779585	0.747919	0.48355	1.25912	1.25517	1.47466
response to stimulus	Q9Z2V4	Phosphoenolpyruvate carboxykinase, cytosolic [GTP] OS=Mus musculus OX=10090 GN=Pck1 PE=1 SV=1	Pck1	4.1515	0.000183385	Up	69.354	44.4	27	26	0.393786	0.426448	0.34447	1.70152	1.78483	1.34894
response to stimulus	Q6P549	Phosphatidylinositol 3,4,5-trisphosphate 5-phosphatase 2 OS=Mus musculus OX=10090 GN=Inppl1 PE=1 SV=1	Inppl1	1.5178	0.0165784	Up	138.97	11.1	9	9	0.882869	0.641498	0.858686	1.2458	1.12672	1.24443
response to stimulus	Q60875	Rho guanine nucleotide exchange factor 2 OS=Mus musculus OX=10090 GN=Arhgef2 PE=1 SV=4	Arhgef2	1.573	0.0463543	Up	111.97	14.1	9	9	0.897188	0.776342	0.658383	1.01036	1.11586	1.54186
response to stimulus	O35490	Betaine--homocysteine S-methyltransferase 1 OS=Mus musculus OX=10090 GN=Bhmt PE=1 SV=1	Bhmt	1.7865	0.0377008	Up	45.02	42.3	12	10	0.989069	0.621272	0.542867	1.49372	1.20094	1.15213
response to stimulus	Q3UQ28	Peroxidasin homolog OS=Mus musculus OX=10090 GN=Pxdn PE=1 SV=2	Pxdn	1.7612	0.00453772	Up	165.1	35.1	32	32	0.707577	0.624699	0.84071	1.22982	1.19432	1.40287
response to stimulus	Q9WVG6	Histone-arginine methyltransferase CARM1 OS=Mus musculus OX=10090 GN=Carm1 PE=1 SV=2	Carm1	1.556	0.0312291	Up	65.853	12.8	5	5	0.643275	0.710728	0.993402	1.09996	1.26528	1.28736
response to stimulus	Q5SSL4	Active breakpoint cluster region-related protein OS=Mus musculus OX=10090 GN=Abr PE=1 SV=1	Abr	2.8464	0.0425046	Up	97.666	10.8	6	5	0.754892	0.312503	0.492497	0.891657	1.42917	2.11928
response to stimulus	Q05421	Cytochrome P450 2E1 OS=Mus musculus OX=10090 GN=Cyp2e1 PE=1 SV=1	Cyp2e1	3.0922	0.0225167	Up	56.804	9.5	5	5	0.430959	0.475853	0.559392	2.07613	1.64898	0.808681
response to stimulus	Q61129	Complement factor I OS=Mus musculus OX=10090 GN=Cfi PE=1 SV=3	Cfi	2.4945	0.00869522	Up	67.26	5.6	3	3	0.5277	0.574097	0.61517	1.48444	0.985765	1.81283
response to stimulus	Q9Z2V5	Histone deacetylase 6 OS=Mus musculus OX=10090 GN=Hdac6 PE=1 SV=3	Hdac6	0.6034	0.00332361	Down	125.79	5.7	5	5	1.09661	1.24888	1.39655	0.732755	0.811767	0.713435
response to stimulus	O89001	Carboxypeptidase D OS=Mus musculus OX=10090 GN=Cpd PE=1 SV=2	Cpd	1.6565	0.00887793	Up	152.4	6.2	7	7	0.631778	0.726714	0.900124	1.20558	1.32961	1.20619
response to stimulus	P25976	Nucleolar transcription factor 1 OS=Mus musculus OX=10090 GN=Ubtf PE=1 SV=1	Ubtf	0.6107	0.0161884	Down	89.508	15	9	9	1.05958	1.12165	1.54387	0.725979	0.794822	0.754105
response to stimulus	Q3UW53	Protein Niban 1 OS=Mus musculus OX=10090 GN=Niban1 PE=1 SV=2	Niban1	2.054	0.00278637	Up	102.65	19.1	13	13	0.705911	0.640613	0.618128	1.09303	1.41974	1.52257
response to stimulus	Q99MK8	Beta-adrenergic receptor kinase 1 OS=Mus musculus OX=10090 GN=Grk2 PE=1 SV=2	Grk2	1.8025	0.000240286	Up	79.638	11.5	5	5	0.730632	0.693219	0.717097	1.21621	1.24017	1.40267
response to stimulus	Q64512	Tyrosine-protein phosphatase non-receptor type 13 OS=Mus musculus OX=10090 GN=Ptpn13 PE=1 SV=2	Ptpn13	1.8956	0.0372524	Up	270.33	5	9	9	0.686541	0.490587	0.894973	1.1637	1.11853	1.64567
response to stimulus	Q9WVD5	Mitochondrial ornithine transporter 1 OS=Mus musculus OX=10090 GN=Slc25a15 PE=1 SV=1	Slc25a15	0.5475	0.041702	Down	32.823	28.2	9	9	1.37865	1.19684	1.30173	0.850474	0.829438	0.442862
response to stimulus	P04186	Complement factor B OS=Mus musculus OX=10090 GN=Cfb PE=1 SV=2	Cfb	1.5221	0.0422291	Up	85.004	14.6	9	9	0.771544	0.835103	0.772313	1.2675	0.915568	1.43797
response to stimulus	Q8BMC1	V-type proton ATPase subunit G 3 OS=Mus musculus OX=10090 GN=Atp6v1g3 PE=1 SV=1	Atp6v1g3	0.6511	0.00394104	Down	13.749	38.1	3	3	1.15625	1.24336	1.23436	0.694173	0.880412	0.79145
response to stimulus	Q07797	Galectin-3-binding protein OS=Mus musculus OX=10090 GN=Lgals3bp PE=1 SV=1	Lgals3bp	2.4141	0.00728239	Up	64.49	15.9	6	6	0.554056	0.637851	0.565491	1.21054	1.1283	1.90376
response to stimulus	Q61024	Asparagine synthetase [glutamine-hydrolyzing] OS=Mus musculus OX=10090 GN=Asns PE=1 SV=3	Asns	1.9094	0.0371529	Up	64.282	15.5	7	7	0.761405	0.533558	0.767343	1.08449	1.07357	1.77963
response to stimulus	P70227	Inositol 1,4,5-trisphosphate receptor type 3 OS=Mus musculus OX=10090 GN=Itpr3 PE=1 SV=3	Itpr3	1.5951	0.00608158	Up	304.27	17.6	35	30	0.846657	0.758794	0.706588	1.30239	1.0635	1.32206
response to stimulus	O88413	Tubby-related protein 3 OS=Mus musculus OX=10090 GN=Tulp3 PE=1 SV=1	Tulp3	1.5236	0.00443102	Up	51.23	8.9	3	3	0.772278		0.812732	1.22179	1.1932
response to stimulus	P97501	Dimethylaniline monooxygenase [N-oxide-forming] 3 OS=Mus musculus OX=10090 GN=Fmo3 PE=1 SV=1	Fmo3	0.6316	0.0278291	Down	60.515	14.2	7	6	1.21145	1.27444	1.19158	0.90727	0.83887	0.576382
response to stimulus	P28656	Nucleosome assembly protein 1-like 1 OS=Mus musculus OX=10090 GN=Nap1l1 PE=1 SV=2	Nap1l1	1.5241	0.0283454	Up	45.345	29.9	8	7	0.785062	0.969566	0.622467	1.17224	1.18582	1.26485
response to stimulus	Q8K182	Complement component C8 alpha chain OS=Mus musculus OX=10090 GN=C8a PE=1 SV=1	C8a	1.5491	0.0347512	Up	66.08	5.3	3	3	0.785599	0.856303	0.711866	1.25464	0.946454	1.44514
response to stimulus	Q80SY3	V-type proton ATPase subunit d 2 OS=Mus musculus OX=10090 GN=Atp6v0d2 PE=2 SV=2	Atp6v0d2	0.576	0.0120577	Down	40.493	8.6	2	2	1.17557	1.35897	1.07813	0.647121	0.740218
response to stimulus	O35955	Proteasome subunit beta type-10 OS=Mus musculus OX=10090 GN=Psmb10 PE=1 SV=1	Psmb10	1.9175	0.0143014	Up	29.063	13.9	3	3	0.671157	0.792824	0.592572	1.11661	1.15432	1.67251
response to stimulus	P51906	Excitatory amino acid transporter 3 OS=Mus musculus OX=10090 GN=Slc1a1 PE=1 SV=2	Slc1a1	0.6271	0.0251811	Down	56.693	5.5	2	2	1.05814	1.34553	1.12225	0.797315	0.676767
response to stimulus	P13745	Glutathione S-transferase A1 OS=Mus musculus OX=10090 GN=Gsta1 PE=1 SV=2	Gsta1	0.6628	0.0202624	Down	25.608	42.6	11	7	1.06608	1.24529	1.2971	0.866503	0.870414	0.654607
response to stimulus	Q61646	Haptoglobin OS=Mus musculus OX=10090 GN=Hp PE=1 SV=1	Hp	2.1679	0.0326198	Up	38.752	17.3	7	7	0.377005	0.709885	0.807108	1.15532	1.34062	1.61006
response to stimulus	Q9JLM8	Serine/threonine-protein kinase DCLK1 OS=Mus musculus OX=10090 GN=Dclk1 PE=1 SV=1	Dclk1	2.4457	0.0074638	Up	84.152	8.7	5	5	0.564063	0.670628	0.50663	1.09675	1.30498	1.85695
response to stimulus	P28076	Proteasome subunit beta type-9 OS=Mus musculus OX=10090 GN=Psmb9 PE=1 SV=1	Psmb9	1.6694	0.0232957	Up	23.396	14.2	3	3	0.651004	0.908037	0.688676	1.08671	1.1582	1.50738
response to stimulus	Q7TNV0	Protein DEK OS=Mus musculus OX=10090 GN=Dek PE=1 SV=1	Dek	0.4952	0.000490231	Down	43.158	19.7	7	7	1.26562	1.41411	1.33306	0.640891	0.605451	0.740855
response to stimulus	P48025	Tyrosine-protein kinase SYK OS=Mus musculus OX=10090 GN=Syk PE=1 SV=2	Syk	1.9354	0.028979	Up	71.376	13.5	5	5	0.603268	0.885496	0.555274	1.07261	1.19407	1.68928
response to stimulus	Q8BGR2	Volume-regulated anion channel subunit LRRC8D OS=Mus musculus OX=10090 GN=Lrrc8d PE=1 SV=1	Lrrc8d	0.5484	0.0368425	Down	98.112	13.5	9	9	1.26181	1.32575	1.28735	0.733251	0.932271	0.459569
response to stimulus	P97864	Caspase-7 OS=Mus musculus OX=10090 GN=Casp7 PE=1 SV=2	Casp7	1.5273	0.0166969	Up	34.06	15.2	5	5	0.712139	0.932447	0.729446	1.1699	1.09387	1.3622
response to stimulus	P14873	Microtubule-associated protein 1B OS=Mus musculus OX=10090 GN=Map1b PE=1 SV=2	Map1b	1.932	0.0294227	Up	270.25	11.4	19	18	0.771302	0.692073	0.583019	1.0916	1.05841	1.8036
response to stimulus	P35831	Tyrosine-protein phosphatase non-receptor type 12 OS=Mus musculus OX=10090 GN=Ptpn12 PE=1 SV=3	Ptpn12	1.7501	0.0418838	Up	86.525	16.5	9	9	0.789526	0.494402	0.89779	1.17741	1.15903	1.48185
response to stimulus	P11031	Activated RNA polymerase II transcriptional coactivator p15 OS=Mus musculus OX=10090 GN=Sub1 PE=1 SV=3	Sub1	0.3367	0.0411474	Down	14.427	37.8	5	5	1.17068	1.52698	1.79084	0.258761	0.315044	0.937693
response to stimulus	Q9QXN5	Inositol oxygenase OS=Mus musculus OX=10090 GN=Miox PE=1 SV=2	Miox	0.4657	0.0329358	Down	33.163	29.8	6	6	1.34746	1.40414	1.3421	0.638641	0.89782	0.369844
response to stimulus	O35326	Serine/arginine-rich splicing factor 5 OS=Mus musculus OX=10090 GN=Srsf5 PE=1 SV=2	Srsf5	0.6143	0.000489583	Down	30.891	25.3	6	5	1.13805	1.26918	1.30961	0.748498	0.743483	0.79118
response to stimulus	P18242	Cathepsin D OS=Mus musculus OX=10090 GN=Ctsd PE=1 SV=1	Ctsd	2.2151	0.00243475	Up	44.953	16.1	6	6	0.72273	0.594297	0.549161	1.34988	1.19257	1.59136
response to stimulus	Q4PZA2	Endothelin-converting enzyme 1 OS=Mus musculus OX=10090 GN=Ece1 PE=1 SV=1	Ece1	1.6414	0.0146594	Up	87.072	9.1	5	5	0.908933	0.700003	0.662554	1.30357	1.07133	1.35362
response to stimulus	Q9QXS6	Drebrin OS=Mus musculus OX=10090 GN=Dbn1 PE=1 SV=4	Dbn1	1.7529	0.028086	Up	77.286	19.5	10	10	0.816191	0.768021	0.595318	1.07666	1.11548	1.62833
response to stimulus	Q8R2Z5	von Willebrand factor A domain-containing protein 1 OS=Mus musculus OX=10090 GN=Vwa1 PE=1 SV=1	Vwa1	1.6022	0.000258141	Up	44.708	7.5	2	2	0.753806	0.794035	0.757882	1.30643	1.22982	1.15803
response to stimulus	P01029	Complement C4-B OS=Mus musculus OX=10090 GN=C4b PE=1 SV=3	C4b	2.4616	0.00480341	Up	192.91	12.9	22	17	0.595477	0.676692	0.461137	1.51838	1.12584	1.62247
response to stimulus	P07214	SPARC OS=Mus musculus OX=10090 GN=Sparc PE=1 SV=1	Sparc	1.5907	0.0264632	Up	34.45	42.1	10	10	0.869873	0.705984	0.740141	1.0413	1.12055	1.52214
response to stimulus	P97496	SWI/SNF complex subunit SMARCC1 OS=Mus musculus OX=10090 GN=Smarcc1 PE=1 SV=2	Smarcc1	1.7213	0.0138298	Up	122.89	11.6	10	4	0.767497	0.660874	0.776488	0.994538	1.4565	1.3441
signaling	Q99MK8	Beta-adrenergic receptor kinase 1 OS=Mus musculus OX=10090 GN=Grk2 PE=1 SV=2	Grk2	1.8025	0.000240286	Up	79.638	11.5	5	5	0.730632	0.693219	0.717097	1.21621	1.24017	1.40267
signaling	Q61024	Asparagine synthetase [glutamine-hydrolyzing] OS=Mus musculus OX=10090 GN=Asns PE=1 SV=3	Asns	1.9094	0.0371529	Up	64.282	15.5	7	7	0.761405	0.533558	0.767343	1.08449	1.07357	1.77963
signaling	A2A863	Integrin beta-4 OS=Mus musculus OX=10090 GN=Itgb4 PE=1 SV=1	Itgb4	2.1429	0.0424273	Up	201.65	3.1	5	5	0.525798	0.6635	0.719791	0.92635	1.17633	1.98823
signaling	P16406	Glutamyl aminopeptidase OS=Mus musculus OX=10090 GN=Enpep PE=1 SV=1	Enpep	0.6178	0.0305172	Down	107.96	19	17	17	1.02801	1.43379	1.24688	0.820009	0.866598	0.604719
signaling	Q9EQH2	Endoplasmic reticulum aminopeptidase 1 OS=Mus musculus OX=10090 GN=Erap1 PE=1 SV=2	Erap1	1.5103	0.027572	Up	106.6	18.2	14	14	0.830841	0.874429	0.68487	1.03371	1.14911	1.42704
signaling	P11835	Integrin beta-2 OS=Mus musculus OX=10090 GN=Itgb2 PE=1 SV=2	Itgb2	1.9835	0.0121337	Up	85.025	17.9	10	10	0.779585	0.747919	0.48355	1.25912	1.25517	1.47466
signaling	Q5SSL4	Active breakpoint cluster region-related protein OS=Mus musculus OX=10090 GN=Abr PE=1 SV=1	Abr	2.8464	0.0425046	Up	97.666	10.8	6	5	0.754892	0.312503	0.492497	0.891657	1.42917	2.11928
signaling	Q8K1X4	Nck-associated protein 1-like OS=Mus musculus OX=10090 GN=Nckap1l PE=1 SV=1	Nckap1l	2.141	0.00151307	Up	128.9	11.5	11	9	0.663373	0.649271	0.597585	1.18402	1.29181	1.61395
signaling	Q920R6	V-type proton ATPase 116 kDa subunit a isoform 4 OS=Mus musculus OX=10090 GN=Atp6v0a4 PE=1 SV=1	Atp6v0a4	0.651	0.0372679	Down	95.604	22.9	19	18	1.10965	1.25264	1.27177	0.93314	0.842234	0.590562
signaling	Q8K4G1	Latent-transforming growth factor beta-binding protein 4 OS=Mus musculus OX=10090 GN=Ltbp4 PE=1 SV=2	Ltbp4	1.9932	0.0487856	Up	178.64	13.1	17	17	0.72301	0.657515	0.624015	1.06853	0.958469	1.96846
signaling	Q62148	Retinal dehydrogenase 2 OS=Mus musculus OX=10090 GN=Aldh1a2 PE=1 SV=2	Aldh1a2	1.6602	0.0180893	Up	56.625	32	14	10	0.733246	0.653868	0.868355	1.31423	1.01435	1.41595
signaling	P51906	Excitatory amino acid transporter 3 OS=Mus musculus OX=10090 GN=Slc1a1 PE=1 SV=2	Slc1a1	0.6271	0.0251811	Down	56.693	5.5	2	2	1.05814	1.34553	1.12225	0.797315	0.676767
signaling	P16056	Hepatocyte growth factor receptor OS=Mus musculus OX=10090 GN=Met PE=1 SV=1	Met	2.3152	0.0478775	Up	153.55	2.8	3	3	0.407963	0.709917		1.44963	1.4502	0.982284
signaling	A2TJV2	Paralemmin-3 OS=Mus musculus OX=10090 GN=Palm3 PE=1 SV=1	Palm3	0.5387	0.0165327	Down	78.787	6	4	4	1.22491	1.44193	1.23263	0.77332	0.82014	0.507068
signaling	O88413	Tubby-related protein 3 OS=Mus musculus OX=10090 GN=Tulp3 PE=1 SV=1	Tulp3	1.5236	0.00443102	Up	51.23	8.9	3	3	0.772278		0.812732	1.22179	1.1932
signaling	Q8BPU7	Engulfment and cell motility protein 1 OS=Mus musculus OX=10090 GN=Elmo1 PE=1 SV=2	Elmo1	1.7008	0.00409671	Up	83.935	8.9	5	4	0.787302	0.660934	0.773309	1.09625	1.29244	1.38976
signaling	P97496	SWI/SNF complex subunit SMARCC1 OS=Mus musculus OX=10090 GN=Smarcc1 PE=1 SV=2	Smarcc1	1.7213	0.0138298	Up	122.89	11.6	10	4	0.767497	0.660874	0.776488	0.994538	1.4565	1.3441
signaling	Q8VCN5	Cystathionine gamma-lyase OS=Mus musculus OX=10090 GN=Cth PE=1 SV=1	Cth	0.5833	0.00607467	Down	43.567	22.4	7	7	1.19552	1.37055	1.22344	0.853146	0.740539	0.616799
signaling	P11031	Activated RNA polymerase II transcriptional coactivator p15 OS=Mus musculus OX=10090 GN=Sub1 PE=1 SV=3	Sub1	0.3367	0.0411474	Down	14.427	37.8	5	5	1.17068	1.52698	1.79084	0.258761	0.315044	0.937693
signaling	Q07797	Galectin-3-binding protein OS=Mus musculus OX=10090 GN=Lgals3bp PE=1 SV=1	Lgals3bp	2.4141	0.00728239	Up	64.49	15.9	6	6	0.554056	0.637851	0.565491	1.21054	1.1283	1.90376
signaling	P62878	E3 ubiquitin-protein ligase RBX1 OS=Mus musculus OX=10090 GN=Rbx1 PE=1 SV=1	Rbx1	1.902	0.0159837	Up	12.274	24.1	2	2	0.718364	0.648663	0.700512	1.72344	1.04921	1.15982
signaling	P23927	Alpha-crystallin B chain OS=Mus musculus OX=10090 GN=Cryab PE=1 SV=2	Cryab	0.6246	0.0416344	Down	20.069	40.6	7	7	1.22713	1.21634	1.24985	0.927761	0.537661	0.841251
signaling	Q8R3E3	WD repeat domain phosphoinositide-interacting protein 1 OS=Mus musculus OX=10090 GN=Wipi1 PE=1 SV=1	Wipi1	2.1565	0.0478012	Up	48.758	6.5	2	2		0.744312	0.522922		1.33729	1.39547
signaling	Q8BMC1	V-type proton ATPase subunit G 3 OS=Mus musculus OX=10090 GN=Atp6v1g3 PE=1 SV=1	Atp6v1g3	0.6511	0.00394104	Down	13.749	38.1	3	3	1.15625	1.24336	1.23436	0.694173	0.880412	0.79145
signaling	P97449	Aminopeptidase N OS=Mus musculus OX=10090 GN=Anpep PE=1 SV=4	Anpep	0.5123	0.0270983	Down	109.65	18.9	16	14	1.37987	1.03735	1.55036	0.804092	0.746377	0.481947
signaling	Q6P549	Phosphatidylinositol 3,4,5-trisphosphate 5-phosphatase 2 OS=Mus musculus OX=10090 GN=Inppl1 PE=1 SV=1	Inppl1	1.5178	0.0165784	Up	138.97	11.1	9	9	0.882869	0.641498	0.858686	1.2458	1.12672	1.24443
signaling	Q9JLM8	Serine/threonine-protein kinase DCLK1 OS=Mus musculus OX=10090 GN=Dclk1 PE=1 SV=1	Dclk1	2.4457	0.0074638	Up	84.152	8.7	5	5	0.564063	0.670628	0.50663	1.09675	1.30498	1.85695
signaling	Q61644	Protein kinase C and casein kinase substrate in neurons protein 1 OS=Mus musculus OX=10090 GN=Pacsin1 PE=1 SV=1	Pacsin1	0.4392	0.0195776	Down	50.575	12.7	4	4	1.14856	1.58738	1.13161	0.648307		0.484143
signaling	Q9ERS2	NADH dehydrogenase [ubiquinone] 1 alpha subcomplex subunit 13 OS=Mus musculus OX=10090 GN=Ndufa13 PE=1 SV=3	Ndufa13	0.5914	0.0451995	Down	16.859	25.7	4	4	1.28984	1.16662	1.31381	0.876281	0.862275	0.491171
signaling	Q7TNV0	Protein DEK OS=Mus musculus OX=10090 GN=Dek PE=1 SV=1	Dek	0.4952	0.000490231	Down	43.158	19.7	7	7	1.26562	1.41411	1.33306	0.640891	0.605451	0.740855
signaling	P48025	Tyrosine-protein kinase SYK OS=Mus musculus OX=10090 GN=Syk PE=1 SV=2	Syk	1.9354	0.028979	Up	71.376	13.5	5	5	0.603268	0.885496	0.555274	1.07261	1.19407	1.68928
signaling	Q6R891	Neurabin-2 OS=Mus musculus OX=10090 GN=Ppp1r9b PE=1 SV=1	Ppp1r9b	1.5302	0.0112044	Up	89.519	15.1	9	9	0.740611	0.821285	0.809501	1.15209	1.05555	1.42097
signaling	Q8K4Q0	Regulatory-associated protein of mTOR OS=Mus musculus OX=10090 GN=Rptor PE=1 SV=1	Rptor	1.5054	0.0141521	Up	149.47	7.6	6	6	0.908365	0.733478	0.752975	1.04849	1.34108	1.21561
signaling	Q99L60	V-type proton ATPase subunit C 2 OS=Mus musculus OX=10090 GN=Atp6v1c2 PE=1 SV=1	Atp6v1c2	0.4117	0.0159977	Down	48.35	30.7	10	7	1.06309	1.5573	1.62992	0.570472	0.767191	0.412032
signaling	Q9ERL9	Guanylate cyclase soluble subunit alpha-1 OS=Mus musculus OX=10090 GN=Gucy1a1 PE=1 SV=2	Gucy1a1	1.5711	0.0091252	Up	77.587	26.9	15	15	0.838096	0.832944	0.662548	1.15768	1.14367	1.36506
signaling	P97326	Cadherin-6 OS=Mus musculus OX=10090 GN=Cdh6 PE=1 SV=2	Cdh6	1.6327	0.0115433	Up	88.354	8.1	6	6	0.834416	0.620269	0.824305	1.29142	1.10457	1.32502
signaling	Q02013	Aquaporin-1 OS=Mus musculus OX=10090 GN=Aqp1 PE=1 SV=3	Aqp1	0.5111	0.0152737	Down	28.793	17.1	4	4	1.07888	1.43828	1.45353	0.833802	0.674328	0.521176
signaling	Q6DID7	Protein wntless homolog OS=Mus musculus OX=10090 GN=Wls PE=1 SV=1	Wls	1.6383	0.0138995	Up	62.188	7.2	5	5	0.859654	0.689436	0.725138	1.14451	1.09351	1.48775
signaling	D3Z7P3	Glutaminase kidney isoform, mitochondrial OS=Mus musculus OX=10090 GN=Gls PE=1 SV=1	Gls	1.6905	0.000755458	Up	73.963	56.2	30	30	0.758921	0.718798	0.752317	1.28954	1.35137	1.12905
signaling	Q99J27	Acetyl-coenzyme A transporter 1 OS=Mus musculus OX=10090 GN=Slc33a1 PE=1 SV=1	Slc33a1	0.6531	0.0341213	Down	61.075	4.7	2	2	1.26996	1.16961	1.19	0.963703	0.806692	0.600027
signaling	Q06890	Clusterin OS=Mus musculus OX=10090 GN=Clu PE=1 SV=1	Clu	2.4222	0.0373326	Up	51.655	23.2	10	10	0.514928	0.650741	0.587582	1.31975	0.846823	2.08017
signaling	Q9QXN5	Inositol oxygenase OS=Mus musculus OX=10090 GN=Miox PE=1 SV=2	Miox	0.4657	0.0329358	Down	33.163	29.8	6	6	1.34746	1.40414	1.3421	0.638641	0.89782	0.369844
signaling	Q9WTK5	Nuclear factor NF-kappa-B p100 subunit OS=Mus musculus OX=10090 GN=Nfkb2 PE=1 SV=1	Nfkb2	1.8004	0.0372798	Up	96.831	11.3	6	6	0.866064	0.587058	0.689394	1.11009	1.0533	1.6941
signaling	Q80SY3	V-type proton ATPase subunit d 2 OS=Mus musculus OX=10090 GN=Atp6v0d2 PE=2 SV=2	Atp6v0d2	0.576	0.0120577	Down	40.493	8.6	2	2	1.17557	1.35897	1.07813	0.647121	0.740218
signaling	P35831	Tyrosine-protein phosphatase non-receptor type 12 OS=Mus musculus OX=10090 GN=Ptpn12 PE=1 SV=3	Ptpn12	1.7501	0.0418838	Up	86.525	16.5	9	9	0.789526	0.494402	0.89779	1.17741	1.15903	1.48185
signaling	Q60875	Rho guanine nucleotide exchange factor 2 OS=Mus musculus OX=10090 GN=Arhgef2 PE=1 SV=4	Arhgef2	1.573	0.0463543	Up	111.97	14.1	9	9	0.897188	0.776342	0.658383	1.01036	1.11586	1.54186
signaling	Q61646	Haptoglobin OS=Mus musculus OX=10090 GN=Hp PE=1 SV=1	Hp	2.1679	0.0326198	Up	38.752	17.3	7	7	0.377005	0.709885	0.807108	1.15532	1.34062	1.61006
signaling	Q9ES52	Phosphatidylinositol 3,4,5-trisphosphate 5-phosphatase 1 OS=Mus musculus OX=10090 GN=Inpp5d PE=1 SV=2	Inpp5d	2.3802	0.0164719	Up	133.54	6.3	6	6	0.596653		0.497358	1.2627	1.03972	1.60357
signaling	O88643	Serine/threonine-protein kinase PAK 1 OS=Mus musculus OX=10090 GN=Pak1 PE=1 SV=1	Pak1	1.5364	0.0105281	Up	60.736	21.1	8	6	0.816388	0.898662	0.650465	1.24011	1.18939	1.20498
signaling	Q8BVU0	DISP complex protein LRCH3 OS=Mus musculus OX=10090 GN=Lrch3 PE=1 SV=3	Lrch3	2.4946	0.0181018	Up	86.34	8	4	4	0.607131	0.560012	0.549774	1.53284	0.885695	1.86454
signaling	Q9WVG6	Histone-arginine methyltransferase CARM1 OS=Mus musculus OX=10090 GN=Carm1 PE=1 SV=2	Carm1	1.556	0.0312291	Up	65.853	12.8	5	5	0.643275	0.710728	0.993402	1.09996	1.26528	1.28736
signaling	P97333	Neuropilin-1 OS=Mus musculus OX=10090 GN=Nrp1 PE=1 SV=2	Nrp1	1.5744	0.00849857	Up	103	20.9	12	12	0.851134	0.70253	0.776975	1.15291	1.10543	1.41102
signaling	Q8BGR2	Volume-regulated anion channel subunit LRRC8D OS=Mus musculus OX=10090 GN=Lrrc8d PE=1 SV=1	Lrrc8d	0.5484	0.0368425	Down	98.112	13.5	9	9	1.26181	1.32575	1.28735	0.733251	0.932271	0.459569
signaling	P63158	High mobility group protein B1 OS=Mus musculus OX=10090 GN=Hmgb1 PE=1 SV=2	Hmgb1	0.409	0.000452822	Down	24.893	49.8	16	13	1.23915	1.46644	1.55261	0.537341	0.56715	0.637317
signaling	Q61830	Macrophage mannose receptor 1 OS=Mus musculus OX=10090 GN=Mrc1 PE=1 SV=2	Mrc1	1.8216	0.0337492	Up	164.98	13.5	16	16	0.669713	0.757842	0.698917	1.16138	0.96418	1.74797
signaling	P70414	Sodium/calcium exchanger 1 OS=Mus musculus OX=10090 GN=Slc8a1 PE=1 SV=1	Slc8a1	0.6072	0.00217296	Down	108.03	4.2	3	3	1.30994	1.29248	1.13086	0.776269	0.811441	0.679011
signaling	P70227	Inositol 1,4,5-trisphosphate receptor type 3 OS=Mus musculus OX=10090 GN=Itpr3 PE=1 SV=3	Itpr3	1.5951	0.00608158	Up	304.27	17.6	35	30	0.846657	0.758794	0.706588	1.30239	1.0635	1.32206
structural molecule activity	P35980	60S ribosomal protein L18 OS=Mus musculus OX=10090 GN=Rpl18 PE=1 SV=3	Rpl18	0.5103	0.0162853	Down	21.644	29.3	7	7	1.47541	1.13825	1.35913	0.719473	0.819085	0.488652
structural molecule activity	P27659	60S ribosomal protein L3 OS=Mus musculus OX=10090 GN=Rpl3 PE=1 SV=3	Rpl3	0.569	0.0128363	Down	46.109	32.8	14	14	1.44009	1.15725	1.2268	0.768689	0.83739	0.569782
structural molecule activity	P62301	40S ribosomal protein S13 OS=Mus musculus OX=10090 GN=Rps13 PE=1 SV=2	Rps13	0.4994	0.0160188	Down	17.222	43.7	7	7	1.71656	1.15996	1.12506	0.638719	0.799529	0.560165
structural molecule activity	P14873	Microtubule-associated protein 1B OS=Mus musculus OX=10090 GN=Map1b PE=1 SV=2	Map1b	1.932	0.0294227	Up	270.25	11.4	19	18	0.771302	0.692073	0.583019	1.0916	1.05841	1.8036
structural molecule activity	P14148	60S ribosomal protein L7 OS=Mus musculus OX=10090 GN=Rpl7 PE=1 SV=2	Rpl7	0.5576	0.0156975	Down	31.419	36.3	11	11	1.53413	0.993139	1.32483	0.651527	0.802541	0.693829
structural molecule activity	P61514	60S ribosomal protein L37a OS=Mus musculus OX=10090 GN=Rpl37a PE=1 SV=2	Rpl37a	0.645	0.0396888	Down	10.275	51.1	4	4	1.29475	1.09996	1.25263	0.770788	0.983479	0.59839
structural molecule activity	P62717	60S ribosomal protein L18a OS=Mus musculus OX=10090 GN=Rpl18a PE=1 SV=1	Rpl18a	0.6155	0.0303223	Down	20.732	44.3	8	8	1.5609	0.994744	1.15845	0.828313	0.771091	0.6865
structural molecule activity	P62849	40S ribosomal protein S24 OS=Mus musculus OX=10090 GN=Rps24 PE=1 SV=1	Rps24	0.6179	0.00383345	Down	15.423	29.3	4	4	1.40358	1.15007	1.15486	0.713364	0.830293	0.747839
structural molecule activity	Q6ZWV7	60S ribosomal protein L35 OS=Mus musculus OX=10090 GN=Rpl35 PE=1 SV=1	Rpl35	0.5093	0.0121694	Down	14.552	13.8	2	2	1.44238	1.31611	1.21678	0.785047	0.751783	0.487902
structural molecule activity	P61358	60S ribosomal protein L27 OS=Mus musculus OX=10090 GN=Rpl27 PE=1 SV=2	Rpl27	0.5918	0.00513466	Down	15.798	36	4	4	1.38473	1.28372	1.10083	0.837385	0.668187	0.725148
structural molecule activity	P62267	40S ribosomal protein S23 OS=Mus musculus OX=10090 GN=Rps23 PE=1 SV=3	Rps23	0.6209	0.0228529	Down	15.807	21.7	4	4	1.44096	1.00397	1.2567	0.778414	0.861319	0.658633
structural molecule activity	P23927	Alpha-crystallin B chain OS=Mus musculus OX=10090 GN=Cryab PE=1 SV=2	Cryab	0.6246	0.0416344	Down	20.069	40.6	7	7	1.22713	1.21634	1.24985	0.927761	0.537661	0.841251
structural molecule activity	Q9D8E6	60S ribosomal protein L4 OS=Mus musculus OX=10090 GN=Rpl4 PE=1 SV=3	Rpl4	0.5721	0.0222585	Down	47.153	37.5	13	13	1.6016	0.978259	1.23672	0.724102	0.785101	0.674219
structural molecule activity	Q3UQ28	Peroxidasin homolog OS=Mus musculus OX=10090 GN=Pxdn PE=1 SV=2	Pxdn	1.7612	0.00453772	Up	165.1	35.1	32	32	0.707577	0.624699	0.84071	1.22982	1.19432	1.40287
structural molecule activity	O55142	60S ribosomal protein L35a OS=Mus musculus OX=10090 GN=Rpl35a PE=1 SV=2	Rpl35a	0.6352	0.00606275	Down	12.554	35.5	5	5	1.42541	1.07783	1.16613	0.797267	0.769092	0.764273
structural molecule activity	P47911	60S ribosomal protein L6 OS=Mus musculus OX=10090 GN=Rpl6 PE=1 SV=3	Rpl6	0.5869	0.00745704	Down	33.509	23.6	9	9	1.41026	1.15377	1.21686	0.765402	0.834781	0.618922
structural molecule activity	P47199	Quinone oxidoreductase OS=Mus musculus OX=10090 GN=Cryz PE=1 SV=1	Cryz	0.5738	0.0182919	Down	35.268	38.1	11	11	1.06228	1.40767	1.34238	0.908887	0.642114	0.636659
structural molecule activity	Q9ERD7	Tubulin beta-3 chain OS=Mus musculus OX=10090 GN=Tubb3 PE=1 SV=1	Tubb3	2.8703	0.0441757	Up	50.418	54.9	19	6	0.345237	0.59719		0.95952	1.27052	1.82753
structural molecule activity	P62911	60S ribosomal protein L32 OS=Mus musculus OX=10090 GN=Rpl32 PE=1 SV=2	Rpl32	0.6051	0.0200261	Down	15.86	45.9	7	7	1.41243	1.12399	1.20179	0.773022	0.893162	0.595615
structural molecule activity	P47963	60S ribosomal protein L13 OS=Mus musculus OX=10090 GN=Rpl13 PE=1 SV=3	Rpl13	0.5146	0.0308972	Down	24.305	28.4	6	6	1.4373	1.33519	1.18899	0.880891	0.719857	0.437782
structural molecule activity	P83882	60S ribosomal protein L36a OS=Mus musculus OX=10090 GN=Rpl36a PE=3 SV=2	Rpl36a	0.5246	0.0171192	Down	12.441	25.5	3	3	1.41611	1.31384	1.20559	0.78258	0.797984	0.48389
structural molecule activity	Q6ZWV3	60S ribosomal protein L10 OS=Mus musculus OX=10090 GN=Rpl10 PE=1 SV=3	Rpl10	0.5891	0.0362661	Down	24.604	41.1	7	7	1.56858	1.05426	1.15294	0.812154	0.837446	0.574622
structural molecule activity	Q8BP67	60S ribosomal protein L24 OS=Mus musculus OX=10090 GN=Rpl24 PE=1 SV=2	Rpl24	0.4948	0.0469201	Down	17.779	19.7	3	3	1.5395	1.4934	0.981076	0.775856	0.792027	0.418143
structural molecule activity	P19253	60S ribosomal protein L13a OS=Mus musculus OX=10090 GN=Rpl13a PE=1 SV=4	Rpl13a	0.55	0.0199666	Down	23.464	20.7	4	4	1.48537	1.13458	1.2509	0.669814	0.905427	0.553907
structural molecule activity	Q9CZM2	60S ribosomal protein L15 OS=Mus musculus OX=10090 GN=Rpl15 PE=1 SV=4	Rpl15	0.5206	0.0365281	Down	24.146	45.6	11	11	1.65281	0.913344	1.37972	0.658479	0.824159	0.571487
transcription regulator activity	Q9R0I7	YLP motif-containing protein 1 OS=Mus musculus OX=10090 GN=Ylpm1 PE=2 SV=2	Ylpm1	1.6018	0.0171639	Up	155.13	3.9	4	4	0.644915	0.859476	0.801673	1.04813	1.3954	1.2504
transcription regulator activity	Q91W18	Tudor domain-containing protein 3 OS=Mus musculus OX=10090 GN=Tdrd3 PE=1 SV=4	Tdrd3	1.6281	0.0454374	Up	82.252	8.1	4	4	0.991756	0.677301	0.613939	1.27361	1.02604	1.41735
transcription regulator activity	Q9WVG6	Histone-arginine methyltransferase CARM1 OS=Mus musculus OX=10090 GN=Carm1 PE=1 SV=2	Carm1	1.556	0.0312291	Up	65.853	12.8	5	5	0.643275	0.710728	0.993402	1.09996	1.26528	1.28736
transcription regulator activity	Q9WTK5	Nuclear factor NF-kappa-B p100 subunit OS=Mus musculus OX=10090 GN=Nfkb2 PE=1 SV=1	Nfkb2	1.8004	0.0372798	Up	96.831	11.3	6	6	0.866064	0.587058	0.689394	1.11009	1.0533	1.6941
transcription regulator activity	P97496	SWI/SNF complex subunit SMARCC1 OS=Mus musculus OX=10090 GN=Smarcc1 PE=1 SV=2	Smarcc1	1.7213	0.0138298	Up	122.89	11.6	10	4	0.767497	0.660874	0.776488	0.994538	1.4565	1.3441
transcription regulator activity	P63158	High mobility group protein B1 OS=Mus musculus OX=10090 GN=Hmgb1 PE=1 SV=2	Hmgb1	0.409	0.000452822	Down	24.893	49.8	16	13	1.23915	1.46644	1.55261	0.537341	0.56715	0.637317
transcription regulator activity	P11031	Activated RNA polymerase II transcriptional coactivator p15 OS=Mus musculus OX=10090 GN=Sub1 PE=1 SV=3	Sub1	0.3367	0.0411474	Down	14.427	37.8	5	5	1.17068	1.52698	1.79084	0.258761	0.315044	0.937693
transcription regulator activity	Q8CH72	E3 ubiquitin-protein ligase TRIM32 OS=Mus musculus OX=10090 GN=Trim32 PE=1 SV=2	Trim32	1.9044	0.00902971	Up	72.057	10.1	5	5	0.750186	0.650103	0.665538	1.34106	1.02228	1.57084
transcription regulator activity	P25976	Nucleolar transcription factor 1 OS=Mus musculus OX=10090 GN=Ubtf PE=1 SV=1	Ubtf	0.6107	0.0161884	Down	89.508	15	9	9	1.05958	1.12165	1.54387	0.725979	0.794822	0.754105
transporter activity	Q8BMC1	V-type proton ATPase subunit G 3 OS=Mus musculus OX=10090 GN=Atp6v1g3 PE=1 SV=1	Atp6v1g3	0.6511	0.00394104	Down	13.749	38.1	3	3	1.15625	1.24336	1.23436	0.694173	0.880412	0.79145
transporter activity	P63030	Mitochondrial pyruvate carrier 1 OS=Mus musculus OX=10090 GN=Mpc1 PE=1 SV=1	Mpc1	0.5922	0.0277061	Down	12.454	51.4	4	3	1.29632	1.15096	1.32105	0.8911	0.804509	0.536054
transporter activity	Q60825	Sodium-dependent phosphate transport protein 2A OS=Mus musculus OX=10090 GN=Slc34a1 PE=1 SV=2	Slc34a1	0.4571	0.00102317	Down	68.773	20.4	10	9	1.58688	1.25908	1.2718	0.691666	0.58555	0.605023
transporter activity	Q7TMS5	Broad substrate specificity ATP-binding cassette transporter ABCG2 OS=Mus musculus OX=10090 GN=Abcg2 PE=1 SV=1	Abcg2	0.6657	0.0213901	Down	72.977	12.9	7	7	1.16519	1.19291	1.24397	0.91724	0.847185	0.633507
transporter activity	Q8VBW1	Sodium- and chloride-dependent creatine transporter 1 OS=Mus musculus OX=10090 GN=Slc6a8 PE=1 SV=1	Slc6a8	0.2822	0.00217892	Down	70.999	4.2	2	2	1.37966	1.30225	1.52634	0.335978		0.45578
transporter activity	Q8BGR2	Volume-regulated anion channel subunit LRRC8D OS=Mus musculus OX=10090 GN=Lrrc8d PE=1 SV=1	Lrrc8d	0.5484	0.0368425	Down	98.112	13.5	9	9	1.26181	1.32575	1.28735	0.733251	0.932271	0.459569
transporter activity	Q9CR58	Kidney mitochondrial carrier protein 1 OS=Mus musculus OX=10090 GN=Slc25a30 PE=1 SV=1	Slc25a30	0.6155	0.046725	Down	32.281	9.6	3	3	1.17593	1.1286	1.40958	0.88541	0.86561	0.53488
transporter activity	P70227	Inositol 1,4,5-trisphosphate receptor type 3 OS=Mus musculus OX=10090 GN=Itpr3 PE=1 SV=3	Itpr3	1.5951	0.00608158	Up	304.27	17.6	35	30	0.846657	0.758794	0.706588	1.30239	1.0635	1.32206
transporter activity	Q9WVD5	Mitochondrial ornithine transporter 1 OS=Mus musculus OX=10090 GN=Slc25a15 PE=1 SV=1	Slc25a15	0.5475	0.041702	Down	32.823	28.2	9	9	1.37865	1.19684	1.30173	0.850474	0.829438	0.442862
transporter activity	Q8VI75	Importin-4 OS=Mus musculus OX=10090 GN=Ipo4 PE=1 SV=1	Ipo4	1.7971	0.00841468	Up	119.27	7.6	7	7	0.729617	0.745816	0.669623	1.07038	1.20941	1.57515
transporter activity	Q8VC69	Solute carrier family 22 member 6 OS=Mus musculus OX=10090 GN=Slc22a6 PE=1 SV=1	Slc22a6	0.4242	0.029383	Down	60.013	7.5	4	4	1.19963	1.57852	1.43479	0.649713	0.802771	0.334577
[truncated: 15 more rows]

## Sheet: Figure 4A
		Up regulated	Down regulated
Biological Process	cellular process	110	96	cellular process	96
Biological Process	biological regulation	91	66	metabolic process	80
Biological Process	response to stimulus	84	57	biological regulation	66
Biological Process	metabolic process	76	80	response to stimulus	57
Biological Process	multicellular organismal process	52	39	localization	46
Biological Process	localization	52	46	multicellular organismal process	39
Biological Process	developmental process	50	33	developmental process	33
Biological Process	signaling	37	20	signaling	20
Biological Process	immune system process	25	0	multi-organism process	16
Biological Process	multi-organism process	22	16	other	21
Biological Process	locomotion	17	0	cell	105
Biological Process	other	27	21	intracellular	97
Cellular Component	cell	123	105	protein-containing complex	37
Cellular Component	intracellular	117	97	binding	73
Cellular Component	protein-containing complex	46	37	catalytic activity	47
Molecular Function	binding	88	73	structural molecule activity	22
Molecular Function	catalytic activity	58	47	transporter activity	22
Molecular Function	molecular function regulator	14	0	transcription regulator activity	3
Molecular Function	molecular transducer activity	6	0	other	5
Molecular Function	transcription regulator activity	6	3
Molecular Function	structural molecule activity	0	22
Molecular Function	transporter activity	4	22
Molecular Function	other	7	5

## Sheet: Figure 4B list
Category description	Protein accession	Protein description	Gene name	stone/control Ratio	stone/control P value	Regulated Type	MW [kDa]	Coverage [%]	Peptides	Unique peptides	control1	control2	control3	stone1	stone2	stone3	Subcellular localization	KEGG KO No.	KEGG Gene	KEGG pathway	Biological Process	Cellular Component	Molecular Function	Pfam ID	Domain description	KOG NO.	KOG description
[A] RNA processing and modification	O35326	Serine/arginine-rich splicing factor 5 OS=Mus musculus OX=10090 GN=Srsf5 PE=1 SV=2	Srsf5	0.6143	0.000489583	Down	30.891	25.3	6	5	1.13805	1.26918	1.30961	0.748498	0.743483	0.79118	nucleus	K12893	SFRS4_5_6; splicing factor, arginine/serine-rich 4/5/6	mmu03040 Spliceosome; mmu05168 Herpes simplex virus 1 infection	GO:0001889 liver development; GO:0006950 response to stress; GO:0007275 multicellular organism development; GO:0009611 response to wounding; GO:0009719 response to endogenous stimulus; GO:0009725 response to hormone; GO:0009893 positive regulation of metabolic process; GO:0009987 cellular process; GO:0010033 response to organic substance; GO:0010243 response to organonitrogen compound; GO:0010468…	GO:0005622 intracellular; GO:0005623 cell; GO:0005634 nucleus; GO:0005654 nucleoplasm; GO:0016604 nuclear body; GO:0016607 nuclear speck; GO:0031974 membrane-enclosed lumen; GO:0031981 nuclear lumen; GO:0043226 organelle; GO:0043227 membrane-bounded organelle; GO:0043229 intracellular organelle; GO:0043231 intracellular membrane-bounded organelle; GO:0043233 organelle lumen; GO:0070013 intracellu…	GO:0003676 nucleic acid binding; GO:0003723 RNA binding; GO:0005488 binding; GO:0005515 protein binding; GO:0019899 enzyme binding; GO:0019900 kinase binding; GO:0019901 protein kinase binding; GO:0019904 protein domain specific binding; GO:0043422 protein kinase B binding; GO:0050733 RS domain binding; GO:0097159 organic cyclic compound binding; GO:1901363 heterocyclic compound binding;	PF00076	RNA recognition motif. (a.k.a. RRM, RBD, or RNP domain)	KOG0106	Alternative splicing factor SRp55/B52/SRp75 (RRM superfamily)
	Q5YD48	APOBEC1 complementation factor OS=Mus musculus OX=10090 GN=A1cf PE=1 SV=2	A1cf	0.5525	0.0167561	Down	65.681	16	7	6	1.28799	1.39234	1.18439	0.760723	0.851776	0.522786	nucleus				GO:0000003 reproduction; GO:0006139 nucleobase-containing compound metabolic process; GO:0006403 RNA localization; GO:0006725 cellular aromatic compound metabolic process; GO:0006807 nitrogen compound metabolic process; GO:0007275 multicellular organism development; GO:0007565 female pregnancy; GO:0007566 embryo implantation; GO:0008152 metabolic process; GO:0008298 intracellular mRNA localizatio…	GO:0000228 nuclear chromosome; GO:0000785 chromatin; GO:0000790 nuclear chromatin; GO:0000792 heterochromatin; GO:0005622 intracellular; GO:0005623 cell; GO:0005634 nucleus; GO:0005654 nucleoplasm; GO:0005694 chromosome; GO:0005720 nuclear heterochromatin; GO:0005737 cytoplasm; GO:0030895 apolipoprotein B mRNA editing enzyme complex; GO:0031974 membrane-enclosed lumen; GO:0031981 nuclear lumen; G…	GO:0003676 nucleic acid binding; GO:0003723 RNA binding; GO:0003727 single-stranded RNA binding; GO:0003729 mRNA binding; GO:0005488 binding; GO:0097159 organic cyclic compound binding; GO:1901363 heterocyclic compound binding;	PF00076	RNA recognition motif. (a.k.a. RRM, RBD, or RNP domain)	KOG0117	Heterogeneous nuclear ribonucleoprotein R (RRM superfamily)
	Q99M28	RNA-binding protein with serine-rich domain 1 OS=Mus musculus OX=10090 GN=Rnps1 PE=1 SV=1	Rnps1	0.301	3.88787e-05	Down	34.208	23.3	5	5	1.35844	1.60556	1.64787	0.459621	0.466225	0.462284	nucleus	K14325	RNPS1; RNA-binding protein with serine-rich domain 1	mmu03015 mRNA surveillance pathway; mmu03013 RNA transport	GO:0000184 nuclear-transcribed mRNA catabolic process, nonsense-mediated decay; GO:0000375 RNA splicing, via transesterification reactions; GO:0000377 RNA splicing, via transesterification reactions with bulged adenosine as nucleophile; GO:0000381 regulation of alternative mRNA splicing, via spliceosome; GO:0000398 mRNA splicing, via spliceosome; GO:0000956 nuclear-transcribed mRNA catabolic proc…	GO:0005622 intracellular; GO:0005623 cell; GO:0005634 nucleus; GO:0005654 nucleoplasm; GO:0005737 cytoplasm; GO:0005829 cytosol; GO:0016604 nuclear body; GO:0016607 nuclear speck; GO:0031974 membrane-enclosed lumen; GO:0031981 nuclear lumen; GO:0032991 protein-containing complex; GO:0043226 organelle; GO:0043227 membrane-bounded organelle; GO:0043229 intracellular organelle; GO:0043231 intracellu…	GO:0003676 nucleic acid binding; GO:0003723 RNA binding; GO:0003729 mRNA binding; GO:0003730 mRNA 3'-UTR binding; GO:0005488 binding; GO:0097159 organic cyclic compound binding; GO:1901363 heterocyclic compound binding;	PF00076	RNA recognition motif. (a.k.a. RRM, RBD, or RNP domain)	KOG4209	Splicing factor RNPS1, SR protein superfamily
	Q9ER69	Pre-mRNA-splicing regulator WTAP OS=Mus musculus OX=10090 GN=Wtap PE=1 SV=3	Wtap	2.1772	0.00858277	Up	44.176	16.9	5	5	0.762121	0.450928	0.675412	1.23897	1.42346	1.44911	nucleus	K22824			GO:0000381 regulation of alternative mRNA splicing, via spliceosome; GO:0001510 RNA methylation; GO:0006139 nucleobase-containing compound metabolic process; GO:0006725 cellular aromatic compound metabolic process; GO:0006807 nitrogen compound metabolic process; GO:0008152 metabolic process; GO:0009451 RNA modification; GO:0009987 cellular process; GO:0010468 regulation of gene expression; GO:001…	GO:0005622 intracellular; GO:0005623 cell; GO:0005634 nucleus; GO:0005635 nuclear envelope; GO:0005654 nucleoplasm; GO:0005737 cytoplasm; GO:0012505 endomembrane system; GO:0016020 membrane; GO:0016604 nuclear body; GO:0016607 nuclear speck; GO:0031090 organelle membrane; GO:0031965 nuclear membrane; GO:0031967 organelle envelope; GO:0031974 membrane-enclosed lumen; GO:0031975 envelope; GO:003198…				KOG2991	Splicing regulator
	P09405	Nucleolin OS=Mus musculus OX=10090 GN=Ncl PE=1 SV=2	Ncl	0.5131	0.00197616	Down	76.722	20.2	14	14	1.24715	1.42835	1.28981	0.672511	0.582572	0.779602	nucleus	K11294			GO:0000003 reproduction; GO:0001525 angiogenesis; GO:0001568 blood vessel development; GO:0001817 regulation of cytokine production; GO:0001819 positive regulation of cytokine production; GO:0001889 liver development; GO:0001944 vasculature development; GO:0002237 response to molecule of bacterial origin; GO:0002791 regulation of peptide secretion; GO:0002793 positive regulation of peptide secret…	GO:0001650 fibrillar center; GO:0001651 dense fibrillar component; GO:0005622 intracellular; GO:0005623 cell; GO:0005634 nucleus; GO:0005654 nucleoplasm; GO:0005730 nucleolus; GO:0005737 cytoplasm; GO:0005938 cell cortex; GO:0009986 cell surface; GO:0031974 membrane-enclosed lumen; GO:0031981 nuclear lumen; GO:0032991 protein-containing complex; GO:0035770 ribonucleoprotein granule; GO:0036464 cy…	GO:0003676 nucleic acid binding; GO:0003677 DNA binding; GO:0003697 single-stranded DNA binding; GO:0003723 RNA binding; GO:0003729 mRNA binding; GO:0005102 signaling receptor binding; GO:0005488 binding; GO:0005509 calcium ion binding; GO:0005515 protein binding; GO:0008022 protein C-terminus binding; GO:0019843 rRNA binding; GO:0019899 enzyme binding; GO:0035368 selenocysteine insertion sequenc…	PF00076	RNA recognition motif. (a.k.a. RRM, RBD, or RNP domain)	KOG0123	Polyadenylate-binding protein (RRM superfamily)
[B] Chromatin structure and dynamics	Q99MD9	Nuclear autoantigenic sperm protein OS=Mus musculus OX=10090 GN=Nasp PE=1 SV=2	Nasp	1.6345	0.00153223	Up	83.953	15.3	9	9	0.699612	0.737984	0.839848	1.16027	1.262	1.30028	nucleus	K11291			GO:0000003 reproduction; GO:0000082 G1/S transition of mitotic cell cycle; GO:0000278 mitotic cell cycle; GO:0001701 in utero embryonic development; GO:0001824 blastocyst development; GO:0003006 developmental process involved in reproduction; GO:0006139 nucleobase-containing compound metabolic process; GO:0006259 DNA metabolic process; GO:0006260 DNA replication; GO:0006323 DNA packaging; GO:0006…	GO:0000228 nuclear chromosome; GO:0000785 chromatin; GO:0000790 nuclear chromatin; GO:0005622 intracellular; GO:0005623 cell; GO:0005634 nucleus; GO:0005654 nucleoplasm; GO:0005694 chromosome; GO:0005737 cytoplasm; GO:0031974 membrane-enclosed lumen; GO:0031981 nuclear lumen; GO:0032991 protein-containing complex; GO:0043226 organelle; GO:0043227 membrane-bounded organelle; GO:0043228 non-membran…	GO:0005488 binding; GO:0005515 protein binding; GO:0042393 histone binding; GO:0044877 protein-containing complex binding;			KOG4563	Cell cycle-regulated histone H1-binding protein
[truncated: 228 more rows]

## Sheet: Figure 4B
COG/KOG category	Category description	Number of proteins
INFORMATION STORAGE AND PROCESSING	[A] RNA processing and modification	1	4	[A] RNA processing and modification	4
INFORMATION STORAGE AND PROCESSING	[B] Chromatin structure and dynamics	4	6	[B] Chromatin structure and dynamics	6
METABOLISM	[C] Energy production and conversion	5	11	[C] Energy production and conversion	11
CELLULAR PROCESSES AND SIGNALING	[D] Cell cycle control, cell division, chromosome partitioning	4	1	[D] Cell cycle control, cell division, chromosome partitioning	1
[truncated: 19 more rows]

## Sheet: Figure 4C list
Subcellular localization	Protein accession	Protein description	Gene name	stone/control Ratio	stone/control P value	Regulated Type	MW [kDa]	Coverage [%]	Peptides	Unique peptides	control1	control2	control3	stone1	stone2	stone3
[truncated: 247 more rows]

[truncated: 7 more sheets: Figure 4C, Figure 5A list, Figure 5A, Figure 5B list, Figure 5B, Figure 5C list, Sheet6]
